# Supplementary material for: Disruption of tRNA biogenesis enhances proteostatic resilience, improves later-life health, and promotes longevity
Source: PLoS Biol. 2024 Oct 22;22(10):e3002853. doi: 10.1371/journal.pbio.3002853 (PMC11495624; doi:10.1371/journal.pbio.3002853)
Supplement: S1 Data — (XLSX) [file pbio.3002853.s015.xlsx]

## Sheet: Index
RNA-Seq and derived data
Spreadsheet number	Spreadsheet name	Organism	Description (Relevant figure)
2	small_RNA_counts300_worm	worm	RNA-Seq for expression of Pol III targets in worms - transcript counts data
3	small_RNA_results300_worm	worm	RNA-Seq for expression of Pol III targets in worms - DESeq2 analysis results (Figure 1A)
4	tRNA_description_res300_worm	worm	RNA-Seq for expression of Pol III targets in worms - DESeq2 analysis results - tRNAs with description (Figure S7, S8)
5	small_RNA_counts300_drosophila	fly	RNA-Seq for expression of Pol III targets in flies (female midgut) - transcript counts data
6	small_RNA_results300_drosophila	fly	RNA-Seq for expression of Pol III targets in flies (female midgut) - DESeq2 analysis results (Figure 3A)
7	tRNA_description_res300_drosoph	fly	RNA-Seq for expression of Pol III targets in flies (female midgut) - DESeq2 analysis results - tRNAs with description (Figure S7, S8)
8	small_RNA_counts300_mouse_female	mouse (female)	RNA-Seq for expression of Pol III targets in mouse (female duodenum) - transcript counts data
9	small_RNA_results300_mouse_female	mouse (female)	RNA-Seq for expression of Pol III targets in mouse (female duodenum) - DESeq2 analysis results (Figure 6A)
10	tRNA_description_res300_mouse_female	mouse (female)	RNA-Seq for expression of Pol III targets in mouse (female duodenum) - DESeq2 analysis results - tRNAs with description (Figure S7, S8)
11	small_RNA_counts300_mouse_male	mouse (male)	RNA-Seq for expression of Pol III targets in mouse (male duodenum) - transcript counts data
12	small_RNA_results300_worm_mouse_male	mouse (male)	RNA-Seq for expression of Pol III targets in mouse (male duodenum) - DESeq2 analysis results (Figure 6B)
13	tRNA_description_res300_mouse_male	mouse (male)	RNA-Seq for expression of Pol III targets in mouse (male duodenum) - DESeq2 analysis results - tRNAs with description (Figure S7, S8)
14	ribo_seq_counts_drosophila	fly	Ribo- and RNA-Seq (mRNA) in flies (female, whole fly) - transcript counts data
15	ribo_seq_results_drosophila	fly	Ribo- and RNA-Seq (mRNA) in flies (female, whole fly) - DESeq2 analysis results (Figure 7F)
16	decoding data	worm, fly, mouse (f)	tRNA concetrations used for modeling of decoding times - Decoding data (Figure 7A, B, C)
Additional data presented in figures
Spreadsheet number	Relevant figure
17	Figure 2
18	Figure 3
19	Figure 4
20	Figure 5
21	Figure 6
22	Figure 7
Additional data presented in supplementary figures
Spreadsheet number	Relevant figure
23	Sup Figure 2
24	Sup Figure 3
25	Sup Figure 4
26	Sup Figure 5
27	Sup Figure 6
28	Sup Figure 9
29	Sup Figure 11

## Sheet: small_RNA_counts300_worm
	rpc1	rpc2	rpc3	wt1	wt2	wt3
2RSSE.7	0	0	0	0	0	1
6R55.2.1	0	0	2	0	0	0
AC3.11	0	0	0	0	1	0
B0001.10	0	1	0	0	1	0
B0024.17	0	1	0	0	0	0
B0034.12	0	1	0	0	0	0
B0035.21.1	0	1	0	0	0	0
B0205.12.1	0	0	5	1	1	0
B0205.14.1	0	3	0	0	0	0
B0205.15	1	0	0	0	2	0
B0205.16	0	0	0	0	1	0
B0212.7	131	133	143	22	7	16
B0228.10	0	1	0	0	0	0
B0228.t1	0	0	3	0	0	1
B0244.13	24023	27633	24835	12265	6916	12266
B0244.t3	4	13	2	2	0	1
B0250.15	1	0	0	0	0	0
B0250.18a.1	0	0	0	0	0	1
B0250.19	20	55	44	9	9	14
B0273.112	0	1	0	0	0	0
B0273.114	0	1	0	0	0	0
B0280.14	2581	2505	3201	1900	991	2897
B0280.15	2068	2427	3529	1720	765	2829
B0280.16	1608	1508	1965	1354	609	1919
B0285.12	21670	15458	23797	8769	7572	10589
B0285.15	0	1	1	0	0	0
B0285.16	75	160	123	160	184	105
B0303.17	0	2	0	0	0	0
B0334.12	3113	3212	6068	1176	1243	3426
B0334.18	25645	12022	10725	29891	7815	27395
B0336.12.1	0	1	0	0	0	0
B0344.5	119	17	22	119	12	0
B0348.9	0	0	1	0	0	0
B0350.67	0	2	0	0	0	0
B0350.71	0	1	0	0	0	0
B0350.72	0	0	1	0	0	0
B0350.73	15	27	20	14	0	36
B0350.74	0	0	0	0	1	0
B0350.81	0	5	0	0	0	0
B0350.83	0	1	0	0	0	0
B0361.12	5129	3528	6284	6800	1568	4388
B0361.13	104	72	147	142	33	61
B0393.10	360	891	692	160	187	468
B0393.15	0	1	0	0	0	0
B0395.10	3170	988	861	1049	33	168
B0395.4	5	0	0	10	0	0
B0395.7	3	23	16	2	2	10
B0395.t1	0	0	0	3092	485	1434
B0399.t1	0	0	0	1	0	0
B0399.t11	0	0	1	0	0	3
B0399.t14	0	7	5	0	0	1
B0399.t16	0	4	3	0	0	1
B0399.t2	5	4	8	9	5	20
B0399.t4	0	0	0	2	0	3
B0412.6	1072	2726	1781	694	1029	1936
B0412.7	1446	3778	2703	832	1565	2717
B0414.11	0	1	0	0	0	0
B0454.22	0	0	1	0	0	0
B0457.8	0	3	0	0	1	0
B0491.11	1654	193	131	5545	113	1268
B0491.t1	1	0	2	0	0	24
B0495.15	0	0	0	0	1	0
B0496.13	0	1	0	0	0	0
B0511.15	0	0	1	0	1	1
B0511.18	0	0	0	0	1	0
B0513.3a.1	0	0	1	0	0	0
B0513.3b.1	3	6	6	0	2	3
B0513.t1	13	79	149	5	9	23
B0523.6	1940	1455	2156	2511	204	2912
B0554.1.1	0	1	0	0	0	0
B0563.9.1	0	1	1	0	0	0
BE10.6	0	2	0	0	0	0
C01B7.10	0	1	0	0	1	0
C01B7.8	0	1	0	0	1	0
C01C4.5	6758	1570	2172	5147	1563	3337
C01G10.17.1	0	0	1	0	0	0
C01G10.4.1	0	1	0	0	0	0
C01G6.13	0	1	0	0	0	0
C01H6.10	0	1	0	0	0	0
C02B10.73	0	0	0	0	1	0
C02B4.12	0	1	0	0	0	0
C02B4.7	0	1	0	0	0	0
C02B4.8	1218	1516	1811	1436	649	1077
C02B4.t1	2049	588	663	2841	519	905
C02B4.t2	843	266	111	1187	144	112
C02B8.11	0	1	0	0	0	0
C02B8.7.1	0	1	0	0	0	0
C02C6.13	3	0	1	0	0	3
C02C6.5	0	3	0	0	0	0
C02D4.11	0	0	1	0	0	0
C02F4.10	0	1	0	0	0	0
C02F5.15	0	1	0	0	0	0
C03A3.7	0	2	0	0	1	0
C03A3.8	2492	1427	1497	3065	410	2284
C03A3.t1	0	0	0	0	0	3119
C03B1.16	1904	885	736	2280	215	1490
C03B8.2.1	1	0	0	0	2	0
C03B8.5	1257	2944	2639	559	1001	1783
C03B8.6	12223	4653	3983	41694	12536	13863
C04A11.6	0	1	0	0	0	0
C04A11.8	0	1	0	0	0	0
C04A11.t1	6380	1705	2107	8499	1102	2687
C04A2.11	338	399	206	162	46	103
C04A2.13	0	0	0	0	0	1
C04C11.16	0	1	0	0	0	0
C04C11.19	0	2	0	0	0	0
C04C11.8	53	71	62	113	0	60
C04C11.t1	0	2	0	0	9	0
C04C3.4.1	0	1	0	0	0	0
C04E6.14	0	1	0	0	0	0
C04E7.7	924	568	533	439	521	258
C04F12.t1	17	75	88	31	14	40
C04F2.t1	0	0	0	14956	1220	51145
C04G6.12	1202	10224	4284	2183	2123	3621
C04G6.5.1	1	0	0	0	1	0
C05A9.10	0	2	1	0	0	0
C05A9.12	584	361	526	991	470	384
C05A9.9	0	1	0	0	0	0
C05B10.15	0	2	0	0	0	0
C05B10.19	0	2	0	0	0	0
C05B10.21	0	1	0	0	0	0
C05B5.14	0	1	0	0	0	1
C05B5.15	0	1	0	0	0	0
C05C8.10	0	0	1	0	0	0
C05C9.7	4	12	4	2	2	4
C05C9.8	0	0	2	0	0	0
C05C9.t1	0	0	0	4	2219	3
C05D12.11	0	4	0	0	0	0
C05D2.15	1550	4519	4667	1353	5104	6783
C05D9.12	6	15	9	3	5	9
C05E11.17	0	1	0	0	0	0
C05E4.12.1	0	1	0	0	0	0
C05G5.9	0	0	1	0	0	0
C05G6.5	106	98	133	26	30	65
C05G6.t1	2659	1443	1085	4630	990	2593
C05H8.3	12833	32668	47447	6297	10095	28721
C06A1.12	0	1	0	1	0	0
C06A1.8	353	1203	811	204	387	613
C06A1.9	108	269	240	59	89	160
C06A6.14	0	1	0	0	0	0
C06A6.6	0	0	0	0	0	2
C06B8.15	167	175	133	525	141	231
C06B8.t1	2439	486	521	4481	285	711
C06B8.t2	249	29	0	1203	61	314
C06E4.19	0	0	1	0	0	0
C06E4.20	7	7	7	13	3	5
C06E4.21	0	4	0	0	0	0
C06E4.2a.1	0	1	0	0	0	0
C06E7.90	0	1	0	0	0	0
C06E7.92	0	0	0	0	0	1
C06E7.93	0	0	1	0	0	0
C06E7.95	8	14	28	3	3	12
C06E8.7	0	1	0	0	0	0
C06G1.11	0	25	48	14	12	24
C06G1.12	0	1	4	0	0	0
C06G1.15	12	0	45	18	0	13
C06G1.t4	163	259	280	57	39	48
C06G3.3.1	0	1	2	0	1	0
C06H5.11.1	0	2	0	0	0	0
C06H5.9	0	1	0	0	0	1
C07A12.13	0	0	0	1	0	0
C07A12.15	0	1	0	0	0	0
C07A12.19	0	0	1	0	0	0
C07A12.9	0	1	0	0	0	0
C07A4.4	0	0	0	0	0	1
C07A9.14	3817	4827	9176	1614	791	5570
C07B3.1	0	3	3	1	0	0
C07B5.9	0	2	0	0	0	0
C07E3.15	0	0	0	0	0	1
C07G1.12	0	1	0	0	0	0
C07G1.15.1	0	1	1	0	0	0
C07G2.4	0	3	0	0	0	0
C07H6.10	1966	2470	2890	1578	1090	2750
C07H6.13	0	1	0	0	0	0
C07H6.14	0	1	0	0	0	0
C07H6.15	1	1	0	0	0	0
C07H6.16	0	0	0	0	0	1
C07H6.17	0	1	0	0	0	0
C08B11.12	0	1	0	0	0	0
C08B6.15	0	0	1	0	0	0
C08C3.6	0	0	1	0	0	0
C08C3.9	0	0	1	0	0	0
C08D8.3	3460	8251	13686	1446	2160	7050
C08E3.13.1	0	0	0	0	1	0
C08E3.13.2	0	1	0	0	0	0
C08E8.7	0	2	0	0	0	0
C08E8.t2	0	2	3	1	2	2
C08E8.t3	0	0	0	0	0	2
C08F8.11	0	1	0	0	0	0
C08F8.1b.1	0	0	1	2	0	0
C08F8.9.1	1	0	0	1	0	0
C08G5.9	0	1	0	0	0	0
C08G9.7	0	1	0	0	0	0
C09B7.10	0	1	0	0	0	0
C09B7.11	0	1	0	0	0	0
C09B7.7	0	0	1	0	0	0
C09B8.15	0	0	1	0	0	0
C09B9.80	356	304	50	1055	15	170
C09B9.81	0	0	0	0	0	1
C09D8.14	0	2	0	1	0	0
C09D8.2	0	0	1	0	0	0
C09D8.3	0	1	0	0	0	0
C09F12.6	0	1	0	0	0	0
C09G1.7	0	5	4	0	0	1
C09G9.9	0	1	0	0	0	0
C09H10.13	0	2	0	0	0	0
C09H10.17	0	1	0	0	0	1
C09H10.20	0	1	1	0	0	1
C10A4.12	0	0	0	0	1	1
C10C6.11	132	152	168	25	12	30
C10C6.8	55341	73580	93433	45383	48635	106964
C10F3.14	0	0	0	0	0	1
C10F3.15	0	0	0	1	0	0
C10F3.16	0	3	0	0	0	0
C10G11.17	0	0	0	1	0	0
C10G8.9	182	77	137	471	7	106
C10H11.11	0	0	0	0	1	0
C11E4.14	0	2	0	0	0	0
C11E4.9	0	0	1	0	0	0
C11E4.t1	0	0	0	13401	0	2759
C11G10.t1	16887	7381	8459	29647	3715	42457
C11H1.12	8	4	1	8	3	1
C12C8.5	2418	2113	1545	4900	211	3038
C12C8.6	19	4	2	31	1	2
C12C8.7	713	991	0	438	4661	0
C12C8.8	0	2	0	0	0	0
C12D12.9	0	2	0	0	0	0
C12D8.25	0	1	0	0	0	0
C13B4.5	24	6	6	89	24	12
C13B4.6	1	0	0	1	0	0
C13G3.10	0	0	0	0	1	0
C13G3.4	0	1	0	0	0	0
C14A11.8	0	1	0	0	0	0
C14B4.t1	0	2	1	1	0	0
C14B9.13	584	975	888	1118	673	1060
C14B9.14	743	251	521	1191	304	434
C14C10.8	259	558	553	116	159	326
C14C11.10	0	0	1	0	0	0
C14E2.12	11	47	65	1	0	20
C14F11.14	0	5	2	0	0	1
C14F11.16	18755	6511	6232	48677	10595	19983
C14F11.17	0	0	2	0	0	0
C14F11.21	0	1	0	0	0	0
C14F11.28	0	0	0	0	1	0
C14F11.30	0	1	0	0	0	0
C14F11.31	0	1	0	0	0	0
C14F5.11	0	1	0	0	0	0
C14H10.6	0	0	0	0	1	0
C15A7.6	0	0	3	0	0	0
C15B12.10	0	0	2	0	0	0
C15B12.12	0	0	0	0	0	1
C15B12.13	0	1	0	0	0	0
C15B12.3.1	0	2	0	0	0	0
C15C6.5	32202	13385	15418	7774	2528	8554
C15C6.t1	0	0	0	8579	414	19265
C15C8.9	0	1	0	0	0	0
C15F1.13	0	0	0	0	2	1
C15F1.14	684	821	890	265	0	488
C15F1.9	5858	6960	7072	3949	3359	6158
C15H11.12	982	1055	2188	975	342	956
C15H7.10	0	1	0	0	0	0
C15H7.6	0	2	0	0	0	0
C15H7.8	0	1	1	0	0	0
C16A3.11	2594	6260	3627	1497	1750	4207
C16A3.15	2	6	4	0	0	0
C16B8.12	0	1	0	0	0	0
C16B8.8	6652	2365	2859	9658	2009	4358
C16B8.t3	2737	991	1206	3138	702	1834
C16C2.5	0	0	1	0	0	1
C16C2.6	0	1	0	0	0	0
C16C2.9	0	1	0	0	0	0
C16C4.17b.1	0	0	0	0	0	1
C16C8.24	2835	401	419	3336	227	665
C16D9.10	13270	14129	17628	6115	3716	9972
C16D9.11	3676	4731	6503	1930	2058	3923
C16D9.12	842	319	207	26	137	24
C16D9.13	92	108	179	164	49	98
C16D9.14	505	499	442	1345	700	668
C16E9.26	0	3	0	0	1	0
C16E9.27	0	2	0	0	0	0
C16E9.8	0	0	1	0	0	0
C16H3.5	0	0	0	1	0	0
C16H3.6	28496	42307	10668	74594	15272	28346
C16H3.7	138	0	0	0	363	0
C16H3.8	2	1	0	3	0	0
C16H3.t1	458	186	298	1322	81	831
C17B7.14.1	0	1	0	0	0	0
C17C3.14	0	1	2	0	0	0
C17C3.16	2059	2383	2585	2151	1077	2698
C17C3.17	355	489	569	510	196	649
C17C3.22	281	388	463	23	423	100
C17C3.23	1367	1749	1952	100	328	277
C17C3.4.1	0	1	3	1	0	0
C17D12.10	533	1013	812	925	0	704
C17D12.15	185715	49966	47714	32310	6598	20125
C17D12.8	2970	8712	12937	1817	2778	6196
C17D12.9.1	0	1	0	0	0	0
C17D12.t3	130	188	21	309768	18064	76324
C17G1.11	1	0	0	2	1	0
C17G1.13	0	1	0	0	0	0
C17G1.9	0	1	0	0	0	0
C17G10.12	0	1	0	0	0	0
C17H12.36	4	20	32	4	1	8
C18A11.11	0	1	1	0	0	0
C18A11.13	3344	1442	1714	5909	2502	3845
C18A11.t1	196	50	82	391	101	235
C18A3.12	1753	2211	4019	1121	967	3884
C18A3.14	3903	5576	9733	1328	722	4369
C18A3.19	0	0	0	0	1	0
C18A3.22	0	0	0	0	1	0
C18C4.15	0	1	0	0	0	0
C18C4.17	2246	2663	5146	1708	689	1786
C18D1.15	0	1	0	0	0	0
C18D1.19	0	1	0	0	0	0
C18D1.20	0	0	1	0	0	0
C18D1.21	1	0	0	0	0	0
C18D11.10.1	0	1	0	0	0	0
C18D11.11	1	0	0	0	0	0
C18D4.11a	0	0	0	0	0	1
C18D4.4a.1	0	1	0	0	0	0
C18F3.11	0	1	0	0	0	0
C18F3.8	0	2	0	0	0	0
C18H7.16	694	230	285	840	54	116
C18H9.11	0	1	0	0	0	0
C23F12.7	0	3	0	0	0	0
C23H5.4	0	0	0	0	0	1
C23H5.5	0	1	0	0	0	0
C24A8.10	0	1	0	0	0	0
C24B5.8	0	0	0	0	1	0
C24F3.7	0	0	0	0	1	0
C24G6.10	1	0	0	0	0	0
C24H11.13	69	89	80	96	20	67
C24H12.16	1	0	0	1	0	0
C25A1.15.1	0	0	1	0	0	0
C25D7.18	0	0	2	0	1	0
C25E10.14	0	1	0	0	0	0
C25E10.17b.1	0	1	0	0	0	0
C25F6.23	275	213	108	382	105	78
C25F6.24	0	0	1	0	0	0
C25F6.26	0	2	0	0	0	0
C25F6.27	0	1	0	0	0	0
C25F6.28	0	1	0	0	0	0
C25F9.17	0	1	0	0	0	0
C25F9.t2	0	1	1	0	0	0
C25F9.t3	5	8	35	1	1	18
C25F9.t4	0	0	5	0	0	0
C25H3.18	0	1	0	0	0	0
C26B2.12	0	1	0	0	0	0
C26C6.13	0	1	0	0	0	0
C26F1.13	0	2	0	0	0	0
C26F1.9.1	5	2	13	0	3	10
C26G2.10	0	2	0	0	0	0
C26G2.5	0	1	0	0	0	0
C26G2.9	14	88	144	20	28	122
C26H9A.3.1	0	1	0	0	0	0
C27A12.12	79	189	153	60	6	109
C27A12.13	12	0	0	30	1	0
C27A2.10	417	137	96	472	50	76
C27A7.10	0	0	1	0	0	0
C27C12.8	0	1	0	0	0	0
C27D6.14	1	1	0	1	0	0
C27H5.11	927	1195	1086	443	405	784
C27H5.9	2253	12735	13050	1480	2408	5362
C27H6.5	15827	36954	59967	10714	8430	46518
C28A5.10	10217	2845	8265	41469	7352	13336
C28A5.11	1060	388	385	887	0	415
C28A5.12	0	124	165	0	364	136
C28A5.7	18372	40768	66712	17027	17013	60790
C28A5.9	32477	57866	91231	39688	27153	71442
C28A5.t1	62	305	937	1239	21	2816
C28C12.1c.1	0	1	0	1	0	0
C28D4.10b.1	1	0	0	0	0	0
C28D4.17	0	2	0	0	0	0
C28G1.7	665	512	846	426	420	593
C28G1.8	10	7	10	7	0	2
C28G1.t2	7903	13438	3617	9737	2833	9925
C28G1.t3	182	224	0	379	0	116
C28G1.t5	1	1	8	0	1	1
C28H8.14b	0	0	0	1	0	0
C29A12.13	0	1	0	0	2	0
C29E6.7	1	3	1	2	1	2
C29F4.t1	0	0	2	0	0	0
C29F7.9	62	10	28	68	16	0
C29F7.t2	4159	2329	1547	4783	2300	4778
C29F9.15	0	1	0	0	0	0
C29H12.10	0	1	0	0	0	0
C29H12.7	0	0	0	0	1	0
C30A5.15	0	1	0	0	0	0
C30B5.16	0	1	0	0	0	0
C30C11.10	0	1	0	0	0	0
C30F12.8	0	2	0	0	0	0
C30F8.5	0	0	0	0	0	1
C30F8.6	0	1	0	0	0	0
C31E10.10	29405	4384	9012	35091	2155	6881
C31E10.t1	20	40	10	2	1	0
C31H1.96	0	0	0	0	0	1
C31H1.97	0	1	0	0	0	0
C31H2.13	0	1	0	0	0	0
C32A9.2	0	0	1	0	0	0
C32A9.6	0	0	0	0	1	0
C32B5.18.1	1	0	0	0	1	1
C32C4.10	0	1	0	0	0	0
C32C4.11	0	0	0	0	1	0
C32D5.15	2	2	2	15	1	3
C32D5.18	0	0	0	0	1	0
C32E12.7	0	3	0	0	0	0
C32F10.9	0	0	1	0	0	0
C33A12.17	1	0	1	0	0	0
C33A12.21	11148	15025	15289	6888	4675	10599
C33A12.22	9090	7153	7768	5540	1814	4784
C33B4.9	0	2	0	0	0	0
C33D12.14	0	1	0	0	0	0
C33E10.11	0	1	2	0	0	0
C33F10.16	0	2	1	0	0	0
C33F10.18	0	0	1	0	0	0
C33F10.22	0	1	0	0	0	0
C33G3.11	0	1	0	0	0	0
C33G3.13	0	0	0	0	0	1
C34B2.13	0	0	0	0	1	0
C34B4.10	0	2	0	0	0	0
C34D1.13	0	1	2	0	0	0
C34D1.5c.1	0	2	1	0	0	1
C34D10.4	0	1	0	0	0	0
C34E11.15	0	0	0	0	1	0
C34E11.17	0	1	0	0	0	0
C34E11.18	0	0	0	0	1	0
C34E11.20	9	10	22	7	5	10
C34E11.5	3	1	0	3	0	1
C34E11.6	1	0	0	1	2	0
C34E11.t1	58	158	211	22	15	60
C34E7.6	0	1	0	0	0	0
C34E7.8	0	1	0	0	0	0
C34F6.18	0	0	2	0	0	0
C34G6.12	0	1	0	0	0	0
C34H3.16	0	0	0	0	1	0
C34H3.17	0	0	0	0	0	2
C34H3.21	0	1	0	0	0	0
C34H3.6	0	1	0	0	1	0
C34H3.7	0	0	0	0	1	0
C35B1.t1	0	1	0	0	0	0
C35C5.13	0	0	0	0	1	0
C35C5.21	0	1	0	0	0	0
C35D10.18	0	0	1	0	0	0
C35D6.11	0	1	0	0	0	0
C36B1.16	0	0	1	0	0	0
C36C9.10	1632	3936	5316	1301	941	2624
C36C9.7	3651	885	858	27260	5211	12583
C36C9.8	4392	1459	1014	0	183	109
C36C9.t2	8416	4179	3841	12817	1000	2179
C36E8.10	1	1	0	0	0	0
C36E8.6.1	0	1	0	0	0	0
C36F7.12	0	0	0	0	0	1
C36F7.13	0	1	1	0	0	0
C36F7.15	0	1	0	0	0	0
C36F7.16	0	1	0	0	1	0
C36F7.17	0	1	0	0	0	0
C36F7.19	0	1	0	0	0	0
C36F7.8	0	1	0	0	0	0
C36F7.t1	142	27	32	345	18	60
C36F7.t2	191	59	60	301	24	71
C37A2.9	0	1	0	0	0	0
C37A5.12	41222	21468	19151	49199	17554	42106
C37A5.5.1	0	1	0	0	0	0
C37E2.8	0	1	0	0	0	0
C37E2.9	0	0	1	0	0	0
C37H5.15	0	1	0	0	0	0
C38C6.8	1094	4283	5157	747	809	1800
C38C6.9	8628	4414	2232	8451	1714	4231
C38C6.t1	1	0	1	4403	0	507
C39D10.10	6	1	1	15	1	0
C39D10.12	0	0	0	1	0	0
C39D10.14	117	126	87	109	23	64
C39D10.17	1537	908	516	42206	11509	18856
C39D10.18	0	0	0	1	0	0
C39E6.8	0	0	0	0	1	0
C39E9.19	0	1	0	0	0	0
C39F7.2c.2	0	2	0	0	0	0
C39H7.70	0	0	0	0	1	0
C40A11.10	0	1	0	0	0	0
C40C9.6	2165	1628	1364	2895	1349	2385
C40C9.9	199	205	138	341	26	260
C40H1.11	0	1	0	0	0	0
C40H5.13	2904	1609	1869	4518	924	2208
C41A3.4	0	1	0	0	0	0
C41A3.6	0	0	0	0	1	0
C41C4.15	2813	14744	24396	2103	2027	16213
C41C4.16	0	0	2	0	0	0
C41C4.20	0	0	0	0	0	2
C41G11.15	0	2	1	0	0	0
C41H7.9.1	0	0	0	0	1	0
C42D8.13	0	0	0	0	1	0
C42D8.14	99	15	21	95	0	0
C42D8.16	0	2	0	0	0	0
C42D8.19	0	0	0	0	1	0
C43C3.8	0	1	0	0	0	0
C43G2.30	21264	3694	2912	3664	1047	1903
C43G2.t2	367	122	134	515	120	340
C43H6.11	2	24	30	0	2	2
C44B12.3.1	0	0	0	1	0	0
C44B7.15	102222	47430	28840	132041	36053	58377
C44E12.4	0	1	0	0	0	0
C45B2.12	0	1	0	0	0	0
C45B2.16	0	0	1	0	0	0
C45B2.17	0	1	0	0	0	0
C45E1.7	0	0	0	1	0	0
C45G9.12.1	0	0	1	0	0	0
C45H4.t1	0	0	2	0	1	1
C46C2.8	8509	15670	19989	4801	5845	14591
C47A10.14	0	4	8	0	1	2
C47A10.t2	0	1	0	0	0	2
C47A10.t4	0	1	1	0	0	1
C47A10.t5	0	0	0	0	0	1
C47C12.8	17	17	27	14	9	13
C47E8.11.1	0	1	1	0	0	0
C47G2.16	0	1	0	0	0	0
C47G2.19	0	1	0	0	0	0
C47G2.22	0	0	0	0	1	0
C48C5.7	41639	18627	11977	62137	2066	15391
C48D5.7	0	2	0	0	0	0
C48G7.4	0	1	0	0	0	0
C49F5.t1	85815	9275	8176	282296	11512	13518
C49F8.13	0	1	0	0	0	0
C49G7.14	0	1	1	0	0	0
C49H3.14	0	1	2	0	1	0
C49H3.15	0	0	1	0	0	0
C50A2.t1	0	0	1	0	0	0
C50B6.15	0	1	0	0	0	0
C50C3.13	61	263	183	16	33	91
C50C3.14	360	511	584	223	181	369
C50C3.18	1654	3574	3764	1037	1360	2611
C50F2.12	0	1	0	0	0	0
C50H2.15	0	0	0	0	1	0
C51E3.10a.1	0	0	0	1	0	0
C51F7.3	3805	8433	16699	2364	3907	10184
C51F7.4	1	2	4	0	1	2
C52B11.4.1	0	1	0	0	0	1
C52B9.16	0	0	0	0	1	0
C52D10.131	0	0	1	0	0	1
C52E12.11	0	1	0	0	0	0
C52E12.7	1	0	0	2	0	0
C52E12.8	28	18	17	10	1	8
C52E12.9	0	1	0	0	0	0
C52E12.t1	68	119	142	64	351	197
C52E12.t2	18	8	0	0	0	0
C52E4.14	0	0	0	1	0	0
C52E4.8	11222	22396	26691	7254	6759	18333
C52G5.12	0	0	1	0	0	0
C52G5.t1	0	0	0	256068	12176	35185
C53A5.2.1	0	0	0	0	0	1
C53B4.12	154	166	164	51	48	150
C53B7.10	0	1	0	0	0	0
C53B7.8	8838	18403	17785	4600	5008	10789
C53C7.t1	0	0	0	316	26	0
C53C7.t2	29	476	32	1750	882	2369
C53C7.t3	4	0	3	5614	332	871
C53D6.16	161	132	127	5	5	12
C53D6.18	3415	4429	4682	2004	1848	4064
C54C8.12.1	0	3	0	0	0	0
C54C8.9.1	0	0	0	0	2	1
C54D1.10	0	1	0	0	0	0
C54D1.8	0	1	0	0	0	0
C54D1.9	0	1	0	0	0	0
C54D10.18	0	2	0	0	0	0
C54D10.19	0	2	0	0	0	0
C54D2.18	0	0	0	0	1	0
C54E10.9	1	1	4	3	0	0
C54E10.t1	0	0	0	0	0	2
C54E10.t2	0	0	2	0	0	0
C54E10.t4	0	0	0	0	1	1
C54E10.t6	0	0	0	1	1	0
C54F6.15.1	0	1	0	0	0	0
C54F6.5.1	0	0	1	0	1	1
C54G10.6	1	0	0	1	1	0
C54G4.16	0	0	4	0	0	0
C54G7.16	0	0	0	0	1	0
C55A6.12b.1	0	1	0	0	0	0
C55A6.18	0	0	1	0	0	0
C55B6.6	0	1	0	0	0	0
C56A3.12	0	0	1	0	0	0
C56E6.11	0	1	1	0	0	0
C56G2.16	0	1	0	0	0	0
C56G2.21	0	0	0	0	1	0
C56G3.3	235	153	111	207	69	37
C56G7.3c.1	0	2	0	0	0	1
C56G7.4	496	805	555	1710	147	843
CC8.3.1	0	0	1	0	0	0
CD4.17	3431	3561	6541	6308	3194	7703
CD4.18	3064	2887	7324	4273	688	2309
CD4.19	499	686	1750	657	122	335
cTel79B.2	1	0	2	0	0	0
D1005.t1	136	143	249	82	8	60
D1007.17	559	581	366	562	455	630
D1007.20	519	1070	606	394	576	927
D1009.7	1060	1242	1365	1441	486	1178
D1022.15	0	1	0	0	0	0
D1046.11	2	21	13	2	5	10
D1046.6	17653	25279	21339	11657	14906	23705
D1046.t1	10	129	193	10	37	45
D1054.17	977	1478	2074	344	348	1037
D1065.8	0	1	1	0	0	0
D1073.2	1662	883	1140	1732	101	1332
D1073.3	2467	1393	1475	3864	1869	3655
D1081.15	0	1	0	0	0	0
D1081.17	0	1	0	0	0	0
D1086.13	402	144	133	271	63	143
D1086.14	4865	1605	1697	2943	624	892
D1086.15	418	114	126	347	67	124
D1086.16	24	10	43	24	8	26
D2021.5	0	1	1	0	0	0
D2023.17	0	1	0	0	0	0
D2092.15	0	0	0	0	1	0
D2096.14	34	235	183	27	96	118
D2096.1b.1	1	0	1	0	1	2
DY3.t1	147	354	243	259	138	176
DY3.t2	2261	1568	1818	2262	1076	2012
E01A2.11	572	1927	1119	247	573	894
E01A2.9	339	1067	613	155	277	415
E01H11.6	0	2	0	0	0	0
E02C12.18	0	0	1	0	0	0
E03E2.2	92	68	43	283	7	19
E04D5.7	0	0	0	0	0	1
E04F6.16	2258	8067	10844	1938	3127	5773
E04F6.17	2	0	0	0	0	0
EGAP1.2	15	3	4	23	10	2
F01D5.12	2228	2308	4829	821	669	2711
F01D5.14	1080	3419	6091	650	902	3017
F01G10.20	0	0	1	0	0	0
F01G12.11	0	1	0	0	0	0
F01G12.15	68	141	113	141	26	141
F01G12.19	19	51	45	8	4	8
F01G4.7	0	0	0	0	0	2
F02A9.2b.1	0	1	6	0	0	0
F02D10.11	77	74	99	103	12	29
F02D10.14	62	254	364	63	54	116
F02D10.15	15	153	360	5	14	61
F02D10.t3	377	178	166	271	59	227
F02E8.10	0	1	0	1	0	0
F02H6.4b	0	0	2	0	0	0
F02H6.72	78	67	67	93	9	28
F07A11.10	0	0	0	0	0	1
F07A11.11	0	1	3	0	0	0
F07A11.15	0	0	1	0	0	0
F07A11.9	0	0	0	0	1	0
F07C3.15	0	1	0	0	0	0
F07C3.17	2	7	4	1	1	3
F07C6.7	0	0	0	179	384	173
F08B12.4h.1	0	2	1	0	3	1
F08C6.16	0	0	1	0	0	0
F08F1.14	491	481	337	687	51	182
F08F1.16	1472	637	436	2985	603	1901
F08F1.17	0	1	0	0	0	0
F08F1.20	0	1	0	0	0	0
F08F1.t3	1	2	5	1	0	0
F08F3.13	0	0	0	0	1	0
F08G2.12	7403	7817	14201	6939	2649	5753
F08G2.13	18688	10364	17966	23153	6673	13033
F08G5.15	143	119	169	408	44	64
F08G5.18	948	309	401	672	156	270
F08G5.19	0	0	1	0	0	0
F08G5.21	166	55	96	357	0	31
F08G5.t3	0	0	0	37661	0	6602
F08H9.10	1405	1796	1377	1546	848	2652
F08H9.11	84	103	27	11	23	0
F08H9.14	1764	2086	2238	314	754	740
F09A5.10	0	0	1	0	0	0
F09A5.15	148	40	25	169	33	18
F09A5.5	23	8	5	52	14	10
F09A5.6	2	2	0	0	0	0
F09A5.8	19	3	1	17	1	1
F09B12.8	0	0	0	0	1	0
F09B9.7	1179	689	841	461	22	334
F09B9.8	0	0	0	0	0	1
F09C8.6	0	0	0	0	1	0
F09D5.10	0	4	1	0	0	0
F09D5.4	0	2	0	0	0	0
F09E10.13	13	39	45	10	5	12
F09E10.14	1	0	2	0	0	1
F09E10.15	64	67	127	39	11	26
F09E5.22	0	0	0	1	0	0
F09E5.9.1	0	0	3	0	1	0
F09F9.13	0	3	0	0	0	0
F09F9.7	0	0	0	0	0	1
F09G2.10	0	4	0	0	0	0
F09G2.13	0	0	2	0	0	0
F10C1.14	0	1	0	0	0	0
F10C1.16	166	333	498	286	192	414
F10C1.18	579	464	700	414	141	279
F10C1.22	0	1	2	0	0	1
F10C1.3.1	0	0	0	1	0	0
F10C2.8	7	1	5	12	0	0
F10C2.9	0	2	0	0	0	0
F10D2.15	4306	13723	15585	1510	5663	7488
F10D7.6	0	0	0	0	1	0
F10E9.16	0	0	2	0	0	0
F10G8.11	0	0	0	0	2	0
F10G8.12	0	0	0	1	1	0
F11A1.11	118	99	278	65	54	84
F11A1.t1	0	0	0	0	0	298
F11A10.9	70	332	319	140	77	337
F11A5.14	777	1681	1692	483	703	1142
F11A5.20	199	71	53	225	54	118
F11C1.14	0	2	0	0	0	0
F11C1.9.1	0	0	1	0	0	0
F11C7.8	0	1	0	0	0	0
F11C7.9	0	1	0	0	0	0
F11D11.18	0	0	0	0	1	0
F11D11.4.1	0	1	0	0	0	0
F11D5.14	0	1	0	0	0	0
F11D5.17	0	1	0	0	0	0
F11D5.24	0	1	0	0	0	0
F11D5.32	0	1	0	0	0	0
F11G11.15.1	0	0	1	0	0	0
F12D9.10	0	1	0	0	0	0
F12D9.12	0	1	0	0	0	0
F12D9.13	199	100	96	144	29	28
F12D9.18	284	83	59	503	113	196
F12D9.5	3599	4785	4981	9440	950	5887
F12F3.5	0	0	0	0	1	0
F12F6.11	908	411	914	453	148	520
F12F6.12	0	2	0	0	0	0
F12F6.13	0	0	5	0	0	0
F12F6.14	0	1	0	0	0	0
F13B12.13	0	0	1	0	0	0
F13C5.8	0	2	0	0	0	0
F13D11.14	0	0	0	0	1	0
F13D11.22	0	2	0	0	0	0
F13D11.7	0	0	0	0	1	0
F13E6.8	0	0	1	0	0	0
F13E9.12.1	0	1	0	0	0	0
F13E9.16.1	0	0	0	0	1	0
F13G11.145	221	67	62	269	232	74
F13G3.10c.1	0	0	0	2	0	0
F13G3.14	0	1	0	0	0	0
F13H10.7	0	0	0	0	1	0
F13H10.8b.1	0	0	0	1	0	0
F13H6.11	0	1	0	0	0	0
F13H6.12	0	2	0	0	0	0
F13H6.19	0	1	0	0	0	0
F13H6.20	0	1	0	0	0	0
F13H8.13	0	1	0	0	0	0
F14B4.4	922	617	840	1180	253	631
F14B4.t1	0	0	0	419488	21367	179917
F14B6.t1	0	0	0	4084	721	818
F14D12.13	0	0	2	0	0	0
F14E5.7	0	0	1	0	0	0
F14F3.11	0	2	0	0	0	0
F14F7.6	1	0	0	0	0	0
F14F9.6.1	0	1	0	0	0	0
F14H12.10	0	0	1	0	0	0
F14H12.12	0	0	1	0	0	0
F14H12.16	0	0	1	0	0	0
F14H12.9	0	1	0	0	0	0
F14H3.15.1	0	0	1	0	0	0
F14H8.10	259	247	209	464	82	201
F15A2.8	0	1	1	0	0	0
F15A8.15	54	89	69	150	7	55
F15A8.17	99	89	90	173	0	141
F15A8.19	31	37	66	21	23	61
F15B9.12	0	1	0	0	0	0
F15B9.13	0	1	0	0	0	0
F15B9.14	4569	1838	2337	5164	1713	2144
F15C11.5	0	1	0	0	0	0
F15E6.12	0	1	0	0	0	0
F15E6.4.1	1	40	18	0	4	8
F15G9.8	3213	1739	1787	3656	787	1042
F15G9.9	118	175	0	36	0	13
F15H9.9	19020	25617	34532	10397	9774	21161
F16A11.4	1	0	0	8	0	0
F16A11.7	0	0	0	1	0	0
F16D3.8	0	2	0	0	0	0
F16F9.9	0	1	0	0	0	0
F16F9.t1	0	2	5	0	0	0
F16H9.4	0	0	0	0	1	0
F17C11.14	6001	12194	11537	3347	4902	11638
F17C11.15	266	832	563	117	161	331
F17C11.21	0	1	1	0	0	0
F17C11.23	0	1	1	0	0	0
F17C11.24	0	1	0	0	0	0
F17C8.10	0	1	0	0	0	0
F17E5.6	0	1	0	0	0	0
F17E9.18.1	0	1	0	0	0	0
F17H10.8	1	2	6	0	0	0
F18A1.11	0	0	0	0	2	0
F18A11.11	0	0	0	0	1	0
F18A11.12	0	0	1	0	0	0
F18C5.15	0	0	0	0	1	0
F18E2.13	0	1	0	0	0	0
F18G5.t1	1	0	0	0	0	1
F18H3.6	0	0	2	0	0	0
F19B6.7	0	1	0	0	0	0
F19C6.6	0	1	0	1	0	0
F19D8.9	0	0	0	0	0	2
F19F10.13	1	0	2	0	0	0
F19G12.4.1	0	1	0	0	0	0
F19G12.t1	4	8	12	0	2	5
F19H6.9	0	1	0	0	0	0
F19H8.6	5705	6812	12899	3998	3012	8732
F19H8.t1	0	2	5	0	1	1
F20B10.5	0	1	1	0	0	0
F20B4.8	0	1	0	0	0	0
F20D1.11	6	0	0	6	0	0
F20D1.12	0	1	0	0	0	0
F20D1.13	0	0	1	0	0	0
F20D1.20	3	10	22	4	0	8
F20D12.10	0	3	0	0	1	0
F20H11.6	4	2	7	11	3	3
F21A3.10	2313	1179	893	5749	1161	1257
F21A3.9	19	0	0	257	13	18
F21A3.t1	0	0	6	4	0	0
F21A3.t2	0	0	153	0	0	239
F21C10.11a.1	0	0	2	0	2	0
F21C10.11b.1	0	0	0	0	0	1
F21C10.18.1	0	0	1	0	0	1
F21C3.10	0	1	0	0	0	0
F21C3.t1	1016	1243	1089	91	39	40
F22A3.12	0	0	2	0	0	0
F22A3.16	0	1	0	0	0	0
F22B3.15	0	0	0	0	2	0
F22B3.17	0	1	0	0	0	0
F22B3.20	0	1	0	0	0	0
F22B7.16	153	344	314	176	77	169
F22B7.4.1	0	0	1	0	0	0
F22D3.9	0	1	1	0	0	0
F22D6.16	587	2567	2300	254	335	923
F22E10.6	0	0	1	0	0	0
F22E12.10	0	0	0	1	0	0
F22F1.10	0	0	0	50	123	578
F22F1.5	397	4571	1604	0	0	0
F22F1.6	8490	2672	3600	7105	1881	5866
F22F1.7	36177	35167	30329	96290	25147	46203
F22F1.8	1210	1051	892	810	174	414
F22F1.9	39	17	17	54	0	22
F22F1.t5	310	193	228	154	53	84
F22G12.9	3055	1533	1713	8693	1046	1061
F22H10.10	14	36	40	3	5	20
F22H10.11.1	0	1	0	0	1	0
F22H10.9	8430	3690	3602	15730	8948	18713
F23A7.4.1	0	10	41	0	0	4
F23A7.8.1	2436	5564	8553	1979	216	3327
F23B2.13b.1	0	2	0	0	0	0
F23B2.14	475	484	849	285	157	625
F23B2.15	678	532	908	462	209	694
F23D12.7.1	0	0	1	0	0	0
F23F12.15	16	9	6	68	35	96
F23F12.16	16	9	6	0	0	0
F23H12.13	0	0	0	0	0	1
F23H12.20	0	0	1	0	0	0
F25B4.15	0	1	0	0	0	0
F25B5.11	0	2	0	0	0	0
F25D1.10	0	0	0	0	0	1
F25D1.11	1	0	0	0	0	0
F25D7.10	0	0	0	0	0	1
F25D7.9	1	1	0	0	0	0
F25F2.3	0	0	2	0	0	0
F25F2.4	0	0	0	0	0	1
F25F2.6	0	0	0	0	1	0
F25F6.3	1549	1299	1343	1677	376	814
F25F6.4	0	0	1	0	0	0
F25G6.12	0	0	0	0	0	2
F25H10.5	2	6	9	6	2	5
F25H2.14	170	368	297	89	136	234
F25H2.15	27228	55279	67259	9428	2193	33811
F25H5.10.1	0	1	0	0	0	0
F25H5.8.1	0	0	1	0	0	3
F25H5.9	8120	3751	4054	9501	3803	6509
F25H8.10	0	0	0	0	1	0
F25H8.18	0	1	0	0	0	0
F26A10.15	0	0	0	0	1	0
F26A10.19	0	0	0	0	1	0
F26A10.26	0	0	0	0	1	0
F26A3.2c.1	0	0	0	2	0	0
F26D10.12b.1	0	0	0	0	0	1
F26D10.23	1	0	0	0	0	0
F26D10.24	4	47	27	4	10	12
F26D11.15	0	0	1	0	0	0
F26D11.16	0	0	0	1	1	0
F26D12.99	0	0	1	0	0	0
F26E4.14	479	1138	1490	206	268	822
F26E4.16	16	0	16	12	11	0
F26F12.10	1	0	0	0	0	0
F26F12.11	0	0	1	0	0	0
F26F12.15	0	2	0	0	0	0
F26F4.14	0	0	0	0	1	0
F26G1.14	0	1	0	0	0	0
F26H11.10	1253	309	294	4406	355	680
F26H11.9	1313	309	294	644	0	315
F27B10.3	320	699	704	121	213	312
F27B10.t1	8	12	15	4	1	64
F27D4.t1	41	42	49	22	11	21
F27D9.11	0	0	0	0	1	0
F27D9.9	163228	100331	91135	3162	1692	3333
F28A12.5	0	0	0	0	1	0
F28B4.7	0	2	0	0	0	0
F28C1.14	0	1	0	0	0	0
F28C10.5	4	5	3	1	0	7
F28C12.8	0	1	0	0	0	0
F28C6.11	678	1286	815	446	486	945
F28D1.13	52	220	232	38	73	200
F28D1.7b	0	0	0	4	0	1
F28E10.9	0	0	1	0	0	0
F28F5.12	0	4	0	0	0	0
F28F5.17	0	1	0	0	0	0
F28F8.11	2608	3043	3429	2218	706	2914
F28F8.12	977	1455	1881	1227	102	886
F28F8.t1	62	344	573	85	6	291
F28F8.t3	0	0	0	16071	0	1829
F28F8.t4	0	0	0	1274	83	214
F28F9.9	0	0	1	0	0	0
F28H6.7.1	0	0	0	0	1	0
F28H6.9	18696	20264	20580	11772	5897	18118
F28H6.t1	0	0	0	33855	4073	89936
F29C4.11	0	1	0	0	0	0
F29C4.12	55643	75837	51018	12062	10996	16079
F29C4.9	0	0	1	0	0	0
F29D10.6	0	0	1	0	0	0
F29G9.10	0	0	0	0	0	1
F29G9.13	0	1	0	0	0	0
F30H5.4	3436	6313	15042	2717	4309	9198
F31B12.6	199	158	279	10	3	11
F31B12.7	0	1	1	0	0	0
F31C3.11	1852815	5814002	5771786	1653118	2744247	5592499
F31C3.16	107526	158884	144064	112268	96191	125419
F31E3.11	6	8	0	2	1	0
F31E3.8	0	1	0	0	0	0
F31E8.17	0	0	0	0	1	0
F31E9.t1	148	41	18	305	29	51
F31F6.10	0	0	0	0	0	1
F32A6.t1	267	105	104	304	50	158
F32B4.t1	0	5	2	10717	314	1867
F32B5.9	11019	15973	16142	4859	5039	10943
F32D1.12	202	501	1119	19	402	0
F32D1.1c.1	0	0	1	1	0	0
F32D1.2.1	1	3	2	0	1	4
F32D8.17	0	2	0	0	0	0
F32E10.10	1896	4146	5914	1098	1525	2471
F32G8.11	0	0	0	0	1	0
F32H2.15	1	4	6	0	3	2
F33A8.11	0	0	0	0	1	0
F33C8.10	6	4	11	3	0	4
F33C8.7	0	0	0	1	0	0
F33D11.14	11700	3218	4130	13283	1569	6732
F33D11.15	422	292	307	494	50	314
F33E2.9	0	0	0	1	0	0
F34D6.7.1	0	2	0	0	0	0
F34H10.7	704	478	556	724	234	304
F35A5.10	2361	874	694	5885	1307	1900
F35B12.12	0	0	0	0	1	0
F35C8.10	0	0	1	0	0	0
F35D2.16	0	0	0	0	0	1
F35E12.11	169	242	952	87	23	217
F35E12.13	5	12	32	6	3	4
F35G12.14	0	0	0	0	1	0
F35G2.17	0	1	0	0	0	0
F35G2.20	0	0	0	0	2	0
F35H10.14	0	1	0	0	0	0
F35H8.10	459730	153277	196527	113174	22621	36014
F36A4.21	1	0	4	0	1	1
F36A4.23	7	9	11	1	3	2
F36D1.4.1	0	0	0	0	1	0
F36D1.5.1	0	1	0	0	0	0
F36D4.10	2896	2502	1540	3798	758	2108
F36D4.11	0	2	0	0	0	0
F36D4.12	7	7	21	2	2	1
F36D4.9	0	0	1	0	0	0
F36D4.t1	0	0	2	0	0	0
F36F2.11	0	0	2	0	0	0
F36H1.17	114	171	174	177	75	128
F36H1.7	6	2	6	2	2	5
F36H1.8	3	8	7	13	2	0
F36H12.19	2277	2126	2944	1593	592	2268
F36H12.20	119	135	204	129	4	196
F36H12.64	3	0	0	3	0	0
F36H12.65	31	37	45	41	63	0
F36H12.66	31	37	45	0	0	26
F36H5.9.1	0	1	0	0	0	0
F37A4.t1	36	17	20	18	10	12
F37B1.9	0	0	0	1	0	0
F37B12.13	0	0	1	0	0	0
F37H8.11	0	2	0	0	0	0
F37H8.8	0	1	0	0	0	0
F37H8.9	0	1	0	0	0	0
F38A1.17	0	0	2	0	0	0
F38A3.5	0	2	0	0	0	0
F38A6.9	0	0	1	0	0	0
F38B6.14	0	1	0	0	0	0
F38B6.18	0	1	0	0	0	0
F38E11.14	1044	433	1437	809	132	748
F38E11.21	25	66	124	9	8	11
F38E11.23	3233	4894	6685	6354	3627	10481
F38E11.24	12347	15708	15036	906	1803	4705
F38E9.10	1	1	0	0	0	2
F38E9.t2	0	0	0	70496	6201	24418
F38G1.5	29388	11992	12924	28209	11518	23886
F38H4.12	0	1	0	0	0	0
F39B1.2	1	2	1	0	0	2
F39B1.4	154	122	95	341	0	69
F39B1.5	77233	26839	14155	42428	7148	8553
F39C12.8	0	1	0	0	0	0
F39D8.7	18218	84880	169568	18495	14649	97372
F39E9.24	0	0	1	0	0	0
F40C5.2.1	0	0	0	1	0	0
F40E10.9	0	0	1	0	0	0
F40F11.5	0	2	3	0	0	0
F40F9.15	0	0	0	1	0	1
F40G12.14	5962	7532	7535	4049	2844	7460
F40H3.7	0	1	0	0	0	0
F40H6.7	635	1140	1183	1499	825	1147
F40H6.8	1	3	6	0	0	0
F41A4.3	214115	263637	276859	150795	50674	80949
F41D9.15	36263	27660	32782	6141	4477	7427
F41D9.6	46601	25486	31056	7183	2656	9531
F41E6.18	0	2	0	0	0	0
F41E7.17	0	1	0	0	0	0
F41E7.20	0	3	0	0	0	0
F41H10.36	0	1	0	0	0	0
F42A10.11	27	54	87	14	5	23
F42A10.12	69	24	25	98	9	45
F42A10.t2	16	26	86	6	13	24
F42A9.17.2	0	0	2	0	0	0
F42A9.8b.1	0	0	0	2	0	0
F42C5.12	2715	4616	4394	1277	2180	3528
F42E11.6	0	0	1	0	0	0
F42G10.4	1714	759	847	1008	505	204
F42G10.t1	0	0	21	5951	933	2667
F42G8.17	1	0	0	3	0	0
F42H10.10	0	4	0	0	0	0
F42H10.11	0	0	1	1	0	0
F42H10.14	0	0	1	0	0	0
F42H10.15	0	1	0	0	0	0
F43A11.8	1172	3434	3884	1060	373	1822
F43B10.5	0	0	1	0	0	0
F43C9.5	19	29	16	20	9	9
F43C9.9	0	0	0	0	1	0
F43D2.12	0	1	0	0	0	0
F43E12.3	0	1	0	0	0	0
F43E12.6	0	1	0	0	0	0
F43E12.7	0	4	0	0	0	0
F43G6.14	0	0	1	0	0	0
F44A2.10	1230	714	468	931	110	282
F44A2.t1	3227	1119	407	12474	561	1058
F44D12.17	0	0	1	0	0	0
F44D12.18	0	0	1	0	0	0
F44D12.19.1	0	0	0	0	1	0
F44E5.16	252	451	327	220	176	518
F44E5.9	0	0	0	0	0	1
F44E7.11	3	4	10	0	0	1
F45B8.20	0	1	1	0	0	0
F45B8.22	0	1	0	0	0	0
F45B8.6	0	17	15	0	1	6
F45D3.11	0	0	1	0	0	0
F45D3.16	0	0	3	0	0	0
F45E1.11	0	1	0	0	0	0
F45E1.8	0	0	1	0	0	0
F45E10.3	0	1	0	0	0	0
F45E4.16	0	0	0	0	0	1
F45F2.14	0	1	0	0	0	0
F45F2.16	0	1	0	0	0	0
F45F2.2.1	1	2	1	3	0	0
F45H11.10	0	0	1	0	0	0
F45H11.8.1	0	0	0	0	2	1
F45H7.14	0	1	0	0	0	0
F45H7.t1	1	7	0	0	1	2
F46A8.7.1	10	8	8	0	0	0
F46B3.23.1	0	1	0	0	0	0
F46B3.3b.1	0	1	0	0	0	0
F46E10.14	0	0	1	0	0	0
F46E10.15	1	0	0	0	0	0
F46E10.16	0	0	0	0	1	0
F46F11.12	2029	4423	8430	1012	1095	2628
F46F2.11	3465	848	1025	4270	1298	2711
F46F2.12	0	2	0	0	0	0
F46F2.8	0	0	0	0	1	0
F46F2.t1	0	1	3	0	1	0
F46F3.10	0	0	0	0	1	0
F46F3.16	0	1	0	0	0	0
F46F3.21	0	1	0	0	0	0
F46F3.6	0	1	0	0	0	0
F46F6.6	0	1	0	0	0	0
F46G11.11	729	241	278	19124	1347	831
F46G11.14	481	455	778	935	4401	1234
F46G11.18	0	0	1	0	0	0
F46G11.20	0	1	0	0	0	0
F46G11.5	0	0	0	1	0	0
F47B7.10	0	0	1	0	0	0
F47B7.14	0	2	0	0	0	0
F47B7.16	0	0	1	0	0	0
F47C8.5	0	3	0	0	0	0
F47C8.7	0	0	0	0	1	0
F47E1.12	83	43	132	49	27	88
F47E1.13	314	94	128	195	26	27
F47E1.9	0	1	0	0	0	0
F47E1.t3	104	152	220	40	17	59
F47F2.8	0	1	0	0	0	0
F47G4.9	17358	81034	83069	9877	18546	50217
F47G6.6	21031	11284	13147	12247	3013	10908
F48A11.7	646	1174	1291	370	427	620
F48A9.4	0	2	0	0	0	0
F49A5.10.1	0	0	1	0	0	1
F49B2.8	0	2	0	0	0	0
F49C5.13	1270	555	889	1565	366	918
F49C5.14	48	25	25	34	0	60
F49C5.15	433	524	457	461	38	325
F49D11.12	2449	2671	1761	9280	29	5925
F49D11.13	141	226	206	418	91	453
F49D11.7.1	0	0	0	0	1	0
F49E10.10	0	1	0	0	0	0
F49E10.15	0	1	0	0	0	0
F49E10.20	0	2	0	0	0	0
F49E10.8	0	1	0	0	0	0
F49E11.12	0	0	0	0	0	1
F49E7.3	3	3	1	2	0	1
F49E7.t1	83	228	282	87	99	234
F49H6.16	0	1	0	0	0	0
F49H6.17.1	0	3	0	0	0	0
F52B10.10	0	0	2	0	0	0
F52B10.11	0	0	1	0	1	0
F52B10.14	0	1	0	0	0	0
F52B10.9	0	0	0	0	1	0
F52B11.8	0	1	0	0	0	0
F52B5.9	0	0	0	0	0	1
F52C9.10	506	0	0	88	87	268
F52D10.11	0	0	0	1	0	0
F52D10.12	2	1	0	0	1	0
F52D10.13	9	26	42	11	17	28
F52D2.13	4	9	8	1	0	0
F52D2.14	32	36	61	16	9	22
F52D4.1	398	673	1406	163	95	450
F52E10.10	106	105	111	199	0	76
F52E10.11	2	5	5	1	1	3
F52E10.12	38	17	25	28	9	22
F52E10.6	224	169	237	6672	9742	30129
F52E10.7	1035	914	669	169	40	89
F52E10.8	0	0	0	1	0	0
F52E10.9	0	0	0	102	34	0
F52E10.t2	466	228	93	862	124	90
F52G3.6	0	1	0	1	1	4
F52H2.10	2126	1031	1324	2295	940	1154
F52H2.11	0	0	0	0	1	0
F52H2.13	0	1	0	0	0	0
F52H2.14	0	0	2	0	0	0
F52H3.10	14361	4116	4191	3571	1037	306
F52H3.9	14345	4098	4191	25755	7467	19678
F53A2.10	0	1	0	0	0	0
F53A9.13	0	1	0	0	0	0
F53B1.15	1	2	2	0	0	0
F53B1.16	0	0	2	0	0	0
F53B1.t1	0	8	10	0	1	4
F53B3.12	0	0	2	0	0	0
F53B6.11	12056	5255	5298	20724	6437	10214
F53B6.8.1	0	0	0	0	1	0
F53B6.t1	0	1	0	0	0	0
F53F4.1.1	0	0	2	0	0	0
F53F4.17.1	0	0	0	0	1	0
F53F4.22	0	0	0	0	2	0
F53F4.23	0	1	0	0	0	0
F53F8.10	1725	750	711	2368	519	938
F53G12.12	1080	3535	2153	685	807	1880
F53G12.15	1	3	0	1	0	3
F53G12.16	0	0	2	0	0	1
F53G12.17	229	433	211	144	90	183
F53G2.9	297	87	70	367	61	80
F53H2.2.1	2	1	0	1	1	0
F54A3.9	0	0	2	0	0	0
F54C8.10	2514	5718	8760	2123	2794	6075
F54C8.11	2095	2708	6213	1155	421	3654
F54C9.12	289	172	188	241	59	120
F54C9.15	0	4	0	0	0	0
F54C9.17	0	1	0	0	0	0
F54D1.17	0	1	0	0	0	0
F54D12.4.1	0	1	1	1	0	0
F54D12.t1	0	0	0	0	0	1
F54D5.20	0	0	0	0	0	1
F54D7.7.1	12	50	57	6	23	36
F54D7.8	0	1	0	0	0	0
F54D8.7	28351	88507	116374	13870	53212	61878
F54D8.8	0	0	0	0	1	0
F54E4.5	0	0	0	0	1	0
F54E4.7	0	0	1	0	0	0
F54E7.10	647	2326	1621	316	720	1762
F54E7.11	17	345	291	24	86	261
F54F11.6	15	26	28	10	2	12
F54F12.6	0	1	0	0	0	0
F54F2.10	0	0	1	0	0	0
F54F3.6	0	1	0	0	0	0
F54F7.12	7	0	15	0	0	0
F54F7.13	1362	1059	1452	1471	631	1306
F54H12.9	0	0	0	0	0	1
F54H5.9	0	1	0	0	0	0
F55A11.10	776	1485	3524	440	768	2152
F55A11.12	63	5	7	39	3	2
F55A11.13	14	100	284	21	24	72
F55A11.9	38	15	22	34	9	15
F55A12.11	1	3	2	0	0	0
F55A12.13	0	0	1	0	0	0
F55A8.3	0	1	0	0	1	0
F55A8.4	0	1	0	0	0	0
F55B11.132	1	0	3	2	0	1
F55C12.10	0	0	1	0	0	0
F55C12.18	0	1	0	0	0	0
F55C5.12	0	0	0	0	1	0
F55C5.14	0	0	1	0	0	0
F55D1.2.1	0	0	0	0	1	0
F55D10.9	0	1	0	0	0	0
F55E10.2.1	0	2	0	0	0	0
F55F3.10	0	0	1	3	1	1
F55F3.5	0	1	0	0	0	0
F55F3.6	68	115	103	181	17	109
F55F3.8	0	6	1	0	0	1
F55G1.16	6066	4145	8268	10384	2771	10413
F55G1.20	178	187	608	20	8	16
F55G7.6	181	143	136	279	103	90
F55G7.t1	2691	830	689	2873	976	1761
F55H12.7b.1	0	1	0	0	0	0
F55H12.9	0	0	3	0	0	0
F56A11.8	0	0	0	0	1	0
F56A12.10	0	0	0	0	0	1
F56A12.11	5	2	5	6	1	7
F56A12.3	20	10	10	9	4	6
F56A12.4	4	0	0	0	0	0
F56A12.5	2	0	3	0	0	0
F56B3.8b.1	0	0	1	0	0	0
F56C3.10.1	0	1	0	0	0	0
F56C3.7.1	0	0	2	0	0	0
F56C3.8.1	0	0	1	0	0	0
F56C9.12	222	475	736	177	113	618
F56D1.14	0	0	1	0	0	0
F56D1.8	0	0	1	0	0	0
F56D1.9	0	2	0	0	0	0
F56D12.t4	0	0	0	0	1	0
F56D2.9	0	2	0	0	0	0
F56D6.23.1	0	1	0	0	0	1
F56D6.9.1	1	7	10	0	0	2
F56F10.10	35	34	4	0	0	0
F56F10.9	0	1	0	0	0	0
F56F3.10	0	1	0	0	1	0
F56F3.11	0	1	3	0	0	0
F56F3.14	0	0	0	0	0	1
F56F4.10	187	215	319	79	52	77
F56F4.11	54596	20874	25235	56701	14074	20732
F56H6.17	2097	2855	3196	1103	1203	1827
F56H9.2b.1	1	4	23	0	6	7
F57B1.12	0	0	0	0	1	0
F57B10.14.1	1	5	2	2	4	1
F57B10.17	0	1	0	0	0	0
F57B7.10	0	0	1	0	0	0
F57B7.13	0	0	0	0	1	0
F57B7.14	0	0	0	0	1	0
F57B7.9	0	0	0	0	1	0
F57C7.10	0	5	0	2	2	0
F57C7.8	0	3	0	0	0	0
F57F10.5	0	1	0	0	0	0
F57F5.7	1967	1571	2935	2102	874	2005
F57G12.10	0	1	0	0	0	0
F57G12.3	0	0	0	1	0	0
F57G12.4	0	1	4	0	1	0
F57G12.t1	161	311	276	304	126	224
F57G12.t2	11	31	20	22	14	14
F57G4.12	0	3	0	0	0	0
F57G8.12	5606	2803	3330	15770	6725	9054
F57G8.13	396	362	349	761	504	568
F57G8.t1	0	0	1	4108	0	1605
F58A4.16	0	1	0	0	0	0
F58A4.20	0	2	0	0	0	0
F58B4.11	0	1	0	0	0	0
F58B4.9	0	1	0	0	0	1
F58F12.10	0	0	0	0	1	0
F58F12.7	0	1	0	0	1	0
F58F12.9	0	2	0	0	0	0
F58G1.10	7858	10427	11308	4921	3962	8219
F58G1.11	0	1	0	0	0	0
F58G11.10	0	1	0	0	1	0
F58G4.8	0	1	0	0	0	0
F58H1.10	0	1	0	0	0	0
F58H1.16	0	0	0	0	0	1
F58H1.19	0	0	1	0	0	0
F58H1.20	0	1	0	0	0	0
F59A1.t1	0	0	0	0	0	4
F59A1.t5	0	5	5	0	0	0
F59A7.12.1	0	1	1	0	0	0
F59C12.10	0	0	0	0	0	2
F59C12.11	0	2	6	3	0	0
F59C12.4.1	47	135	322	48	41	131
F59C12.7	5	31	12	7	2	2
F59C12.9	2037	905	732	7070	687	1899
F59C6.15	5552	6694	9332	3149	3323	5827
F59C6.16.1	1	1	3	0	0	2
F59F3.10	0	2	0	0	0	0
F59G1.11	0	1	0	0	1	0
F59G1.12	0	0	0	0	1	0
H01A20.4	0	1	0	0	0	0
H01G02.13	0	0	0	0	1	0
H03A11.10	0	1	0	0	0	0
H03A11.6	0	1	0	0	0	0
H04D03.5	1626	2865	3220	1188	983	2573
H05O09.3	0	0	2	0	0	1
H06A10.3	75855	12695	13007	93963	4031	11639
H06H21.36	0	0	0	0	1	0
H06I04.14	0	0	0	0	1	0
H06I04.8	5984	9976	14991	3039	2216	9041
H06I04.t1	0	7	7	0	0	1
H08J11.11	44	45	61	25	9	10
H08J11.13	371	642	1280	176	151	528
H08J11.5	3419	1834	741	12618	1672	3758
H08J11.6	75	55	66	56	5	15
H08J11.7	17	6	8	9	0	0
H08J11.t2	31	13	21	3	7	0
H08J19.1.1	0	1	0	0	0	0
H09I01.4	10811	21437	27690	4022	8001	18253
H11E01.t1	0	0	2	0	0	0
H12D21.13.2	0	1	1	0	0	0
H12D21.14.1	0	1	0	0	0	0
H12D21.3.1	0	1	0	0	0	0
H12I13.6.1	0	0	1	0	0	0
H13N06.11	0	0	0	0	1	0
H13N06.8	0	2	0	0	0	0
H19M22.7	0	1	0	0	0	0
H21P03.10.1	0	1	2	0	0	0
H22K11.7	0	0	1	0	0	0
H27M09.6	510	632	538	503	357	766
H27M09.7	923	994	1058	718	460	988
H28G03.7	0	2	0	0	1	0
H30A04.11	0	0	2	0	0	0
H30A04.7	0	0	2	0	0	0
H32C10.97	1	0	0	0	0	0
H34C03.19	0	2	0	0	0	0
H35N03.2	0	1	1	0	1	0
H35N09.3	36923	23507	11578	37093	4806	8372
H35N09.4	29156	4721	5150	53341	2695	6177
H36L18.4	0	1	0	0	0	0
H36N01.2	0	1	0	0	0	0
H36N01.5	0	0	0	0	1	0
H37A05.6	0	1	0	0	0	0
H38K22.4.1	0	0	0	0	1	0
H40L08.6	2	0	0	0	0	1
JC8.15	103	316	312	45	58	139
K01A11.6	762	691	468	353	20	208
K01A12.5	12374	1647	2195	11960	1016	3668
K01A12.7	0	1	0	0	0	0
K01A12.9	224	145	165	278	89	159
K01A12.t1	695	1172	2096	56	49	80
K01A2.5b.1	0	0	0	0	1	0
K01A6.17	0	0	0	0	0	1
K01A6.t1	6	11	4	14	3	7
K01D12.17	0	0	0	0	0	1
K01F9.3	0	0	6	0	0	0
K01F9.5	6	0	0	10	3	1
K01F9.6	1	0	0	3	1	0
K01F9.7	13	1	5	18	4	1
K01G12.4	0	1	0	0	0	0
K01G5.11	0	1	0	0	0	0
K01H12.1b.1	0	0	0	1	0	0
K02A4.13	0	0	0	0	1	0
K02A4.3	0	2	0	0	0	0
K02A4.4	3163	937	699	2433	283	248
K02A4.9	1830	1023	870	549	122	313
K02A4.t1	1032	1309	317	4332	668	1633
K02A4.t2	0	0	297	6080	127	777
K02A6.1.1	0	1	0	0	0	0
K02B12.11	837	915	303	6488	2401	1758
K02B2.37	0	2	0	0	0	0
K02B9.5	2	3	0	5	1	0
K02B9.8	0	1	1	0	0	1
K02C4.7	3218	6331	4269	1753	1028	2231
K02C4.8	2467	5608	3746	2168	2611	5329
K02D10.7	0	5	7	2	2	5
K02D3.4	0	1	3	0	0	0
K02D3.5	0	1	3	0	0	0
K02D3.t1	8	13	7	1	1	0
K02D7.8	0	7	8	23290	24548	10150
K02E11.13	0	0	0	0	1	0
K02E11.15	2	8	6	3	6	8
K02E11.t1	5206	3543	1367	18047	794	2060
K02E2.15	1091	596	831	881	528	531
K02E7.13	0	1	0	0	0	0
K02F2.11	2	14	11	3	2	4
K02F2.9	0	1	0	0	0	0
K02F3.15	0	2	1	0	1	7
K02F6.11	27	92	80	17	29	68
K02G10.9	2	0	0	0	0	0
K02H8.5	0	0	1	0	0	0
K03A1.8	0	0	0	0	1	0
K03B8.10	3432	8052	8461	2158	2294	5998
K03B8.18	8	3	6	0	0	0
K03B8.4.1	1	1	0	0	0	0
K03C7.10	0	0	3	0	0	0
K03C7.11	0	0	0	1	0	0
K03C7.4	0	1	0	0	0	0
K03D7.12	0	1	1	0	0	0
K03E6.8	54256	33846	23740	29536	6276	10140
K03F8.3	51	28	36	67	42	47
K03H1.17	0	2	0	0	0	0
K03H4.5	0	1	0	0	0	0
K03H4.7	0	1	0	0	0	0
K03H9.11	0	2	0	0	0	0
K03H9.15	0	1	0	0	0	0
K03H9.5	0	3	0	0	0	0
K03H9.9	1	0	0	0	0	0
K04A8.12	0	4	0	0	0	0
K04A8.17	0	4	0	0	0	0
K04C2.10	221	163	148	240	148	137
K04C2.11	22764	7364	2668	63653	4522	7320
K04C2.9	3391	3684	3222	1739	1774	1888
K04D7.11	0	2	0	0	0	0
K04D7.17	1	0	1	1	0	1
K04D7.8	0	1	3	0	0	0
K04G11.7	0	1	0	0	0	0
K04G2.14	0	0	1	0	0	0
K04H4.14	0	0	0	0	1	0
K05B2.9	0	1	0	0	0	0
K06A1.10	0	1	0	0	0	0
K06A4.10.1	0	0	0	0	0	1
K06A4.12	0	2	0	0	0	0
K06A4.13	1172	1029	1139	1265	609	638
K06A4.t1	4653	124	0	9810	132	810
K06G5.t1	1507	1061	1641	861	556	1149
K07A1.19	3377	1421	1273	386	94	233
K07A1.t1	1848	694	501	6210	643	2157
K07C10.5	60	77	44	46	1	4
K07C10.6	219	818	1526	104	194	583
K07C11.11	322	1142	967	105	194	481
K07C11.12	519	1556	1392	304	507	1042
K07C11.14	0	0	1	0	0	0
K07C5.10	395	1187	762	162	249	612
K07C5.11	740	1955	1443	379	545	1267
K07C5.12	609	1288	857	305	409	732
K07C5.16	0	1	0	0	0	0
K07C5.17	35	32	17	100	42	132
K07C5.18	276	1074	570	193	204	434
K07E12.5	0	0	3	0	0	0
K08A8.10	0	1	0	0	0	0
K08A8.12	0	1	0	0	0	0
K08A8.14	0	0	0	0	1	0
K08A8.20	0	1	0	0	0	0
K08A8.21	0	0	0	0	0	1
K08A8.25	0	0	1	0	0	0
K08A8.27	0	1	0	0	0	0
K08A8.29	0	1	0	0	0	0
K08A8.31	0	1	0	0	0	0
K08A8.7	0	2	0	0	0	0
K08B4.42	0	1	0	0	0	0
K08B5.4	227	104	125	289296	82623	109714
K08B5.5	158	54	39	399	61	90
K08B5.7	0	2	0	0	0	0
K08B5.8	86	64	80	98	26	65
K08D8.12b.1	0	0	0	0	0	1
K08D9.9.1	3	4	4	2	0	5
K08E3.11	1178	2453	2514	565	623	1625
K08E3.13	11	30	27	0	7	2
K08E3.14	0	0	1	0	0	0
K08E7.12	122	230	147	219	19	585
K08F4.10	0	0	0	1	0	0
K08F8.10	0	0	1	0	0	0
K08F8.9	0	1	0	0	0	0
K08H10.15	0	1	0	0	0	0
K09A9.7	5	0	0	1	2	0
K09B11.21	47	170	157	0	9	49
K09C6.t1	152	39	37	23	7	9
K09C8.11	499	501	456	704	1067	766
K09E10.1c	0	0	1	0	0	0
K09E9.5	7584	18563	25780	3025	5546	15166
K09F5.11	0	1	0	0	0	0
K09F6.12	0	1	0	0	0	0
K10C3.10	0	0	1	0	0	0
K10C3.9	0	0	0	1	0	0
K10C8.5	1151	540	380	2214	844	1057
K10C8.t1	0	0	0	1131	20	0
K10D2.10	0	1	0	0	0	0
K10D6.8	0	0	0	0	1	0
K10F12.10	0	0	1	0	0	0
K10G4.15.1	0	0	0	1	0	0
K10G6.6	0	0	1	0	0	0
K10G6.9.1	0	0	1	0	0	0
K10H10.11	231	431	810	107	167	406
K10H10.14	38	141	206	24	23	60
K11C4.11	353	535	894	170	78	230
K11C4.6	43128	79108	105573	25647	20185	88390
K11C4.7	3032	6180	7898	65	12393	240
K11D5.2	2	2	1	0	1	0
K11D9.10	0	2	0	0	1	0
K11E4.10	81	145	135	47	1	66
K11E4.11	128	186	216	175	11	55
K11E4.7	243	299	437	232	145	284
K11E4.9	34	147	76	97	18	146
K11E4.t2	361	690	1113	41	26	53
K11G12.8	0	1	0	0	0	0
K11H12.12	2694	6339	4274	2221	3117	6000
K11H12.13	36	123	52	27	40	72
K11H12.t1	1286	390	248	1497	180	183
K11H3.11	2685	1021	1020	371	116	433
K11H3.9	110	82	82	64	12	22
K11H3.t1	159	494	63	2489	517	1077
K12D12.6	167	799	553	87	172	294
K12D12.7	0	0	0	0	1	0
K12D12.8	11	38	35	23	14	22
K12G11.8	0	1	0	0	0	0
K12H4.10	1267	632	1094	1012	257	514
K12H4.t1	121	51	46	27	7	27
LLC1.122	2	2	0	2	0	1
M01A8.3	0	0	2	0	0	0
M01E5.7	1980	2402	3422	1333	726	2464
M01E5.8	53	0	0	65	124	0
M01F1.11	0	0	0	1	0	0
M01H9.7	0	1	0	0	0	0
M02F4.12	18	10	8	0	1	0
M03A1.12	410	273	219	444	209	155
M03A1.t2	28	50	78	33	26	60
M03C11.9.1	0	1	0	0	0	0
M03D4.3.1	0	1	0	0	1	0
M03D4.78	3	4	11	4	0	14
M03E7.8	0	1	0	0	1	0
M03F4.12	0	1	0	0	0	0
M03F8.9	0	0	0	0	0	1
M04B2.10	0	0	1	0	0	0
M04B2.11	0	0	0	0	1	0
M04B2.12	0	1	0	0	0	1
M04C9.7	2	2	0	12	4	2
M04D8.3.1	0	1	0	0	0	0
M04F3.7	0	0	1	0	0	2
M04G7.5.1	0	1	0	0	0	0
M05B5.3c.1	0	0	0	0	1	0
M106.6	14878	25662	32553	6097	12713	28593
M117.11	0	0	0	0	0	1
M117.12	0	1	0	0	0	0
M163.12	1560	2762	4742	1896	1053	3835
M163.13	55651	42002	81141	93009	23795	57253
M163.14	201	180	236	211	78	159
M163.15	2625	4558	7682	3110	1581	4844
M163.16	0	0	0	0	0	1
M163.17	0	1	0	0	0	0
M163.18	2493	425	162	11920	1184	1851
M163.20	394	376	263	1126	611	406
M163.22.1	0	1	0	0	0	0
M18.12	0	0	1	0	0	0
M195.6	0	0	0	0	1	0
M199.134.1	0	0	1	0	0	0
M199.9.1	0	0	1	0	0	0
M28.13	0	1	1	0	1	0
M70.12	0	1	0	0	0	0
M79.11	0	1	0	0	1	0
M79.8	0	0	1	0	0	0
MTCE.1	1414440	536467	826514	1228391	430584	741990
MTCE.10	1821	769	995	1153	430	469
MTCE.13	26625	11364	14928	23149	5959	7291
MTCE.14	113692	80075	104774	96003	48465	62161
MTCE.15	209458	127858	144994	140549	63700	78802
MTCE.17	32617	30086	30744	29657	17202	19411
MTCE.18	237192	157555	240094	256741	150869	189371
MTCE.19	50446	42383	50097	50789	22005	42587
MTCE.2	73539	34238	41088	87542	24337	26014
MTCE.20	268302	69239	95454	244942	55331	50945
MTCE.22	52038	9747	12713	46143	7922	8063
MTCE.24	61045	44334	53258	58292	25460	33467
MTCE.27	152843	50443	61873	103314	39084	44659
MTCE.28	115998	83358	111373	90604	48430	58437
MTCE.29	32310	8705	10949	21552	6544	4873
MTCE.30	284468	270469	362370	262194	175729	275191
MTCE.32	417941	234778	353361	353346	168812	230244
MTCE.36	300757	81223	121718	333380	47322	75035
MTCE.4.1	56	215	124	31	43	63
MTCE.5	7204	926	922	2335	660	415
MTCE.6	653575	252275	392229	856427	256358	282399
MTCE.8	6244	2200	1315	3509	604	807
MTCE.9	5878	4391	5444	3737	2208	3154
R01E6.11	0	0	1	0	0	0
R01H5.2	607	380	323	826	75	225
R02D5.13	0	0	1	0	0	0
R02D5.21	0	2	0	0	0	0
R02E12.t1	169	191	166	181	166	199
R02F11.6	0	0	0	0	1	0
R02F11.7	0	1	0	0	0	0
R02F2.6.1	0	0	0	0	1	0
R03A10.14	0	0	1	0	0	0
R03E1.5	524	1405	339	149	99	131
R04D3.13	1173	594	743	1770	425	340
R04D3.14	61	244	350	36	11	101
R04D3.t2	3	0	0	0	0	0
R04D3.t4	4	9	16	3	2	14
R04E5.14	152	104	27	162	757	31
R04E5.16	100402	200811	19617	380980	65037	119860
R04E5.17	361	409	254	712	0	525
R04E5.t1	3	1	2	1	2	1
R04F11.12	0	0	0	0	1	0
R04F11.14	0	1	0	0	0	0
R04F11.17	0	1	0	0	0	0
R04F11.18	0	1	0	0	0	0
R04F11.25	0	0	2	0	0	0
R05D7.8	80016	104943	142279	48124	51989	97459
R05F9.14	1	1	0	0	0	0
R05H11.4	0	0	0	0	1	0
R06B9.5.1	0	0	1	0	1	0
R06C1.14	0	1	0	0	0	0
R07B1.22	0	1	1	0	0	0
R07B5.10	0	0	2	0	0	0
R07D5.7	0	1	0	0	0	0
R07E3.9	0	0	0	0	1	0
R07E4.7	0	0	1	0	0	0
R07E4.8	0	1	0	0	0	0
R08B4.11	0	1	1	0	0	0
R08B4.6	0	1	0	0	0	0
R08E3.5	0	1	1	0	0	0
R08E3.6	0	1	0	0	0	0
R09B5.10.1	0	3	0	0	0	0
R09B5.13.1	0	2	0	0	0	0
R09B5.3b.1	0	0	0	0	1	0
R09E10.15	167	72	84	231	14	83
R09E10.16	7	6	2	8	1	3
R09F10.14	0	2	0	0	0	0
R09G11.3	0	1	0	0	0	0
R106.7	0	0	0	0	1	0
R107.9.1	0	1	0	0	0	0
R10A10.3	0	1	0	0	0	0
R10E11.11	0	1	0	0	0	0
R10E12.4	0	0	0	0	1	0
R10E12.6	0	1	0	0	0	0
R10E12.7	0	0	0	0	1	0
R10E12.9	0	0	1	0	0	0
R10F2.7	0	1	0	0	0	0
R11.7	108	170	240	320	78	188
R11B5.3	1451	540	1168	1694	262	707
R11B5.5	0	0	0	0	1	0
R11B5.8	0	0	0	1423	129	334
R11G1.8	0	1	0	0	0	0
R12C12.11	0	2	0	0	0	0
R12C12.13	0	1	3	0	2	0
R12E2.16	717	724	804	692	291	820
R12E2.17	2774	7078	7981	1162	2557	4658
R12E2.18	2923	3685	4147	1716	1284	2749
R13A5.16	1	1	1	0	0	0
R13D7.11.1	0	1	1	0	0	0
R13F6.12	1	1	0	0	0	0
R13G10.5	1	5	2	5	0	0
R13H4.13	0	1	0	0	0	0
R13H7.19	0	0	1	0	0	0
R13H8.5	0	1	0	0	0	0
R13H9.7	87	133	174	79	27	121
R144.15	24364	18857	24480	19708	11490	21934
R144.16	0	1	0	0	0	0
R148.t1	3425	793	537	6864	968	1902
R148.t2	0	1	0	0	0	0
R148.t3	0	0	2	2	1	0
R151.11	379	1617	1258	163	326	890
R151.12	12236	17078	12925	9289	9502	16456
R151.13	1137	2046	1580	757	745	1557
R151.16	28	118	71	26	20	80
R151.17	0	1	0	0	0	0
R153.6	0	0	0	0	0	1
R153.8	0	0	1	0	0	0
R160.11	517	1101	1917	184	181	733
R166.7	12081	14179	10626	7432	5451	11597
R186.9	0	1	0	0	0	0
R31.7	0	0	1	0	0	0
R53.11	0	1	0	0	0	0
R53.9	0	0	1	0	0	0
T01B4.4	21619	4523	5222	49313	6009	9223
T01B4.6	0	0	0	0	0	7
T01B4.7	0	0	4	3	0	0
T01B4.8	0	5	0	20	0	0
T01B6.12	28	8	13	42	9	10
T01C1.5	0	2	2	0	0	0
T01C1.8	0	0	1	0	0	1
T01C1.9	1404	1333	3859	1438	43	729
T01C3.12	0	3	0	0	0	0
T01G1.6	0	2	0	0	0	0
T01G1.t1	10	22	14	13	4	4
T01G5.8.1	0	0	1	0	0	0
T01H10.11.1	0	1	0	0	1	0
T02B11.8b	0	1	2	0	0	0
T02D1.7.1	0	1	0	0	0	0
T02E1.9	17175	22783	43088	6023	7715	26930
T02E9.12	0	1	0	0	0	0
T02E9.15	0	0	0	0	2	0
T02E9.16	0	1	0	0	0	0
T02E9.24	0	1	0	0	0	0
T02G6.12	5201	4251	2929	1851	961	2849
T03E6.13	935	1096	464	1770	516	325
T03F7.13	0	1	0	0	0	0
T03F7.14	0	1	3	0	0	0
T03F7.8	1310	2475	6248	854	1185	3441
T03G6.6	0	0	1	0	0	0
T04A8.17	14956	28664	29666	12330	18098	41109
T04C10.9	0	0	2	0	0	0
T04C12.14	0	0	2	0	1	0
T04C12.17	0	1	0	0	0	0
T04C12.27	0	0	2	0	0	0
T04D1.5	0	0	1	0	0	0
T04D3.10	965	1525	674	744	117	358
T04D3.t1	721	434	701	33	24	22
T04F8.13	0	1	0	0	0	0
T04F8.15	332	350	591	407	259	475
T04H1.11	0	1	0	0	0	0
T05A6.11	0	1	0	0	0	0
T05A6.13	0	0	0	0	0	1
T05A6.16	0	1	0	0	0	0
T05A6.19	0	0	1	0	0	0
T05A6.20	0	1	0	0	0	0
T05A8.10	1863	1676	1424	642	244	428
T05A8.9	137776	71999	17115	68974	17364	6453
T05B11.11	0	1	0	0	0	0
T05B11.12	0	1	0	0	0	0
T05B11.9	0	1	0	0	0	0
T05C1.2a.1	0	0	1	0	0	0
T05C7.4.1	0	2	0	0	0	0
T05C7.8.1	0	0	0	1	0	0
T05C7.t1	2	0	0	0	0	0
T05G5.17	0	3	0	3	0	0
T05H4.t1	9	40	31	25	16	12
T06A4.6	0	0	0	1	0	1
T06C12.16	471	1565	3190	214	456	1082
T06C12.9.1	0	1	0	0	0	0
T06D8.11	7316	13283	18088	2063	2147	6415
T06D8.12	0	0	1	0	1	0
T06E4.19	0	1	0	0	0	0
T06E8.3	0	1	0	0	0	0
T06E8.6	0	0	0	0	1	0
T06F4.20	0	1	0	0	0	0
T06F4.5	0	1	1	0	1	0
T06G6.15	0	0	0	0	1	0
T06H11.12	0	1	0	0	0	0
T06H11.17	366	267	334	126	139	120
T06H11.18	365	197	280	359	150	307
T06H11.t1	1786	1349	347	3051	479	1085
T07C12.13.1	0	0	0	0	1	0
T07C5.6	9	0	0	24	1	0
T07D1.6	12	2	2	9	4	5
T07D1.7	10	3	2	12	1	1
T07D10.t1	58	17	26	8	0	5
T07D4.6	0	2	0	0	0	0
T07F12.7	0	1	0	0	0	0
T07F12.9	0	0	0	0	0	2
T07G12.14	0	2	0	0	1	0
T08A9.10.1	0	0	1	0	0	0
T08A9.15	87972	25860	33037	52438	5732	17076
T08A9.16	0	1	0	0	0	0
T08B2.13	10565	18440	17923	7646	10145	16839
T08B2.14	107	236	350	0	6	7
T08B6.64	4617	15487	19568	1255	1396	4380
T08G11.8	0	1	0	0	0	0
T08G5.18	1762	2165	2209	620	478	1188
T09A12.5.2	1	1	0	0	0	4
T09A5.13	1	0	0	0	0	0
T09A5.19	0	1	0	0	0	0
T09B4.11	1	1	0	3	0	0
T09B4.12	0	0	2	1	1	4
T09B4.19	24	4	6	13	0	3
T09B4.20	0	0	0	2	0	0
T09B4.22	0	1	0	0	0	0
T09B9.10	83	670	743	78	239	570
T09F3.6	0	0	2	0	0	0
T09F5.21	1	0	0	0	0	0
T10A3.2	0	1	0	0	0	0
T10A3.5	0	1	0	0	0	0
T10B10.10	0	0	0	0	1	0
T10B10.13	188	167	201	161	72	113
T10B10.14	18620	63816	6706	47885	2004	26487
T10B5.13	0	0	1	0	0	0
T10B9.11	44219	59774	93216	24159	23583	68446
T10B9.t1	33	63	84	24	24	34
T10H9.10	0	0	1	0	0	0
T10H9.7	1	1	0	8	0	0
T11A5.8	0	0	0	0	0	1
T11B7.2a.1	0	0	0	0	1	0
T11B7.7	0	1	0	0	0	0
T11F9.13	0	0	0	0	1	0
T11F9.16	734	1178	1266	491	398	925
T11F9.30	0	0	0	0	2	0
T11G6.10	0	0	0	1	0	0
T12A7.11	0	0	0	0	1	0
T12B3.8	0	0	2	0	0	0
T12E12.44	0	0	0	0	1	0
T12E12.7	1	0	0	0	0	1
T13B5.t2	0	1	2	0	0	1
T13H10.10	0	1	0	0	0	0
T13H10.14	0	0	1	0	0	0
T13H2.8	2	0	1	0	1	0
T14B4.10	8	12	18	2	6	10
T14B4.15	0	0	0	0	0	1
T14B4.18	0	1	0	0	0	2
T14B4.t1	10	6	2	9	7	5
T14F9.11	0	0	1	0	0	0
T14F9.13	0	1	0	0	0	0
T14F9.14	0	2	0	0	0	0
T14F9.15	0	1	0	0	0	0
T14F9.17	0	1	0	0	0	1
T14F9.20	1	0	2	0	0	2
T14G10.10	0	0	0	0	1	0
T14G11.4	0	2	0	0	0	0
T14G12.10	0	1	0	0	0	0
T14G8.t1	3964	3347	5388	397	226	249
T15B7.19	0	1	0	0	1	0
T15H9.8	0	0	0	0	0	1
T16A1.10.1	0	0	0	0	1	0
T16G12.11	1	0	0	0	0	0
T19A5.13	0	0	0	1	0	0
T19A5.8	0	0	0	0	1	1
T19A5.9	0	1	0	0	0	0
T19B10.12.1	0	0	0	0	1	0
T19B4.8	0	0	0	606	0	767
T19B4.9	4861	4643	6236	5006	4854	5036
T19C3.11	0	0	0	0	1	0
T19C4.16	61	122	142	0	0	34
T19C4.17	44447	108307	123395	34965	64793	115110
T19C4.19	9522	2406	2133	4438	779	1320
T19C4.22	0	1	0	0	0	0
T19E7.23	0	1	0	0	0	0
T19E7.29	0	0	0	1	0	0
T19H12.13	0	1	0	0	0	0
T19H5.7.1	1	1	0	0	0	1
T20B12.12	327	524	852	366	231	492
T20B3.14.1	0	0	1	0	1	0
T20B5.5	0	0	1	0	0	0
T20D3.13	3	3	7	0	0	1
T20G5.16	0	1	0	0	0	0
T20G5.17	0	1	0	0	0	0
T21B10.12	0	0	0	0	1	0
T21B10.9	0	0	0	0	0	1
T21B4.13	2	5	3	17	3	1
T21B4.18	0	2	0	0	0	0
T21B4.19	262	90	90	217	81	50
T21B4.20	2	3	3	0	1	3
T21B6.7	0	3	0	0	0	0
T21C9.16	0	0	2	0	0	0
T21D9.5	0	1	0	0	0	0
T21E8.5.1	0	1	0	0	0	0
T21F2.3	69	72	95	48	24	94
T21H8.t1	5	58	98	4	7	8
T22A3.11	208	217	170	502	176	244
T22A3.t2	89	159	183	95	63	172
T22B11.6	0	1	0	0	0	0
T22B11.9	0	1	0	0	0	0
T22B2.9	0	12	13	0	2	1
T22B7.20	0	0	1	0	0	0
T22C8.9	106	102	133	214	0	200
T22C8.t1	0	0	0	0	53	0
T22D1.19	0	1	0	0	0	0
T22F3.t3	58	35	59	22	3	11
T22F3.t4	406	554	1044	26	8	26
T23B12.12	10	39	60	4	3	21
T23B12.13	4534	8468	11626	3069	4277	8281
T23D5.14	0	0	0	0	1	0
T23E1.7	0	1	1	0	0	0
T23E7.6.1	0	0	1	0	0	0
T23F1.8	1641	1087	1367	6455	1304	3055
T23F1.9	147	155	103	288	79	147
T23F11.10	0	1	0	0	0	0
T23F11.8	0	0	0	0	0	1
T23F2.10	0	1	0	0	0	0
T23F2.4.1	0	1	0	0	0	0
T23F6.3c.1	0	0	1	0	0	0
T23G11.11.1	1	4	2	2	1	3
T23G11.6d	0	0	0	1	0	0
T23G5.11	0	0	1	0	0	0
T23G5.7	1267	3236	2149	801	524	1936
T24A11.9	0	1	0	0	0	0
T24A6.21	0	0	0	0	1	0
T24B8.19	0	1	0	0	0	0
T24B8.21	1	0	0	0	0	0
T24C2.9	0	5	5	1	2	1
T24D11.6	0	1	0	0	0	0
T24D8.11	0	0	0	0	1	0
T24D8.12	0	0	1	0	1	0
T24D8.14	0	1	0	0	0	0
T24D8.7	3	1	2	5	2	1
T24D8.8	2	0	0	4	0	0
T24D8.9	2	2	0	0	0	0
T24F3.1	0	3	1	0	1	2
T24H7.6	1157	3445	2547	881	1353	2593
T25B2.4.1	0	0	0	0	1	0
T25B6.10	56	126	84	87	38	26
T25B6.t1	722	222	245	848	285	581
T25C12.9	0	2	0	0	0	0
T25D1.4	26	10	11	50	11	12
T25D1.5	5016	1092	1043	9700	1996	5415
T25D10.10	0	1	0	0	0	0
T25D10.6	0	1	0	0	0	0
T25D3.5	0	1	0	0	0	0
T25E4.3	8909	3950	2896	18616	4900	7463
T25F10.8	0	1	0	0	0	0
T26A8.6	2831	12065	13047	2247	5172	13530
T26C12.5	0	1	0	0	0	0
T26E3.12	0	1	0	0	0	1
T26E3.15	0	2	2	0	0	1
T26E3.16	0	2	2	0	0	1
T26H10.2.1	0	0	1	0	0	0
T26H10.6	0	0	2	0	0	0
T27A10.9	0	1	0	0	0	0
T27A3.11	0	0	0	0	1	0
T27A3.12	4	26	43	5	12	16
T27A3.9	10977	19220	31885	4696	5655	18216
T27A8.4.1	0	1	0	0	0	0
T27A8.6	0	1	0	0	0	0
T27A8.8	17	68	108	1	13	7
T27A8.9	371	723	986	99	58	265
T27B1.5	0	1	0	0	0	0
T27B1.6	0	1	0	0	0	0
T27B1.9	0	1	0	0	0	0
T27C5.17	0	0	0	0	1	0
T27D1.4	1	0	0	0	0	0
T27E4.10	1551	1966	1980	1448	1250	2646
T27E4.11	3394	3676	3389	1246	567	1613
T27E4.15	518	784	724	101	241	311
T27E4.22	236	394	401	600	318	671
T27E9.11	0	0	1	0	0	0
T27F7.10	0	1	0	0	0	0
T27F7.6	0	1	0	0	0	0
T27F7.8	0	0	1	0	0	0
T27F7.9	0	1	0	0	0	0
T28A11.4.1	0	1	0	0	0	0
T28B11.12	0	0	0	0	0	1
T28B11.21	0	1	0	0	0	0
T28B11.3	0	0	1	0	0	0
T28B11.5	0	2	0	0	0	0
T28B4.8	0	1	0	0	0	0
T28C12.7	0	0	0	0	1	0
T28C12.8	0	1	0	0	0	0
T28C12.t1	19	7	7	24	0	6
T28D6.10	167	121	152	167	67	118
T28D6.12	0	1	0	0	0	0
T28D6.15	28	52	127	7	7	22
T28D9.13	0	0	2	0	0	0
T28F4.7	0	3	0	3	0	3
T28H10.4.1	0	0	0	0	1	0
T28H11.31	0	0	1	0	1	0
VF15C11L.2	6	1	1	0	1	0
VK10D6R.2	0	0	0	0	0	1
VK10D6R.t1	1	3	6	2	1	0
W01A11.15	0	0	1	0	0	0
W01A11.17	0	1	0	0	0	0
W01A11.18	0	1	0	0	0	0
W01C8.11	0	1	0	0	0	0
W01C8.13	0	1	0	0	0	0
W01C8.14	0	1	0	0	0	0
W01C9.6	1732	5375	4163	1069	1985	3519
W01D2.3c	0	0	1	0	0	0
W01D2.7	607	132	176	948	88	142
W01D2.8	4268	3395	5918	5047	1929	4185
W01D2.9	133	173	283	145	53	235
W01H2.4	12109	4422	2707	46497	14697	21367
W01H2.5	11658	3902	2500	4657	568	391
W01H2.t1	2	6	13	1	1	2
W02A11.t1	0	2	0	0	1	0
W02A2.9.1	0	0	0	0	1	0
W02B9.4	0	0	0	0	0	1
W02D7.11.1	0	1	0	0	0	0
W02F12.11	0	0	0	1	0	0
W02G9.7	45	42	17	27	4	0
W02G9.9	89178	20177	24605	131104	17719	35926
W02H3.t1	9126	7144	2341	21674	2267	6596
W02H5.17	0	1	0	0	0	0
W03A3.4	861	364	221	4845	447	932
W03B1.16	0	0	0	0	0	1
W03B1.17	700	1904	1882	353	560	1570
W03C9.11	1549	804	924	2146	487	1017
W03C9.9	3104	4228	6628	1701	1767	5680
W03C9.t1	5581	1756	2597	5267	633	4947
W03D8.13	0	0	0	1	0	0
W03G1.10	0	0	0	0	0	2
W03G1.11	0	0	1	0	0	0
W03G11.5	1	0	1	1	0	0
W03H1.t1	70	145	156	27	29	76
W04A4.7	1	12	8	12	0	5
W04A4.8	0	0	2	0	1	1
W04D2.10	0	0	1	0	0	0
W04D2.14	5	16	15	0	0	0
W04D2.7	12078	9905	13166	7312	4482	6221
W04E12.3.1	0	0	0	0	1	0
W04G5.11	1908	3710	4800	492	1561	2137
W04H10.5.1	0	1	0	0	0	1
W05B10.7	0	0	1	0	0	0
W05B10.8	0	1	0	0	0	0
W05B2.9	7041	12385	21099	5194	6785	15318
W05E10.12	0	1	0	0	0	0
W05E10.17	0	2	0	0	0	0
W05E10.7	0	1	0	0	0	0
W05E10.9	0	1	0	0	0	1
W06A7.10	0	1	0	0	0	0
W06A7.11	0	4	0	0	0	0
W06A7.5.1	0	0	1	0	0	0
W06A7.6	0	0	0	0	0	1
W06D12.9	0	0	1	0	0	0
W06D4.7	1	2	1	5	0	0
W06D4.8	2989	2724	3792	2015	1069	2731
W06D4.9	5100	1439	1793	12017	3999	4436
W06F12.7	0	1	0	0	0	0
W06G6.18	574	331	411	251	13	57
W06G6.19	1070	361	428	1773	102	365
W06G6.20.2	0	1	1	1	0	0
W06H8.12	2	3	0	1	1	2
W06H8.14	0	2	0	0	0	0
W06H8.15	0	0	2	0	2	0
W07G1.17	24	10	43	0	0	4
W07G1.19	3	1	3	0	0	0
W07G1.23	49	22	34	61	8	31
W07G1.24	0	2	6	5	4	14
W08A12.2b.1	0	0	0	0	1	0
W08E12.9.1	0	1	2	0	0	0
W08E3.5	0	0	1	0	0	0
W08F4.11	0	2	0	0	0	2
W08F4.17	0	3	0	0	0	0
W08F4.21	0	0	0	0	0	1
[truncated: 527 more rows]

## Sheet: small_RNA_results300_worm
	baseMean	log2FoldChange	lfcSE	stat	pvalue	padj
2RSSE.7	0.158708	-1.6184	4.08047	-0.39662	0.691648	NA
6R55.2.1	0.243824	1.09516	4.04785	0.270554	0.786734	NA
AC3.11	0.345754	-1.6184	4.08047	-0.39662	0.691648	NA
B0001.10	0.475929	-0.655012	3.83926	-0.170609	0.864531	0.991349
B0024.17	0.130536	0.305155	4.08047	0.0747843	0.940386	NA
B0034.12	0.130536	0.305155	4.08047	0.0747843	0.940386	NA
B0035.21.1	0.130536	0.305155	4.08047	0.0747843	0.940386	NA
B0205.12.1	1.12334	0.406715	2.66174	0.1528	0.878556	0.991349
B0205.14.1	0.391607	1.76436	3.99609	0.441522	0.658835	0.991349
B0205.15	0.835989	-2.14951	3.20907	-0.669825	0.50297	0.991349
B0205.16	0.345754	-1.6184	4.08047	-0.39662	0.691648	NA
B0212.7	62.7835	2.6443	0.822271	3.21585	0.00130061	0.0262467
B0228.10	0.130536	0.305155	4.08047	0.0747843	0.940386	NA
B0228.t1	0.525885	0.728105	3.66854	0.198473	0.842675	0.991349
B0244.13	16574.7	0.687999	0.733234	0.938307	0.348087	0.991349
B0244.t3	3.03161	2.23164	1.71778	1.29914	0.193895	0.988571
B0250.15	0.146981	0.305155	4.08047	0.0747843	0.940386	NA
B0250.18a.1	0.158708	-1.6184	4.08047	-0.39662	0.691648	NA
B0250.19	22.3545	1.21234	0.933531	1.29866	0.194061	0.988571
B0273.112	0.130536	0.305155	4.08047	0.0747843	0.940386	NA
B0273.114	0.130536	0.305155	4.08047	0.0747843	0.940386	NA
B0280.14	2216.21	-0.0167207	0.742364	-0.0225236	0.98203	0.992512
B0280.15	2051.95	0.0837836	0.762091	0.109939	0.912458	0.991349
B0280.16	1413.68	-0.126567	0.743994	-0.170118	0.864918	0.991349
B0285.12	13870.9	0.49669	0.768404	0.646391	0.518026	0.991349
B0285.15	0.252448	1.13828	4.04377	0.28149	0.778335	NA
B0285.16	153.768	-1.1794	0.874162	-1.34918	0.17728	0.975561
B0303.17	0.261072	1.18047	4.03989	0.292203	0.770132	NA
B0334.12	2789.72	0.4871	0.816037	0.59691	0.550567	0.991349
B0334.18	18652.2	-0.838322	0.832533	-1.00695	0.313957	0.991349
B0336.12.1	0.130536	0.305155	4.08047	0.0747843	0.940386	NA
B0344.5	46.3504	-0.0888982	1.4485	-0.0613725	0.951063	0.991349
B0348.9	0.121912	0.305155	4.08047	0.0747843	0.940386	NA
B0350.67	0.261072	1.18047	4.03989	0.292203	0.770132	NA
B0350.71	0.130536	0.305155	4.08047	0.0747843	0.940386	NA
B0350.72	0.121912	0.305155	4.08047	0.0747843	0.940386	NA
B0350.73	16.2107	-0.00169207	1.20709	-0.00140177	0.998882	0.999664
B0350.74	0.345754	-1.6184	4.08047	-0.39662	0.691648	NA
B0350.81	0.652679	2.50053	3.79379	0.65911	0.509825	0.991349
B0350.83	0.130536	0.305155	4.08047	0.0747843	0.940386	NA
B0361.12	4351.65	-0.239219	0.786352	-0.304214	0.760965	0.991349
B0361.13	87.3946	-0.0521985	0.8438	-0.0618612	0.950673	0.991349
B0393.10	419.547	0.625066	0.835531	0.748106	0.454396	0.991349
B0393.15	0.130536	0.305155	4.08047	0.0747843	0.940386	NA
B0395.10	915.698	1.72871	1.12351	1.53868	0.123883	0.801446
B0395.4	2.39865	-1.21884	2.4216	-0.503322	0.614738	0.991349
B0395.7	8.01571	1.03976	1.23857	0.839483	0.401198	0.991349
B0395.t1	911.607	-13.6034	1.5359	-8.85698	8.22122e-19	8.4336e-17
B0399.t1	0.166988	-1.6184	4.08047	-0.39662	0.691648	NA
B0399.t11	0.595609	-1.80194	3.51711	-0.512335	0.608417	0.991349
B0399.t14	1.68751	2.77588	2.36081	1.17582	0.239668	0.991349
B0399.t16	1.04919	1.99858	2.6468	0.755092	0.450194	0.991349
B0399.t2	8.60999	-1.50923	1.08612	-1.38956	0.164663	0.934102
B0399.t4	0.810102	-3.5157	3.07998	-1.14147	0.253674	0.991349
B0412.6	1509.28	-0.0810764	0.844929	-0.0959565	0.923555	0.991349
B0412.7	2146.19	-0.090627	0.868557	-0.104342	0.916898	0.991349
B0414.11	0.130536	0.305155	4.08047	0.0747843	0.940386	NA
B0454.22	0.121912	0.305155	4.08047	0.0747843	0.940386	NA
B0457.8	0.737553	0.810987	3.32622	0.243816	0.807373	0.991349
B0491.11	1445.4	-2.02	1.26477	-1.59712	0.110239	0.759417
B0491.t1	4.16674	-3.287	2.06595	-1.59103	0.111602	0.759417
B0495.15	0.345754	-1.6184	4.08047	-0.39662	0.691648	NA
B0496.13	0.130536	0.305155	4.08047	0.0747843	0.940386	NA
B0511.15	0.6258	-1.69762	3.16138	-0.536987	0.591277	0.991349
B0511.18	0.345754	-1.6184	4.08047	-0.39662	0.691648	NA
B0513.3a.1	0.121912	0.305155	4.08047	0.0747843	0.940386	NA
B0513.3b.1	3.12365	0.837497	1.57549	0.531577	0.595019	0.991349
B0513.t1	38.1431	2.02893	1.07727	1.88341	0.059645	0.547933
B0523.6	1688.78	-0.352279	0.914054	-0.385403	0.699939	0.991349
B0554.1.1	0.130536	0.305155	4.08047	0.0747843	0.940386	NA
B0563.9.1	0.252448	1.13828	4.04377	0.28149	0.778335	NA
BE10.6	0.261072	1.18047	4.03989	0.292203	0.770132	NA
C01B7.10	0.475931	-0.655023	3.83925	-0.170612	0.864529	0.991349
C01B7.8	0.47581	-0.654477	3.83953	-0.170458	0.86465	0.991349
C01C4.5	3390.22	-0.3847	0.905889	-0.424666	0.671081	0.991349
C01G10.17.1	0.121912	0.305155	4.08047	0.0747843	0.940386	NA
C01G10.4.1	0.130536	0.305155	4.08047	0.0747843	0.940386	NA
C01G6.13	0.130536	0.305155	4.08047	0.0747843	0.940386	NA
C01H6.10	0.130536	0.305155	4.08047	0.0747843	0.940386	NA
C02B10.73	0.345754	-1.6184	4.08047	-0.39662	0.691648	NA
C02B4.12	0.130536	0.305155	4.08047	0.0747843	0.940386	NA
C02B4.7	0.130536	0.305155	4.08047	0.0747843	0.940386	NA
C02B4.8	1232.65	-0.0731702	0.741776	-0.0986419	0.921423	0.991349
C02B4.t1	1253.99	-0.778658	0.942971	-0.82575	0.408946	0.991349
C02B4.t2	437.313	-0.607519	1.12094	-0.541975	0.587836	0.991349
C02B8.11	0.130536	0.305155	4.08047	0.0747843	0.940386	NA
C02B8.7.1	0.130536	0.305155	4.08047	0.0747843	0.940386	NA
C02C6.13	1.03758	0.141869	2.66151	0.0533038	0.95749	0.991349
C02C6.5	0.391607	1.76436	3.99609	0.441522	0.658835	0.991349
C02D4.11	0.121912	0.305155	4.08047	0.0747843	0.940386	NA
C02F4.10	0.130536	0.305155	4.08047	0.0747843	0.940386	NA
C02F5.15	0.130536	0.305155	4.08047	0.0747843	0.940386	NA
C03A3.7	0.606617	0.224108	3.54388	0.0632381	0.949577	0.991349
C03A3.8	1749.63	-0.4518	0.856589	-0.527441	0.597887	0.991349
C03A3.t1	495.012	-25.8848	3.90688	-6.62544	NA	NA
C03B1.16	1175.52	-0.495899	0.928355	-0.534169	0.593224	0.991349
C03B8.2.1	0.836985	-2.15274	3.20806	-0.671042	0.502194	0.991349
C03B8.5	1613.77	0.312114	0.85731	0.364062	0.715811	0.991349
C03B8.6	16304.7	-2.20139	0.904376	-2.43415	0.0149268	0.213661
C04A11.6	0.130536	0.305155	4.08047	0.0747843	0.940386	NA
C04A11.8	0.130536	0.305155	4.08047	0.0747843	0.940386	NA
C04A11.t1	3639.15	-0.634936	0.966119	-0.657203	0.511051	0.991349
C04A2.11	186.338	1.10207	0.807838	1.36423	0.172497	0.960829
C04A2.13	0.158708	-1.6184	4.08047	-0.39662	0.691648	NA
C04C11.16	0.130536	0.305155	4.08047	0.0747843	0.940386	NA
C04C11.19	0.261072	1.18047	4.03989	0.292203	0.770132	NA
C04C11.8	52.9285	-0.197854	1.22946	-0.160928	0.87215	0.991349
C04C11.t1	3.35328	-3.49854	2.38172	-1.46892	0.141855	0.860216
C04C3.4.1	0.130536	0.305155	4.08047	0.0747843	0.940386	NA
C04E6.14	0.130536	0.305155	4.08047	0.0747843	0.940386	NA
C04E7.7	569.242	-0.0838803	0.888416	-0.0944156	0.924779	0.991349
C04F12.t1	39.4276	0.509678	0.919368	0.554378	0.57932	0.991349
C04F2.t1	11036.4	-17.201	1.68102	-10.2325	1.41826e-24	2.18235e-22
C04G6.12	3709.26	0.300528	0.937413	0.320593	0.748519	0.991349
C04G6.5.1	0.49238	-0.654902	3.79616	-0.172517	0.863031	0.991349
C05A9.10	0.382984	1.7351	3.9979	0.434003	0.664286	0.991349
C05A9.12	584.981	-0.964634	0.823663	-1.17115	0.241538	0.991349
C05A9.9	0.130536	0.305155	4.08047	0.0747843	0.940386	NA
C05B10.15	0.261072	1.18047	4.03989	0.292203	0.770132	NA
C05B10.19	0.261072	1.18047	4.03989	0.292203	0.770132	NA
C05B10.21	0.130536	0.305155	4.08047	0.0747843	0.940386	NA
C05B5.14	0.289152	-0.65343	4.08047	-0.160136	0.872774	NA
C05B5.15	0.130536	0.305155	4.08047	0.0747843	0.940386	NA
C05C8.10	0.121912	0.305155	4.08047	0.0747843	0.940386	NA
C05C9.7	4.30712	0.709748	1.33299	0.532448	0.594416	0.991349
C05C9.8	0.243824	1.09516	4.04785	0.270554	0.786734	NA
C05C9.t1	768.373	-26.4291	3.79565	-6.96299	NA	NA
C05D12.11	0.522143	2.17881	3.97398	0.548269	0.583507	0.991349
C05D2.15	4447.25	-1.13377	0.954664	-1.18762	0.234985	0.991349
C05D9.12	7.59638	0.147622	1.13532	0.130027	0.896545	0.991349
C05E11.17	0.130536	0.305155	4.08047	0.0747843	0.940386	NA
C05E4.12.1	0.130536	0.305155	4.08047	0.0747843	0.940386	NA
C05G5.9	0.121912	0.305155	4.08047	0.0747843	0.940386	NA
C05G6.5	69.6645	0.84456	0.830141	1.01737	0.308978	0.991349
C05G6.t1	2232.95	-1.08236	0.846757	-1.27825	0.201163	0.991349
C05H8.3	21049	0.405163	0.900398	0.449982	0.652723	0.991349
C06A1.12	0.29743	-0.654101	4.08047	-0.1603	0.872645	NA
C06A1.8	573.05	0.222604	0.891076	0.249815	0.80273	0.991349
C06A1.9	146.329	0.297412	0.858244	0.346536	0.72894	0.991349
C06A6.14	0.130536	0.305155	4.08047	0.0747843	0.940386	NA
C06A6.6	0.317417	-2.3185	4.04201	-0.573601	0.566238	NA
C06B8.15	236.071	-1.42863	0.80465	-1.77547	0.0758207	0.618115
C06B8.t1	1441.86	-0.963604	1.10714	-0.870352	0.384108	0.991349
C06B8.t2	311.052	-2.73241	1.49334	-1.82973	0.0672904	0.598592
C06E4.19	0.121912	0.305155	4.08047	0.0747843	0.940386	NA
C06E4.20	6.79477	-0.524544	1.13404	-0.462546	0.64369	0.991349
C06E4.21	0.522143	2.17881	3.97398	0.548269	0.583507	0.991349
C06E4.2a.1	0.130536	0.305155	4.08047	0.0747843	0.940386	NA
C06E7.90	0.130536	0.305155	4.08047	0.0747843	0.940386	NA
C06E7.92	0.158708	-1.6184	4.08047	-0.39662	0.691648	NA
C06E7.93	0.121912	0.305155	4.08047	0.0747843	0.940386	NA
C06E7.95	9.86844	0.900589	1.11299	0.80916	0.418423	0.991349
C06E8.7	0.130536	0.305155	4.08047	0.0747843	0.940386	NA
C06G1.11	19.4261	-0.15259	1.28174	-0.119049	0.905236	0.991349
C06G1.12	0.618184	2.42889	3.41569	0.711097	0.477024	0.991349
C06G1.15	12.3312	0.506441	1.55929	0.324789	0.745341	0.991349
C06G1.t4	122.948	1.61173	0.789637	2.0411	0.0412411	0.446703
C06G3.3.1	0.719716	0.753262	3.02044	0.249388	0.80306	0.991349
C06H5.11.1	0.261072	1.18047	4.03989	0.292203	0.770132	NA
C06H5.9	0.289185	-0.654575	4.08047	-0.160416	0.872553	NA
C07A12.13	0.166988	-1.6184	4.08047	-0.39662	0.691648	NA
C07A12.15	0.130536	0.305155	4.08047	0.0747843	0.940386	NA
C07A12.19	0.121912	0.305155	4.08047	0.0747843	0.940386	NA
C07A12.9	0.130536	0.305155	4.08047	0.0747843	0.940386	NA
C07A4.4	0.158708	-1.6184	4.08047	-0.39662	0.691648	NA
C07A9.14	3742.43	0.712757	0.872061	0.817325	0.413742	0.991349
C07B3.1	0.925616	1.76683	2.73816	0.645264	0.518756	0.991349
C07B5.9	0.261072	1.18047	4.03989	0.292203	0.770132	NA
C07E3.15	0.158708	-1.6184	4.08047	-0.39662	0.691648	NA
C07G1.12	0.130536	0.305155	4.08047	0.0747843	0.940386	NA
C07G1.15.1	0.252448	1.13828	4.04377	0.28149	0.778335	NA
C07G2.4	0.391607	1.76436	3.99609	0.441522	0.658835	0.991349
C07H6.10	2039.86	-0.141702	0.749672	-0.189018	0.850079	0.991349
C07H6.13	0.130536	0.305155	4.08047	0.0747843	0.940386	NA
C07H6.14	0.130536	0.305155	4.08047	0.0747843	0.940386	NA
C07H6.15	0.277517	1.25662	4.03315	0.311571	0.755366	NA
C07H6.16	0.158708	-1.6184	4.08047	-0.39662	0.691648	NA
C07H6.17	0.130536	0.305155	4.08047	0.0747843	0.940386	NA
C08B11.12	0.130536	0.305155	4.08047	0.0747843	0.940386	NA
C08B6.15	0.121912	0.305155	4.08047	0.0747843	0.940386	NA
C08C3.6	0.121912	0.305155	4.08047	0.0747843	0.940386	NA
C08C3.9	0.121912	0.305155	4.08047	0.0747843	0.940386	NA
C08D8.3	5368.51	0.64487	0.910481	0.708274	0.478775	0.991349
C08E3.13.1	0.345754	-1.6184	4.08047	-0.39662	0.691648	NA
C08E3.13.2	0.130536	0.305155	4.08047	0.0747843	0.940386	NA
C08E8.7	0.261072	1.18047	4.03989	0.292203	0.770132	NA
C08E8.t2	1.80148	-0.8021	1.87994	-0.426663	0.669625	0.991349
C08E8.t3	0.317417	-2.3185	4.04201	-0.573601	0.566238	NA
C08F8.11	0.130536	0.305155	4.08047	0.0747843	0.940386	NA
C08F8.1b.1	0.455454	-1.40369	3.85159	-0.364446	0.715525	0.991349
C08F8.9.1	0.313932	-0.6548	4.08047	-0.160472	0.87251	NA
C08G5.9	0.130536	0.305155	4.08047	0.0747843	0.940386	NA
C08G9.7	0.130536	0.305155	4.08047	0.0747843	0.940386	NA
C09B7.10	0.130536	0.305155	4.08047	0.0747843	0.940386	NA
C09B7.11	0.130536	0.305155	4.08047	0.0747843	0.940386	NA
C09B7.7	0.121912	0.305155	4.08047	0.0747843	0.940386	NA
C09B8.15	0.121912	0.305155	4.08047	0.0747843	0.940386	NA
C09B9.80	305.87	-1.07272	1.21819	-0.880582	0.378544	0.991349
C09B9.81	0.158708	-1.6184	4.08047	-0.39662	0.691648	NA
C09D8.14	0.428297	0.223343	3.94388	0.0566302	0.95484	0.991349
C09D8.2	0.121912	0.305155	4.08047	0.0747843	0.940386	NA
C09D8.3	0.130536	0.305155	4.08047	0.0747843	0.940386	NA
C09F12.6	0.130536	0.305155	4.08047	0.0747843	0.940386	NA
C09G1.7	1.30113	2.35437	2.5034	0.940467	0.346978	0.991349
C09G9.9	0.130536	0.305155	4.08047	0.0747843	0.940386	NA
C09H10.13	0.261072	1.18047	4.03989	0.292203	0.770132	NA
C09H10.17	0.289152	-0.653409	4.08047	-0.160131	0.872778	NA
C09H10.20	0.411025	0.183903	3.59059	0.0512179	0.959152	0.991349
C10A4.12	0.504463	-2.68948	3.70077	-0.726734	0.467389	0.991349
C10C6.11	72.9142	2.19477	0.791975	2.77127	0.00558385	0.0954683
C10C6.8	70454.5	-0.495307	0.78508	-0.6309	0.528106	0.991349
C10F3.14	0.158708	-1.6184	4.08047	-0.39662	0.691648	NA
C10F3.15	0.166988	-1.6184	4.08047	-0.39662	0.691648	NA
C10F3.16	0.391607	1.76436	3.99609	0.441522	0.658835	0.991349
C10G11.17	0.166988	-1.6184	4.08047	-0.39662	0.691648	NA
C10G8.9	151.15	-0.858122	1.13046	-0.75909	0.447799	0.991349
C10H11.11	0.345754	-1.6184	4.08047	-0.39662	0.691648	NA
C11E4.14	0.261072	1.18047	4.03989	0.292203	0.770132	NA
C11E4.9	0.121912	0.305155	4.08047	0.0747843	0.940386	NA
C11E4.t1	2675.69	-28.2322	3.90678	-7.22645	4.95794e-13	2.77419e-11
C11G10.t1	17392.9	-1.51543	0.919422	-1.64824	0.0993039	0.723332
C11H1.12	4.34648	-0.448763	1.44095	-0.311435	0.75547	0.991349
C12C8.5	2189.69	-0.727933	0.973672	-0.747616	0.454692	0.991349
C12C8.6	9.38477	-0.727874	1.42164	-0.511995	0.608654	0.991349
C12C8.7	1909.77	-2.82774	3.4821	-0.81208	0.416746	0.991349
C12C8.8	0.261072	1.18047	4.03989	0.292203	0.770132	NA
C12D12.9	0.261072	1.18047	4.03989	0.292203	0.770132	NA
C12D8.25	0.130536	0.305155	4.08047	0.0747843	0.940386	NA
C13B4.5	30.0035	-2.30548	1.10436	-2.08761	0.036833	0.415977
C13B4.6	0.313847	-0.65042	4.08047	-0.159398	0.873355	NA
C13G3.10	0.345754	-1.6184	4.08047	-0.39662	0.691648	NA
C13G3.4	0.130536	0.305155	4.08047	0.0747843	0.940386	NA
C14A11.8	0.130536	0.305155	4.08047	0.0747843	0.940386	NA
C14B4.t1	0.550205	0.786837	3.24049	0.242814	0.80815	0.991349
C14B9.13	908.062	-0.860352	0.749399	-1.14806	0.250946	0.991349
C14B9.14	577.402	-0.843252	0.873608	-0.965252	0.334419	0.991349
C14C10.8	304.61	0.512397	0.835981	0.612928	0.539924	0.991349
C14C11.10	0.121912	0.305155	4.08047	0.0747843	0.940386	NA
C14E2.12	19.049	2.18587	1.33797	1.63372	0.102319	0.724622
C14F11.14	1.05652	2.0057	2.65825	0.754519	0.450538	0.991349
C14F11.16	19296	-1.7678	0.901712	-1.96049	0.0499387	0.485763
C14F11.17	0.243824	1.09516	4.04785	0.270554	0.786734	NA
C14F11.21	0.130536	0.305155	4.08047	0.0747843	0.940386	NA
C14F11.28	0.345754	-1.6184	4.08047	-0.39662	0.691648	NA
C14F11.30	0.130536	0.305155	4.08047	0.0747843	0.940386	NA
C14F11.31	0.130536	0.305155	4.08047	0.0747843	0.940386	NA
C14F5.11	0.130536	0.305155	4.08047	0.0747843	0.940386	NA
C14H10.6	0.345754	-1.6184	4.08047	-0.39662	0.691648	NA
C15A7.6	0.365736	1.67508	4.00172	0.41859	0.675516	NA
C15B12.10	0.243824	1.09516	4.04785	0.270554	0.786734	NA
C15B12.12	0.158708	-1.6184	4.08047	-0.39662	0.691648	NA
C15B12.13	0.130536	0.305155	4.08047	0.0747843	0.940386	NA
C15B12.3.1	0.261072	1.18047	4.03989	0.292203	0.770132	NA
C15C6.5	11917.9	1.26053	0.822073	1.53335	0.125189	0.802646
C15C6.t1	4633.25	-15.9488	1.68196	-9.48232	2.48702e-21	2.7832e-19
C15C8.9	0.130536	0.305155	4.08047	0.0747843	0.940386	NA
C15F1.13	0.850217	-3.46529	3.11883	-1.11108	0.266533	0.991349
C15F1.14	438.222	1.38418	1.32504	1.04463	0.296194	0.991349
C15F1.9	5429.38	-0.0797059	0.750586	-0.106192	0.91543	0.991349
C15H11.12	982.196	0.357351	0.776251	0.460355	0.645261	0.991349
C15H7.10	0.130536	0.305155	4.08047	0.0747843	0.940386	NA
C15H7.6	0.261072	1.18047	4.03989	0.292203	0.770132	NA
C15H7.8	0.252448	1.13828	4.04377	0.28149	0.778335	NA
C16A3.11	3163.8	0.118343	0.831467	0.142331	0.886819	0.991349
C16A3.15	1.56483	3.76245	2.27736	1.65211	0.0985124	0.721838
C16B8.12	0.130536	0.305155	4.08047	0.0747843	0.940386	NA
C16B8.8	4630.48	-0.867768	0.878943	-0.987285	0.323503	0.991349
C16B8.t3	1733.9	-0.620579	0.861586	-0.720276	0.471355	0.991349
C16C2.5	0.28055	-0.654765	4.08047	-0.160463	0.872516	NA
C16C2.6	0.130536	0.305155	4.08047	0.0747843	0.940386	NA
C16C2.9	0.130536	0.305155	4.08047	0.0747843	0.940386	NA
C16C4.17b.1	0.158708	-1.6184	4.08047	-0.39662	0.691648	NA
C16C8.24	1259.98	-0.49468	1.135	-0.435842	NA	NA
C16D9.10	9846.46	0.631506	0.742755	0.850222	0.395202	0.991349
C16D9.11	3609.3	0.256426	0.781671	0.328049	0.742875	0.991349
C16D9.12	246.958	1.80451	1.14438	1.57684	0.114832	0.76642
C16D9.13	109.271	-0.262348	0.799512	-0.328135	0.742809	0.991349
C16D9.14	763.761	-1.55066	0.787408	-1.96932	0.0489162	0.481727
C16E9.26	0.737484	0.808409	3.3264	0.243028	0.807983	0.991349
C16E9.27	0.261072	1.18047	4.03989	0.292203	0.770132	NA
C16E9.8	0.121912	0.305155	4.08047	0.0747843	0.940386	NA
C16H3.5	0.166988	-1.6184	4.08047	-0.39662	0.691648	NA
C16H3.6	33173.4	-0.994751	0.90066	-1.10447	0.26939	0.991349
C16H3.7	144.751	-2.60967	3.72729	-0.700154	NA	NA
C16H3.8	0.922418	-0.310134	2.75776	-0.112459	0.91046	0.991349
C16H3.t1	506.871	-1.5545	0.960568	-1.61832	0.105595	0.738563
C17B7.14.1	0.130536	0.305155	4.08047	0.0747843	0.940386	NA
C17C3.14	0.37436	1.70535	3.99978	0.42636	0.669845	0.991349
C17C3.16	2087.59	-0.307292	0.731295	-0.420203	0.674337	0.991349
C17C3.17	440.997	-0.452704	0.752532	-0.601575	0.547457	0.991349
C17C3.22	314.29	-0.146649	1.1606	-0.126356	0.89945	0.991349
C17C3.23	843.36	1.95304	0.910159	2.14582	0.0318871	0.373839
C17C3.4.1	0.663457	1.15717	3.05348	0.378969	0.704711	0.991349
C17D12.10	575.374	0.232996	1.38799	0.167865	0.866689	0.991349
C17D12.15	50651.8	1.88084	0.928285	2.02615	0.0427498	0.449786
C17D12.8	5401.69	0.498631	0.894195	0.557632	0.577096	0.991349
C17D12.9.1	0.130536	0.305155	4.08047	0.0747843	0.940386	NA
C17D12.t3	69709.6	-10.5497	1.09148	-9.66546	4.22722e-22	5.20371e-20
C17G1.11	0.825731	-2.20695	2.88786	-0.764217	0.444738	0.991349
C17G1.13	0.130536	0.305155	4.08047	0.0747843	0.940386	NA
C17G1.9	0.130536	0.305155	4.08047	0.0747843	0.940386	NA
C17G10.12	0.130536	0.305155	4.08047	0.0747843	0.940386	NA
C17H12.36	9.39381	1.59646	1.20053	1.32979	0.183586	0.982583
C18A11.11	0.252448	1.13828	4.04377	0.28149	0.778335	NA
C18A11.13	3342	-1.45401	0.816161	-1.78152	0.0748271	0.615153
C18A11.t1	182.211	-1.58275	0.899351	-1.75988	0.0784285	0.634093
C18A3.12	2173.49	-0.113119	0.839823	-0.134694	0.892854	0.991349
C18A3.14	3662.51	1.11557	0.857145	1.3015	0.193088	0.988571
C18A3.19	0.345754	-1.6184	4.08047	-0.39662	0.691648	NA
C18A3.22	0.345754	-1.6184	4.08047	-0.39662	0.691648	NA
C18C4.15	0.130536	0.305155	4.08047	0.0747843	0.940386	NA
C18C4.17	2113.64	0.703094	0.767947	0.91555	0.359903	0.991349
C18D1.15	0.130536	0.305155	4.08047	0.0747843	0.940386	NA
C18D1.19	0.130536	0.305155	4.08047	0.0747843	0.940386	NA
C18D1.20	0.121912	0.305155	4.08047	0.0747843	0.940386	NA
C18D1.21	0.146981	0.305155	4.08047	0.0747843	0.940386	NA
C18D11.10.1	0.130536	0.305155	4.08047	0.0747843	0.940386	NA
C18D11.11	0.146981	0.305155	4.08047	0.0747843	0.940386	NA
C18D4.11a	0.158708	-1.6184	4.08047	-0.39662	0.691648	NA
C18D4.4a.1	0.130536	0.305155	4.08047	0.0747843	0.940386	NA
C18F3.11	0.130536	0.305155	4.08047	0.0747843	0.940386	NA
C18F3.8	0.261072	1.18047	4.03989	0.292203	0.770132	NA
C18H7.16	344.061	-0.0707175	1.05643	-0.0669403	0.946629	0.991349
C18H9.11	0.130536	0.305155	4.08047	0.0747843	0.940386	NA
C23F12.7	0.391607	1.76436	3.99609	0.441522	0.658835	0.991349
C23H5.4	0.158708	-1.6184	4.08047	-0.39662	0.691648	NA
C23H5.5	0.130536	0.305155	4.08047	0.0747843	0.940386	NA
C24A8.10	0.130536	0.305155	4.08047	0.0747843	0.940386	NA
C24B5.8	0.345754	-1.6184	4.08047	-0.39662	0.691648	NA
C24F3.7	0.345754	-1.6184	4.08047	-0.39662	0.691648	NA
C24G6.10	0.146981	0.305155	4.08047	0.0747843	0.940386	NA
C24H11.13	65.08	-0.0791745	0.818723	-0.0967048	0.922961	0.991349
C24H12.16	0.313822	-0.649052	4.08047	-0.159063	0.873619	NA
C25A1.15.1	0.121912	0.305155	4.08047	0.0747843	0.940386	NA
C25D7.18	0.589336	0.14234	3.57535	0.0398115	0.968243	0.991349
C25E10.14	0.130536	0.305155	4.08047	0.0747843	0.940386	NA
C25E10.17b.1	0.130536	0.305155	4.08047	0.0747843	0.940386	NA
C25F6.23	193.744	-0.455782	0.926743	-0.49181	0.622854	0.991349
C25F6.24	0.121912	0.305155	4.08047	0.0747843	0.940386	NA
C25F6.26	0.261072	1.18047	4.03989	0.292203	0.770132	NA
C25F6.27	0.130536	0.305155	4.08047	0.0747843	0.940386	NA
C25F6.28	0.130536	0.305155	4.08047	0.0747843	0.940386	NA
C25F9.17	0.130536	0.305155	4.08047	0.0747843	0.940386	NA
C25F9.t2	0.252448	1.13828	4.04377	0.28149	0.778335	NA
C25F9.t3	9.43483	0.827876	1.34204	0.616877	0.537316	0.991349
C25F9.t4	0.60956	2.40796	3.878	0.620929	0.534646	0.991349
C25H3.18	0.130536	0.305155	4.08047	0.0747843	0.940386	NA
C26B2.12	0.130536	0.305155	4.08047	0.0747843	0.940386	NA
C26C6.13	0.130536	0.305155	4.08047	0.0747843	0.940386	NA
C26F1.13	0.261072	1.18047	4.03989	0.292203	0.770132	NA
C26F1.9.1	5.2029	-0.00638746	1.48225	-0.00430931	0.996562	0.999664
C26G2.10	0.261072	1.18047	4.03989	0.292203	0.770132	NA
C26G2.5	0.130536	0.305155	4.08047	0.0747843	0.940386	NA
C26G2.9	63.4811	-0.0528144	1.05139	-0.0502332	0.959937	0.991349
C26H9A.3.1	0.130536	0.305155	4.08047	0.0747843	0.940386	NA
C27A12.12	84.4212	0.902412	0.962003	0.938056	0.348216	0.991349
C27A12.13	7.10783	-1.60038	1.988	-0.805024	0.420806	0.991349
C27A2.10	198.953	-0.237065	1.04787	-0.226234	0.821019	0.991349
C27A7.10	0.121912	0.305155	4.08047	0.0747843	0.940386	NA
C27C12.8	0.130536	0.305155	4.08047	0.0747843	0.940386	NA
C27D6.14	0.444416	0.295722	3.50315	0.0844159	0.932726	0.991349
C27H5.11	763.339	0.336612	0.763017	0.441159	0.659098	0.991349
C27H5.9	5527.23	0.913447	0.942868	0.968796	0.332647	0.991349
C27H6.5	26565.5	0.279782	0.90473	0.309243	0.757136	0.991349
C28A5.10	14417.7	-1.99216	0.912591	-2.18297	0.0290377	0.343706
C28A5.11	467.075	0.258853	1.41423	0.183034	0.854771	0.991349
C28A5.12	183.045	-2.00329	2.954	-0.678161	0.497669	0.991349
C28A5.7	34518.1	-0.171575	0.871082	-0.196968	0.843853	0.991349
C28A5.9	50785.6	-0.208674	0.791205	-0.263742	0.791979	0.991349
C28A5.t1	820.872	-1.9991	1.25515	-1.59272	0.111223	0.759417
C28C12.1c.1	0.297462	-0.654976	4.08047	-0.160515	0.872476	NA
C28D4.10b.1	0.146981	0.305155	4.08047	0.0747843	0.940386	NA
C28D4.17	0.261072	1.18047	4.03989	0.292203	0.770132	NA
C28G1.7	577.925	-0.194838	0.781256	-0.249391	0.803058	0.991349
C28G1.8	5.09333	1.19313	1.37318	0.868883	0.384911	0.991349
C28G1.t2	7531.86	-0.29684	0.848631	-0.349787	0.726498	0.991349
C28G1.t3	137.518	-0.527169	1.72704	-0.305243	0.760181	0.991349
C28G1.t5	1.7596	1.53045	2.03992	0.750247	0.453106	0.991349
C28H8.14b	0.166988	-1.6184	4.08047	-0.39662	0.691648	NA
C29A12.13	0.820185	-2.15336	3.22718	-0.667259	0.504607	0.991349
C29E6.7	1.65593	-0.573625	1.79185	-0.320129	0.74887	0.991349
C29F4.t1	0.243824	1.09516	4.04785	0.270554	0.786734	NA
C29F7.9	30.6676	-0.272806	1.36904	-0.199268	0.842053	0.991349
C29F7.t2	3448.66	-1.07397	0.815501	-1.31694	0.187857	0.988571
C29F9.15	0.130536	0.305155	4.08047	0.0747843	0.940386	NA
C29H12.10	0.130536	0.305155	4.08047	0.0747843	0.940386	NA
C29H12.7	0.345754	-1.6184	4.08047	-0.39662	0.691648	NA
C30A5.15	0.130536	0.305155	4.08047	0.0747843	0.940386	NA
C30B5.16	0.130536	0.305155	4.08047	0.0747843	0.940386	NA
C30C11.10	0.130536	0.305155	4.08047	0.0747843	0.940386	NA
C30F12.8	0.261072	1.18047	4.03989	0.292203	0.770132	NA
C30F8.5	0.158708	-1.6184	4.08047	-0.39662	0.691648	NA
C30F8.6	0.130536	0.305155	4.08047	0.0747843	0.940386	NA
C31E10.10	13679.2	-0.342453	1.09526	-0.312668	0.754533	0.991349
C31E10.t1	10.1062	3.91404	1.4112	2.77356	0.0055447	0.0954683
C31H1.96	0.158708	-1.6184	4.08047	-0.39662	0.691648	NA
C31H1.97	0.130536	0.305155	4.08047	0.0747843	0.940386	NA
C31H2.13	0.130536	0.305155	4.08047	0.0747843	0.940386	NA
C32A9.2	0.121912	0.305155	4.08047	0.0747843	0.940386	NA
C32A9.6	0.345754	-1.6184	4.08047	-0.39662	0.691648	NA
C32B5.18.1	0.651195	-1.69787	3.12502	-0.543313	0.586914	0.991349
C32C4.10	0.130536	0.305155	4.08047	0.0747843	0.940386	NA
C32C4.11	0.345754	-1.6184	4.08047	-0.39662	0.691648	NA
C32D5.15	4.11102	-2.07848	1.45253	-1.43094	0.152448	0.885944
C32D5.18	0.345754	-1.6184	4.08047	-0.39662	0.691648	NA
C32E12.7	0.391607	1.76436	3.99609	0.441522	0.658835	0.991349
C32F10.9	0.121912	0.305155	4.08047	0.0747843	0.940386	NA
C33A12.17	0.268893	1.21606	4.0367	0.301252	0.763223	NA
C33A12.21	9919.77	0.316398	0.741798	0.426529	0.669723	0.991349
C33A12.22	5534.33	0.495304	0.750243	0.660191	0.509132	0.991349
C33B4.9	0.261072	1.18047	4.03989	0.292203	0.770132	NA
C33D12.14	0.130536	0.305155	4.08047	0.0747843	0.940386	NA
C33E10.11	0.37436	1.70535	3.99978	0.42636	0.669845	0.991349
C33F10.16	0.382984	1.7351	3.9979	0.434003	0.664286	0.991349
C33F10.18	0.121912	0.305155	4.08047	0.0747843	0.940386	NA
C33F10.22	0.130536	0.305155	4.08047	0.0747843	0.940386	NA
C33G3.11	0.130536	0.305155	4.08047	0.0747843	0.940386	NA
C33G3.13	0.158708	-1.6184	4.08047	-0.39662	0.691648	NA
C34B2.13	0.345754	-1.6184	4.08047	-0.39662	0.691648	NA
C34B4.10	0.261072	1.18047	4.03989	0.292203	0.770132	NA
C34D1.13	0.37436	1.70535	3.99978	0.42636	0.669845	0.991349
C34D1.5c.1	0.5418	0.779988	3.25603	0.239552	0.810678	0.991349
C34D10.4	0.130536	0.305155	4.08047	0.0747843	0.940386	NA
C34E11.15	0.345754	-1.6184	4.08047	-0.39662	0.691648	NA
C34E11.17	0.130536	0.305155	4.08047	0.0747843	0.940386	NA
C34E11.18	0.345754	-1.6184	4.08047	-0.39662	0.691648	NA
C34E11.20	9.79749	0.265702	1.03774	0.256038	0.797921	0.991349
C34E11.5	1.23072	-0.297716	2.30061	-0.129407	0.897035	0.991349
C34E11.6	1.00358	-2.48671	2.75827	-0.901546	0.367298	0.991349
C34E11.t1	73.5055	1.59375	0.892811	1.7851	0.0742458	0.615153
C34E7.6	0.130536	0.305155	4.08047	0.0747843	0.940386	NA
C34E7.8	0.130536	0.305155	4.08047	0.0747843	0.940386	NA
C34F6.18	0.243824	1.09516	4.04785	0.270554	0.786734	NA
C34G6.12	0.130536	0.305155	4.08047	0.0747843	0.940386	NA
C34H3.16	0.345754	-1.6184	4.08047	-0.39662	0.691648	NA
C34H3.17	0.317417	-2.3185	4.04201	-0.573601	0.566238	NA
C34H3.21	0.130536	0.305155	4.08047	0.0747843	0.940386	NA
C34H3.6	0.475919	-0.654967	3.83928	-0.170596	0.864541	0.991349
C34H3.7	0.345754	-1.6184	4.08047	-0.39662	0.691648	NA
C35B1.t1	0.130536	0.305155	4.08047	0.0747843	0.940386	NA
C35C5.13	0.345754	-1.6184	4.08047	-0.39662	0.691648	NA
C35C5.21	0.130536	0.305155	4.08047	0.0747843	0.940386	NA
C35D10.18	0.121912	0.305155	4.08047	0.0747843	0.940386	NA
C35D6.11	0.130536	0.305155	4.08047	0.0747843	0.940386	NA
C36B1.16	0.121912	0.305155	4.08047	0.0747843	0.940386	NA
C36C9.10	2362.45	0.558206	0.815158	0.684783	0.493481	0.991349
C36C9.7	9059.42	-3.44574	0.956408	-3.60279	0.000314822	0.00731218
C36C9.8	1045.81	3.5954	1.43297	2.50905	0.0121055	0.183974
C36C9.t2	5078.8	-0.311803	0.997256	-0.312661	0.754538	0.991349
C36E8.10	0.277517	1.25662	4.03315	0.311571	0.755366	NA
C36E8.6.1	0.130536	0.305155	4.08047	0.0747843	0.940386	NA
C36F7.12	0.158708	-1.6184	4.08047	-0.39662	0.691648	NA
C36F7.13	0.252448	1.13828	4.04377	0.28149	0.778335	NA
C36F7.15	0.130536	0.305155	4.08047	0.0747843	0.940386	NA
C36F7.16	0.475897	-0.65487	3.83933	-0.170569	0.864563	0.991349
C36F7.17	0.130536	0.305155	4.08047	0.0747843	0.940386	NA
C36F7.19	0.130536	0.305155	4.08047	0.0747843	0.940386	NA
C36F7.8	0.130536	0.305155	4.08047	0.0747843	0.940386	NA
C36F7.t1	101.386	-1.36111	1.13233	-1.20204	0.229348	0.991349
C36F7.t2	112.765	-0.683468	1.03055	-0.66321	0.507196	0.991349
C37A2.9	0.130536	0.305155	4.08047	0.0747843	0.940386	NA
C37A5.12	32112.3	-0.88993	0.802273	-1.10926	0.267318	0.991349
C37A5.5.1	0.130536	0.305155	4.08047	0.0747843	0.940386	NA
C37E2.8	0.130536	0.305155	4.08047	0.0747843	0.940386	NA
C37E2.9	0.121912	0.305155	4.08047	0.0747843	0.940386	NA
C37H5.15	0.130536	0.305155	4.08047	0.0747843	0.940386	NA
C38C6.8	2039.82	0.971479	0.877828	1.10668	0.26843	0.991349
C38C6.9	4788.87	-0.322725	0.898743	-0.359085	0.719531	0.991349
C38C6.t1	811.057	-11.5616	1.92667	-6.00084	1.96298e-09	8.33253e-08
C39D10.10	3.97209	-1.35502	1.72456	-0.785717	0.432033	0.991349
C39D10.12	0.166988	-1.6184	4.08047	-0.39662	0.691648	NA
C39D10.14	80.6105	0.297295	0.827232	0.359385	0.719307	0.991349
C39D10.17	14355.3	-5.08992	0.862237	-5.90316	3.56613e-09	1.4633e-07
C39D10.18	0.166988	-1.6184	4.08047	-0.39662	0.691648	NA
C39E6.8	0.345754	-1.6184	4.08047	-0.39662	0.691648	NA
C39E9.19	0.130536	0.305155	4.08047	0.0747843	0.940386	NA
C39F7.2c.2	0.261072	1.18047	4.03989	0.292203	0.770132	NA
C39H7.70	0.345754	-1.6184	4.08047	-0.39662	0.691648	NA
C40A11.10	0.130536	0.305155	4.08047	0.0747843	0.940386	NA
C40C9.6	2022.01	-0.914819	0.763268	-1.19856	0.230701	0.991349
C40C9.9	179.854	-0.545828	0.916914	-0.595288	0.551651	0.991349
C40H1.11	0.130536	0.305155	4.08047	0.0747843	0.940386	NA
C40H5.13	2286.38	-0.706085	0.824858	-0.856009	0.391993	0.991349
C41A3.4	0.130536	0.305155	4.08047	0.0747843	0.940386	NA
C41A3.6	0.345754	-1.6184	4.08047	-0.39662	0.691648	NA
C41C4.15	8946.36	0.566339	1.04523	0.541834	0.587933	0.991349
C41C4.16	0.243824	1.09516	4.04785	0.270554	0.786734	NA
C41C4.20	0.317417	-2.3185	4.04201	-0.573601	0.566238	NA
C41G11.15	0.382984	1.7351	3.9979	0.434003	0.664286	0.991349
C41H7.9.1	0.345754	-1.6184	4.08047	-0.39662	0.691648	NA
C42D8.13	0.345754	-1.6184	4.08047	-0.39662	0.691648	NA
C42D8.14	34.8591	0.271883	1.67092	0.162715	NA	NA
C42D8.16	0.261072	1.18047	4.03989	0.292203	0.770132	NA
C42D8.19	0.345754	-1.6184	4.08047	-0.39662	0.691648	NA
C43C3.8	0.130536	0.305155	4.08047	0.0747843	0.940386	NA
C43G2.30	5252.48	1.64986	1.01192	1.63042	0.103013	0.724622
C43G2.t2	267.004	-1.05517	0.883625	-1.19414	0.232423	0.991349
C43H6.11	8.10795	2.97076	1.47574	2.01307	0.0441074	0.456271
C44B12.3.1	0.166988	-1.6184	4.08047	-0.39662	0.691648	NA
C44B7.15	68417.8	-0.809538	0.887491	-0.912164	0.361682	0.991349
C44E12.4	0.130536	0.305155	4.08047	0.0747843	0.940386	NA
C45B2.12	0.130536	0.305155	4.08047	0.0747843	0.940386	NA
C45B2.16	0.121912	0.305155	4.08047	0.0747843	0.940386	NA
C45B2.17	0.130536	0.305155	4.08047	0.0747843	0.940386	NA
C45E1.7	0.166988	-1.6184	4.08047	-0.39662	0.691648	NA
C45G9.12.1	0.121912	0.305155	4.08047	0.0747843	0.940386	NA
C45H4.t1	0.748226	-0.875542	2.98899	-0.292923	0.769581	0.991349
C46C2.8	10875.7	0.177642	0.825841	0.215105	0.829685	0.991349
C47A10.14	2.1651	1.26056	1.99964	0.630393	0.528437	0.991349
C47A10.t2	0.446657	-1.34796	3.87519	-0.347844	0.727957	0.991349
C47A10.t4	0.410863	0.189947	3.59106	0.0528945	0.957816	0.991349
C47A10.t5	0.158708	-1.6184	4.08047	-0.39662	0.691648	NA
C47C12.8	15.5264	0.127764	0.927288	0.137783	0.890412	0.991349
C47E8.11.1	0.252448	1.13828	4.04377	0.28149	0.778335	NA
C47G2.16	0.130536	0.305155	4.08047	0.0747843	0.940386	NA
C47G2.19	0.130536	0.305155	4.08047	0.0747843	0.940386	NA
C47G2.22	0.345754	-1.6184	4.08047	-0.39662	0.691648	NA
C48C5.7	23526.3	-0.419232	1.07606	-0.389601	0.696832	0.991349
C48D5.7	0.261072	1.18047	4.03989	0.292203	0.770132	NA
C48G7.4	0.130536	0.305155	4.08047	0.0747843	0.940386	NA
C49F5.t1	67823.1	-1.82572	1.29719	-1.40744	NA	NA
C49F8.13	0.130536	0.305155	4.08047	0.0747843	0.940386	NA
C49G7.14	0.252448	1.13828	4.04377	0.28149	0.778335	NA
C49H3.14	0.719377	0.755759	3.02065	0.250198	0.802435	0.991349
C49H3.15	0.121912	0.305155	4.08047	0.0747843	0.940386	NA
C50A2.t1	0.121912	0.305155	4.08047	0.0747843	0.940386	NA
C50B6.15	0.130536	0.305155	4.08047	0.0747843	0.940386	NA
C50C3.13	94.2704	1.21509	0.966322	1.25744	0.208594	0.991349
C50C3.14	349.314	0.279701	0.763516	0.366333	0.714117	0.991349
C50C3.18	2226.69	0.153667	0.823387	0.186628	0.851953	0.991349
C50F2.12	0.130536	0.305155	4.08047	0.0747843	0.940386	NA
C50H2.15	0.345754	-1.6184	4.08047	-0.39662	0.691648	NA
C51E3.10a.1	0.166988	-1.6184	4.08047	-0.39662	0.691648	NA
C51F7.3	7060.12	0.155524	0.912839	0.170375	0.864716	0.991349
C51F7.4	1.55848	0.521074	1.97767	0.263479	0.792181	0.991349
C52B11.4.1	0.289188	-0.654698	4.08047	-0.160447	0.872529	NA
C52B9.16	0.345754	-1.6184	4.08047	-0.39662	0.691648	NA
C52D10.131	0.280408	-0.650934	4.08047	-0.159524	0.873256	NA
C52E12.11	0.130536	0.305155	4.08047	0.0747843	0.940386	NA
C52E12.7	0.480015	-1.39974	3.78279	-0.370028	0.711361	0.991349
C52E12.8	11.8503	1.33688	1.06837	1.25133	0.210815	0.991349
C52E12.9	0.130536	0.305155	4.08047	0.0747843	0.940386	NA
C52E12.t1	205.327	-1.90767	1.00481	-1.89854	0.0576244	0.537391
C52E12.t2	3.68995	4.99373	2.20689	2.26279	0.0236484	0.303242
C52E4.14	0.166988	-1.6184	4.08047	-0.39662	0.691648	NA
C52E4.8	14289.6	0.287359	0.806835	0.356156	0.721723	0.991349
C52G5.12	0.121912	0.305155	4.08047	0.0747843	0.940386	NA
C52G5.t1	52554.4	-19.4525	1.67343	-11.6243	3.10058e-31	1.27227e-28
C53A5.2.1	0.158708	-1.6184	4.08047	-0.39662	0.691648	NA
C53B4.12	113.278	0.405574	0.818153	0.495719	0.620093	0.991349
C53B7.10	0.130536	0.305155	4.08047	0.0747843	0.940386	NA
C53B7.8	10093.3	0.498936	0.802774	0.621515	0.534261	0.991349
C53C7.t1	61.7579	-9.71962	3.90772	-2.48728	0.0128723	0.190913
C53C7.t2	1038.01	-3.77351	1.11624	-3.38054	0.000723436	0.0159027
C53C7.t3	1185.84	-10.284	1.25061	-8.22319	1.98166e-16	1.62628e-14
C53D6.16	61.0672	3.68163	0.889626	4.1384	3.49734e-05	0.000916006
C53D6.18	3269.61	0.0394497	0.765182	0.051556	0.958883	0.991349
C54C8.12.1	0.391607	1.76436	3.99609	0.441522	0.658835	0.991349
C54C8.9.1	0.850217	-3.46529	3.11883	-1.11108	0.266533	0.991349
C54D1.10	0.130536	0.305155	4.08047	0.0747843	0.940386	NA
C54D1.8	0.130536	0.305155	4.08047	0.0747843	0.940386	NA
C54D1.9	0.130536	0.305155	4.08047	0.0747843	0.940386	NA
C54D10.18	0.261072	1.18047	4.03989	0.292203	0.770132	NA
C54D10.19	0.261072	1.18047	4.03989	0.292203	0.770132	NA
C54D2.18	0.345754	-1.6184	4.08047	-0.39662	0.691648	NA
C54E10.9	1.26378	0.538586	2.28956	0.235235	0.814026	0.991349
C54E10.t1	0.317417	-2.3185	4.04201	-0.573601	0.566238	NA
C54E10.t2	0.243824	1.09516	4.04785	0.270554	0.786734	NA
C54E10.t4	0.504463	-2.68948	3.70077	-0.726734	0.467389	0.991349
C54E10.t6	0.512743	-2.72156	3.68203	-0.739147	0.459818	0.991349
C54F6.15.1	0.130536	0.305155	4.08047	0.0747843	0.940386	NA
C54F6.5.1	0.626038	-1.69971	3.16105	-0.537705	0.590781	0.991349
C54G10.6	0.658641	-1.71959	3.1161	-0.55184	0.581058	0.991349
C54G4.16	0.487648	2.08739	3.97834	0.524688	0.5998	0.991349
C54G7.16	0.345754	-1.6184	4.08047	-0.39662	0.691648	NA
C55A6.12b.1	0.130536	0.305155	4.08047	0.0747843	0.940386	NA
C55A6.18	0.121912	0.305155	4.08047	0.0747843	0.940386	NA
C55B6.6	0.130536	0.305155	4.08047	0.0747843	0.940386	NA
C56A3.12	0.121912	0.305155	4.08047	0.0747843	0.940386	NA
C56E6.11	0.252448	1.13828	4.04377	0.28149	0.778335	NA
C56G2.16	0.130536	0.305155	4.08047	0.0747843	0.940386	NA
C56G2.21	0.345754	-1.6184	4.08047	-0.39662	0.691648	NA
C56G3.3	132.362	0.0973862	0.935221	0.104132	0.917065	0.991349
C56G7.3c.1	0.419991	0.222487	3.97087	0.0560297	0.955318	0.991349
C56G7.4	714.671	-0.92244	0.891227	-1.03502	0.300658	0.991349
CC8.3.1	0.121912	0.305155	4.08047	0.0747843	0.940386	NA
CD4.17	5138.75	-0.921679	0.754017	-1.22236	0.221572	0.991349
CD4.18	3039.49	0.394835	0.850642	0.464161	0.642533	0.991349
CD4.19	581.948	0.885709	0.868292	1.02006	0.307701	0.991349
cTel79B.2	0.390806	1.7607	3.99632	0.440582	0.659516	0.991349
D1005.t1	95.2563	1.41573	0.895389	1.58114	0.113847	0.765824
D1007.17	553.109	-0.779759	0.781836	-0.997343	0.318598	0.991349
D1007.20	701.531	-0.498157	0.834577	-0.596898	0.550576	0.991349
D1009.7	1079.3	-0.280857	0.740375	-0.379344	0.704432	0.991349
D1022.15	0.130536	0.305155	4.08047	0.0747843	0.940386	NA
D1046.11	8.27411	0.380358	1.2421	0.306221	0.759436	0.991349
D1046.6	19349.5	-0.343359	0.791818	-0.433634	0.664554	0.991349
D1046.t1	63.5799	0.98354	1.13189	0.868938	0.384881	0.991349
D1054.17	932.896	0.797365	0.816433	0.976644	0.328745	0.991349
D1065.8	0.252448	1.13828	4.04377	0.28149	0.778335	NA
D1073.2	1033.87	-0.086909	0.951527	-0.0913364	0.927225	0.991349
D1073.3	2589.95	-1.35489	0.775253	-1.74767	0.0805212	0.635395
D1081.15	0.130536	0.305155	4.08047	0.0747843	0.940386	NA
D1081.17	0.130536	0.305155	4.08047	0.0747843	0.940386	NA
D1086.13	183.859	0.084045	0.897084	0.0936868	0.925358	0.991349
D1086.14	1982.02	0.43252	0.924574	0.467804	0.639925	0.991349
D1086.15	192.416	-0.119703	0.95148	-0.125807	0.899885	0.991349
D1086.16	20.9706	-0.103313	0.957354	-0.107915	0.914063	0.991349
D2021.5	0.252448	1.13828	4.04377	0.28149	0.778335	NA
D2023.17	0.130536	0.305155	4.08047	0.0747843	0.940386	NA
D2092.15	0.345754	-1.6184	4.08047	-0.39662	0.691648	NA
D2096.14	114.419	0.0559914	1.02865	0.0544319	0.956591	0.991349
D2096.1b.1	0.931276	-1.259	2.55697	-0.492382	0.622449	0.991349
DY3.t1	216.196	-0.266313	0.79874	-0.333416	0.73882	0.991349
DY3.t2	1825.94	-0.47801	0.750909	-0.636575	0.524401	0.991349
E01A2.11	853.65	0.32022	0.912004	0.351117	0.7255	0.991349
E01A2.9	451.664	0.505279	0.881584	0.573149	0.566544	0.991349
E01H11.6	0.261072	1.18047	4.03989	0.292203	0.770132	NA
E02C12.18	0.121912	0.305155	4.08047	0.0747843	0.940386	NA
E03E2.2	80.2001	-0.91983	1.17663	-0.781749	0.434362	0.991349
E04D5.7	0.158708	-1.6184	4.08047	-0.39662	0.691648	NA
E04F6.16	5029	0.229715	0.903531	0.254242	0.799309	0.991349
E04F6.17	0.293963	1.32991	4.02699	0.33025	0.741211	NA
EGAP1.2	10.677	-1.287	1.25559	-1.02501	0.305359	0.991349
F01D5.12	2018.53	0.624428	0.838877	0.744362	0.456657	0.991349
F01D5.14	2249.41	0.599958	0.938284	0.639421	0.522549	0.991349
F01G10.20	0.121912	0.305155	4.08047	0.0747843	0.940386	NA
F01G12.11	0.130536	0.305155	4.08047	0.0747843	0.940386	NA
F01G12.15	97.0188	-0.368829	0.840101	-0.439029	0.660641	0.991349
F01G12.19	18.9804	1.92432	0.95918	2.00622	0.044833	0.459911
F01G4.7	0.317417	-2.3185	4.04201	-0.573601	0.566238	NA
F02A9.2b.1	0.862008	2.90822	3.08594	0.942409	0.345983	0.991349
F02D10.11	59.038	0.356756	0.917734	0.388735	0.697472	0.991349
F02D10.14	134.396	0.877102	0.897401	0.97738	0.328381	0.991349
F02D10.15	81.7383	2.12187	1.17958	1.79883	0.0720452	0.60745
F02D10.t3	200.552	-0.0254813	0.852241	-0.0298992	0.976147	0.991349
F02E8.10	0.297405	-0.65343	4.08047	-0.160136	0.872774	NA
F02H6.4b	0.243824	1.09516	4.04785	0.270554	0.786734	NA
F02H6.72	51.4941	0.303563	0.936963	0.323986	0.745949	0.991349
F07A11.10	0.158708	-1.6184	4.08047	-0.39662	0.691648	NA
F07A11.11	0.496272	2.11201	3.67696	0.57439	0.565704	0.991349
F07A11.15	0.121912	0.305155	4.08047	0.0747843	0.940386	NA
F07A11.9	0.345754	-1.6184	4.08047	-0.39662	0.691648	NA
F07C3.15	0.130536	0.305155	4.08047	0.0747843	0.940386	NA
F07C3.17	2.6861	0.791631	1.55067	0.510509	0.609695	0.991349
F07C6.7	190.117	-11.3399	1.60014	-7.08684	1.37206e-12	7.03755e-11
F08B12.4h.1	1.57754	-1.51044	2.21975	-0.680456	0.496216	0.991349
F08C6.16	0.121912	0.305155	4.08047	0.0747843	0.940386	NA
F08F1.14	337.353	0.138548	0.94416	0.146743	0.883335	0.991349
F08F1.16	1357.22	-1.49823	0.886618	-1.68983	0.0910602	0.679364
F08F1.17	0.130536	0.305155	4.08047	0.0747843	0.940386	NA
F08F1.20	0.130536	0.305155	4.08047	0.0747843	0.940386	NA
F08F1.t3	1.18618	2.19363	2.35491	0.93151	0.35159	0.991349
F08F3.13	0.345754	-1.6184	4.08047	-0.39662	0.691648	NA
F08G2.12	6833.86	0.38304	0.75702	0.505985	0.612867	0.991349
F08G2.13	14519.3	-0.370848	0.789986	-0.469437	0.638757	0.991349
F08G5.15	150.471	-0.697198	0.956328	-0.729037	0.465979	0.991349
F08G5.18	437.681	0.144349	0.893549	0.161545	0.871664	0.991349
F08G5.19	0.121912	0.305155	4.08047	0.0747843	0.940386	NA
F08G5.21	107.677	-0.569831	1.41584	-0.402467	0.68734	0.991349
F08G5.t3	7336.74	-29.6535	3.90677	-7.59029	3.19194e-14	2.17893e-12
F08H9.10	1579.99	-0.666681	0.755395	-0.882558	0.377475	0.991349
F08H9.11	38.9074	1.61058	1.31026	1.22921	0.218995	0.991349
F08H9.14	1236.08	0.910934	0.867117	1.05053	0.293474	0.991349
F09A5.10	0.121912	0.305155	4.08047	0.0747843	0.940386	NA
F09A5.15	72.4424	-0.487522	1.1047	-0.441317	0.658983	0.991349
F09A5.5	20.0951	-1.57859	1.09284	-1.44448	0.148603	0.875267
F09A5.6	0.555034	2.25923	3.52394	0.641108	0.521453	0.991349
F09A5.8	6.64933	-0.037854	1.51568	-0.024975	0.980075	0.991349
F09B12.8	0.345754	-1.6184	4.08047	-0.39662	0.691648	NA
F09B9.7	504.623	1.42401	0.968654	1.4701	0.141536	0.860216
F09B9.8	0.158708	-1.6184	4.08047	-0.39662	0.691648	NA
F09C8.6	0.345754	-1.6184	4.08047	-0.39662	0.691648	NA
F09D5.10	0.644055	2.48333	3.37396	0.736029	0.461713	0.991349
F09D5.4	0.261072	1.18047	4.03989	0.292203	0.770132	NA
F09E10.13	17.8337	1.25312	0.965537	1.29784	0.194341	0.988571
F09E10.14	0.54973	0.806711	3.24256	0.248789	0.803524	0.991349
F09E10.15	48.1858	1.22971	0.843727	1.45747	0.144987	0.866568
F09E5.22	0.166988	-1.6184	4.08047	-0.39662	0.691648	NA
F09E5.9.1	0.711532	0.722111	3.35916	0.214968	0.829792	0.991349
F09F9.13	0.391607	1.76436	3.99609	0.441522	0.658835	0.991349
F09F9.7	0.158708	-1.6184	4.08047	-0.39662	0.691648	NA
F09G2.10	0.522143	2.17881	3.97398	0.548269	0.583507	0.991349
F09G2.13	0.243824	1.09516	4.04785	0.270554	0.786734	NA
F10C1.14	0.130536	0.305155	4.08047	0.0747843	0.940386	NA
F10C1.16	308.116	-0.465621	0.797378	-0.583941	0.55926	0.991349
F10C1.18	393.351	0.517521	0.761558	0.679556	0.496786	0.991349
F10C1.22	0.533168	0.751994	3.27108	0.229892	0.818176	0.991349
F10C1.3.1	0.166988	-1.6184	4.08047	-0.39662	0.691648	NA
F10C2.8	3.76167	-0.216909	1.79728	-0.120688	0.903939	0.991349
F10C2.9	0.261072	1.18047	4.03989	0.292203	0.770132	NA
F10D2.15	7726.02	0.357451	0.96413	0.370749	0.710824	0.991349
F10D7.6	0.345754	-1.6184	4.08047	-0.39662	0.691648	NA
F10E9.16	0.243824	1.09516	4.04785	0.270554	0.786734	NA
F10G8.11	0.691508	-3.15443	3.73881	-0.843699	0.398838	0.991349
F10G8.12	0.512743	-2.72156	3.68203	-0.739147	0.459818	0.991349
F11A1.11	107.133	0.601913	0.835504	0.720419	0.471267	0.991349
F11A1.t1	47.2951	-22.6071	3.90802	-5.78481	NA	NA
F11A10.9	195.959	-0.150412	0.898692	-0.167368	0.867081	0.991349
F11A5.14	1044.97	0.104717	0.829921	0.126178	0.899591	0.991349
F11A5.20	119.791	-0.724085	0.921089	-0.786118	0.431798	0.991349
F11C1.14	0.261072	1.18047	4.03989	0.292203	0.770132	NA
F11C1.9.1	0.121912	0.305155	4.08047	0.0747843	0.940386	NA
F11C7.8	0.130536	0.305155	4.08047	0.0747843	0.940386	NA
F11C7.9	0.130536	0.305155	4.08047	0.0747843	0.940386	NA
F11D11.18	0.345754	-1.6184	4.08047	-0.39662	0.691648	NA
F11D11.4.1	0.130536	0.305155	4.08047	0.0747843	0.940386	NA
F11D5.14	0.130536	0.305155	4.08047	0.0747843	0.940386	NA
F11D5.17	0.130536	0.305155	4.08047	0.0747843	0.940386	NA
F11D5.24	0.130536	0.305155	4.08047	0.0747843	0.940386	NA
F11D5.32	0.130536	0.305155	4.08047	0.0747843	0.940386	NA
F11G11.15.1	0.121912	0.305155	4.08047	0.0747843	0.940386	NA
F12D9.10	0.130536	0.305155	4.08047	0.0747843	0.940386	NA
F12D9.12	0.130536	0.305155	4.08047	0.0747843	0.940386	NA
F12D9.13	92.6156	0.50203	0.945575	0.530926	0.59547	0.991349
F12D9.18	213.412	-1.35215	0.964829	-1.40144	0.161084	0.918028
F12D9.5	4593.91	-0.672818	0.857963	-0.784205	0.43292	0.991349
F12F3.5	0.345754	-1.6184	4.08047	-0.39662	0.691648	NA
F12F6.11	508.51	0.531144	0.802876	0.661552	0.508258	0.991349
F12F6.12	0.261072	1.18047	4.03989	0.292203	0.770132	NA
F12F6.13	0.60956	2.40796	3.878	0.620929	0.534646	0.991349
F12F6.14	0.130536	0.305155	4.08047	0.0747843	0.940386	NA
F13B12.13	0.121912	0.305155	4.08047	0.0747843	0.940386	NA
F13C5.8	0.261072	1.18047	4.03989	0.292203	0.770132	NA
F13D11.14	0.345754	-1.6184	4.08047	-0.39662	0.691648	NA
F13D11.22	0.261072	1.18047	4.03989	0.292203	0.770132	NA
F13D11.7	0.345754	-1.6184	4.08047	-0.39662	0.691648	NA
F13E6.8	0.121912	0.305155	4.08047	0.0747843	0.940386	NA
F13E9.12.1	0.130536	0.305155	4.08047	0.0747843	0.940386	NA
F13E9.16.1	0.345754	-1.6184	4.08047	-0.39662	0.691648	NA
F13G11.145	185.213	-1.47218	1.01017	-1.45737	0.145015	0.866568
F13G3.10c.1	0.333977	-2.36722	4.03937	-0.586037	0.557851	NA
F13G3.14	0.130536	0.305155	4.08047	0.0747843	0.940386	NA
F13H10.7	0.345754	-1.6184	4.08047	-0.39662	0.691648	NA
F13H10.8b.1	0.166988	-1.6184	4.08047	-0.39662	0.691648	NA
F13H6.11	0.130536	0.305155	4.08047	0.0747843	0.940386	NA
F13H6.12	0.261072	1.18047	4.03989	0.292203	0.770132	NA
F13H6.19	0.130536	0.305155	4.08047	0.0747843	0.940386	NA
F13H6.20	0.130536	0.305155	4.08047	0.0747843	0.940386	NA
F13H8.13	0.130536	0.305155	4.08047	0.0747843	0.940386	NA
F14B4.4	702.764	-0.256491	0.799814	-0.320689	0.748446	0.991349
F14B4.t1	105992	-20.4646	1.61822	-12.6463	1.17226e-36	1.44306e-33
F14B6.t1	1061.09	-13.8224	1.57703	-8.76483	1.8706e-18	1.77131e-16
F14D12.13	0.243824	1.09516	4.04785	0.270554	0.786734	NA
F14E5.7	0.121912	0.305155	4.08047	0.0747843	0.940386	NA
F14F3.11	0.261072	1.18047	4.03989	0.292203	0.770132	NA
F14F7.6	0.146981	0.305155	4.08047	0.0747843	0.940386	NA
F14F9.6.1	0.130536	0.305155	4.08047	0.0747843	0.940386	NA
F14H12.10	0.121912	0.305155	4.08047	0.0747843	0.940386	NA
F14H12.12	0.121912	0.305155	4.08047	0.0747843	0.940386	NA
F14H12.16	0.121912	0.305155	4.08047	0.0747843	0.940386	NA
F14H12.9	0.130536	0.305155	4.08047	0.0747843	0.940386	NA
F14H3.15.1	0.121912	0.305155	4.08047	0.0747843	0.940386	NA
F14H8.10	233.306	-0.510217	0.828198	-0.616057	0.537857	0.991349
F15A2.8	0.252448	1.13828	4.04377	0.28149	0.778335	NA
F15A8.15	64.1181	-0.363356	0.990727	-0.366757	0.7138	0.991349
F15A8.17	88.2492	-0.455107	1.26243	-0.360501	0.718473	0.991349
F15A8.19	38.5625	-0.26673	0.882562	-0.302223	0.762482	0.991349
F15B9.12	0.130536	0.305155	4.08047	0.0747843	0.940386	NA
F15B9.13	0.130536	0.305155	4.08047	0.0747843	0.940386	NA
F15B9.14	2987.9	-0.568739	0.851471	-0.667949	0.504166	0.991349
F15C11.5	0.130536	0.305155	4.08047	0.0747843	0.940386	NA
F15E6.12	0.130536	0.305155	4.08047	0.0747843	0.940386	NA
F15E6.4.1	10.2203	1.54955	1.46413	1.05834	0.289901	0.991349
F15G9.8	1964.44	-0.17732	0.871863	-0.203381	0.838838	0.991349
F15G9.9	48.4488	2.31519	1.60145	1.44568	0.148266	0.875267
F15H9.9	18828	0.295426	0.774604	0.381389	0.702914	0.991349
F16A11.4	1.47662	-3.25438	2.7317	-1.19134	0.23352	0.991349
F16A11.7	0.166988	-1.6184	4.08047	-0.39662	0.691648	NA
F16D3.8	0.261072	1.18047	4.03989	0.292203	0.770132	NA
F16F9.9	0.130536	0.305155	4.08047	0.0747843	0.940386	NA
F16F9.t1	0.870632	2.92174	3.03503	0.962672	0.335712	0.991349
F16H9.4	0.345754	-1.6184	4.08047	-0.39662	0.691648	NA
F17C11.14	7980.33	-0.068415	0.8389	-0.0815532	0.935002	0.991349
F17C11.15	344.28	0.767925	0.861891	0.890976	0.372942	0.991349
F17C11.21	0.252448	1.13828	4.04377	0.28149	0.778335	NA
F17C11.23	0.252448	1.13828	4.04377	0.28149	0.778335	NA
F17C11.24	0.130536	0.305155	4.08047	0.0747843	0.940386	NA
F17C8.10	0.130536	0.305155	4.08047	0.0747843	0.940386	NA
F17E5.6	0.130536	0.305155	4.08047	0.0747843	0.940386	NA
F17E9.18.1	0.130536	0.305155	4.08047	0.0747843	0.940386	NA
F17H10.8	1.13953	3.30876	2.53401	1.30574	0.191641	0.988571
F18A1.11	0.691508	-3.15443	3.73881	-0.843699	0.398838	0.991349
F18A11.11	0.345754	-1.6184	4.08047	-0.39662	0.691648	NA
F18A11.12	0.121912	0.305155	4.08047	0.0747843	0.940386	NA
F18C5.15	0.345754	-1.6184	4.08047	-0.39662	0.691648	NA
F18E2.13	0.130536	0.305155	4.08047	0.0747843	0.940386	NA
F18G5.t1	0.305616	-0.649992	4.08047	-0.159293	0.873438	NA
F18H3.6	0.243824	1.09516	4.04785	0.270554	0.786734	NA
F19B6.7	0.130536	0.305155	4.08047	0.0747843	0.940386	NA
F19C6.6	0.297341	-0.651693	4.08047	-0.15971	0.873109	NA
F19D8.9	0.317417	-2.3185	4.04201	-0.573601	0.566238	NA
F19F10.13	0.390806	1.7607	3.99632	0.440582	0.659516	0.991349
F19G12.4.1	0.130536	0.305155	4.08047	0.0747843	0.940386	NA
F19G12.t1	4.58454	1.11594	1.44494	0.772309	0.439932	0.991349
F19H6.9	0.130536	0.305155	4.08047	0.0747843	0.940386	NA
F19H8.6	6396.83	0.113773	0.794138	0.143266	0.88608	0.991349
F19H8.t1	1.37773	0.989817	2.27358	0.435356	0.663304	0.991349
F20B10.5	0.252448	1.13828	4.04377	0.28149	0.778335	NA
F20B4.8	0.130536	0.305155	4.08047	0.0747843	0.940386	NA
F20D1.11	1.88289	-0.224022	2.54487	-0.0880286	0.929854	0.991349
F20D1.12	0.130536	0.305155	4.08047	0.0747843	0.940386	NA
F20D1.13	0.121912	0.305155	4.08047	0.0747843	0.940386	NA
F20D1.20	6.37033	1.12431	1.36112	0.826019	0.408793	0.991349
F20D12.10	0.737508	0.809313	3.32634	0.243305	0.807769	0.991349
F20H11.6	5.03774	-0.950083	1.28325	-0.740373	0.459074	0.991349
F21A3.10	2159.75	-1.36105	0.924317	-1.47249	0.140888	0.860216
F21A3.9	52.9056	-4.16283	1.58784	-2.62169	0.0087496	0.145551
F21A3.t1	1.39993	0.103947	2.71679	0.0382608	0.96948	0.991349
F21A3.t2	56.454	-1.00492	3.7286	-0.269517	NA	NA
F21C10.11a.1	0.934415	-1.3462	3.09489	-0.434974	0.663581	0.991349
F21C10.11b.1	0.158708	-1.6184	4.08047	-0.39662	0.691648	NA
F21C10.18.1	0.280554	-0.654867	4.08047	-0.160488	0.872497	NA
F21C3.10	0.130536	0.305155	4.08047	0.0747843	0.940386	NA
F21C3.t1	482.176	3.68747	0.796806	4.62781	3.6955e-06	0.000129976
F22A3.12	0.243824	1.09516	4.04785	0.270554	0.786734	NA
F22A3.16	0.130536	0.305155	4.08047	0.0747843	0.940386	NA
F22B3.15	0.691508	-3.15443	3.73881	-0.843699	0.398838	0.991349
F22B3.17	0.130536	0.305155	4.08047	0.0747843	0.940386	NA
F22B3.20	0.130536	0.305155	4.08047	0.0747843	0.940386	NA
F22B7.16	188.591	0.361678	0.778114	0.464813	0.642065	0.991349
F22B7.4.1	0.121912	0.305155	4.08047	0.0747843	0.940386	NA
F22D3.9	0.252448	1.13828	4.04377	0.28149	0.778335	NA
F22D6.16	1007.96	1.2143	0.905758	1.34065	0.180035	0.977366
F22E10.6	0.121912	0.305155	4.08047	0.0747843	0.940386	NA
F22E12.10	0.166988	-1.6184	4.08047	-0.39662	0.691648	NA
F22F1.10	142.611	-10.9272	1.63842	-6.66936	2.56923e-11	1.17138e-09
F22F1.5	850.578	12.8466	1.63139	7.87467	3.41641e-15	2.47388e-13
F22F1.6	4799.42	-0.427634	0.860263	-0.497096	0.619121	0.991349
F22F1.7	45620.7	-1.22436	0.782998	-1.56368	0.117894	0.777711
F22F1.8	685.739	0.712401	0.800811	0.8896	0.373681	0.991349
F22F1.9	22.4933	-0.322664	1.25082	-0.257962	0.796436	0.991349
F22F1.t5	156.214	0.799935	0.802695	0.996561	0.318978	0.991349
F22G12.9	2833.62	-1.19223	0.986965	-1.20797	0.227057	0.991349
F22H10.10	17.056	1.11208	1.05257	1.05654	0.290722	0.991349
F22H10.11.1	0.475878	-0.654782	3.83937	-0.170544	0.864582	0.991349
F22H10.9	10815.9	-1.99325	0.816679	-2.44067	0.0146599	0.21231
F23A7.4.1	6.94631	3.19735	1.85802	1.72084	0.0852791	0.656116
F23A7.8.1	3063.03	1.19503	0.946436	1.26267	0.206709	0.991349
F23B2.13b.1	0.261072	1.18047	4.03989	0.292203	0.770132	NA
F23B2.14	437.733	0.246788	0.794241	0.310721	0.756013	0.991349
F23B2.15	539.448	0.121088	0.763473	0.158602	0.873982	0.991349
F23D12.7.1	0.121912	0.305155	4.08047	0.0747843	0.940386	NA
F23F12.15	42.7174	-3.1732	0.90081	-3.52261	0.000427313	0.00956404
F23F12.16	4.258	5.20117	1.85069	2.81039	0.00494811	0.0880216
F23H12.13	0.158708	-1.6184	4.08047	-0.39662	0.691648	NA
F23H12.20	0.121912	0.305155	4.08047	0.0747843	0.940386	NA
F25B4.15	0.130536	0.305155	4.08047	0.0747843	0.940386	NA
F25B5.11	0.261072	1.18047	4.03989	0.292203	0.770132	NA
F25D1.10	0.158708	-1.6184	4.08047	-0.39662	0.691648	NA
F25D1.11	0.146981	0.305155	4.08047	0.0747843	0.940386	NA
F25D7.10	0.158708	-1.6184	4.08047	-0.39662	0.691648	NA
F25D7.9	0.277517	1.25662	4.03315	0.311571	0.755366	NA
F25F2.3	0.243824	1.09516	4.04785	0.270554	0.786734	NA
F25F2.4	0.158708	-1.6184	4.08047	-0.39662	0.691648	NA
F25F2.6	0.345754	-1.6184	4.08047	-0.39662	0.691648	NA
F25F6.3	1100.28	0.06683	0.793177	0.0842561	0.932853	0.991349
F25F6.4	0.121912	0.305155	4.08047	0.0747843	0.940386	NA
F25G6.12	0.317417	-2.3185	4.04201	-0.573601	0.566238	NA
F25H10.5	4.66033	-0.188723	1.26902	-0.148716	0.881778	0.991349
F25H2.14	208.277	0.150188	0.842766	0.178208	0.858559	0.991349
F25H2.15	27149.2	1.34271	0.945289	1.42043	0.155484	0.898594
F25H5.10.1	0.130536	0.305155	4.08047	0.0747843	0.940386	NA
F25H5.8.1	0.597402	-1.8098	3.51385	-0.515046	0.606521	0.991349
F25H5.9	6105.01	-0.842303	0.809442	-1.0406	0.298063	0.991349
F25H8.10	0.345754	-1.6184	4.08047	-0.39662	0.691648	NA
F25H8.18	0.130536	0.305155	4.08047	0.0747843	0.940386	NA
F26A10.15	0.345754	-1.6184	4.08047	-0.39662	0.691648	NA
F26A10.19	0.345754	-1.6184	4.08047	-0.39662	0.691648	NA
F26A10.26	0.345754	-1.6184	4.08047	-0.39662	0.691648	NA
F26A3.2c.1	0.333977	-2.36722	4.03937	-0.586037	0.557851	NA
F26D10.12b.1	0.158708	-1.6184	4.08047	-0.39662	0.691648	NA
F26D10.23	0.146981	0.305155	4.08047	0.0747843	0.940386	NA
F26D10.24	16.0609	0.776905	1.14729	0.677163	0.498303	0.991349
F26D11.15	0.121912	0.305155	4.08047	0.0747843	0.940386	NA
F26D11.16	0.512743	-2.72156	3.68203	-0.739147	0.459818	0.991349
F26D12.99	0.121912	0.305155	4.08047	0.0747843	0.940386	NA
F26E4.14	658.783	0.65083	0.875105	0.743716	0.457048	0.991349
F26E4.16	10.1067	-0.404409	1.59919	-0.252884	0.800358	0.991349
F26F12.10	0.146981	0.305155	4.08047	0.0747843	0.940386	NA
F26F12.11	0.121912	0.305155	4.08047	0.0747843	0.940386	NA
F26F12.15	0.261072	1.18047	4.03989	0.292203	0.770132	NA
F26F4.14	0.345754	-1.6184	4.08047	-0.39662	0.691648	NA
F26G1.14	0.130536	0.305155	4.08047	0.0747843	0.940386	NA
F26H11.10	1221.32	-1.8702	1.07445	-1.74061	0.0817515	0.639979
F26H11.9	426.914	0.793963	1.42516	0.557105	0.577456	0.991349
F27B10.3	367.747	0.656087	0.854215	0.768059	0.442452	0.991349
F27B10.t1	15.6962	-1.28673	1.27167	-1.01184	0.311612	0.991349
F27D4.t1	28.336	0.714691	0.841742	0.849062	0.395847	0.991349
F27D9.11	0.345754	-1.6184	4.08047	-0.39662	0.691648	NA
F27D9.9	50110.7	4.89216	0.77457	6.31597	2.6848e-10	1.18035e-08
F28A12.5	0.345754	-1.6184	4.08047	-0.39662	0.691648	NA
F28B4.7	0.261072	1.18047	4.03989	0.292203	0.770132	NA
F28C1.14	0.130536	0.305155	4.08047	0.0747843	0.940386	NA
F28C10.5	2.88326	0.247031	1.62014	0.152475	0.878812	0.991349
F28C12.8	0.130536	0.305155	4.08047	0.0747843	0.940386	NA
F28C6.11	759.283	-0.0861451	0.800593	-0.107602	0.914312	0.991349
F28D1.13	127.978	0.0422495	0.959327	0.0440408	0.964872	0.991349
F28D1.7b	0.826662	-3.54083	3.09849	-1.14276	0.253139	0.991349
F28E10.9	0.121912	0.305155	4.08047	0.0747843	0.940386	NA
F28F5.12	0.522143	2.17881	3.97398	0.548269	0.583507	0.991349
F28F5.17	0.130536	0.305155	4.08047	0.0747843	0.940386	NA
F28F8.11	2276.21	0.169281	0.757108	0.22359	0.823077	0.991349
F28F8.12	944.633	0.578727	0.892073	0.648744	0.516504	0.991349
F28F8.t1	186.701	1.0016	1.14521	0.874603	0.38179	0.991349
F28F8.t3	2973.95	-28.39	3.90678	-7.26685	3.6798e-13	2.15707e-11
F28F8.t4	275.404	-11.877	1.64537	-7.21848	5.25729e-13	2.81379e-11
F28F9.9	0.121912	0.305155	4.08047	0.0747843	0.940386	NA
F28H6.7.1	0.345754	-1.6184	4.08047	-0.39662	0.691648	NA
F28H6.9	14788.1	0.21554	0.740954	0.290894	0.771132	0.991349
F28H6.t1	21335.3	-18.1519	1.62422	-11.1758	5.35613e-29	1.0989e-26
F29C4.11	0.130536	0.305155	4.08047	0.0747843	0.940386	NA
F29C4.12	32749.5	1.55299	0.770075	2.01667	0.0437297	0.456197
F29C4.9	0.121912	0.305155	4.08047	0.0747843	0.940386	NA
F29D10.6	0.121912	0.305155	4.08047	0.0747843	0.940386	NA
F29G9.10	0.158708	-1.6184	4.08047	-0.39662	0.691648	NA
F29G9.13	0.130536	0.305155	4.08047	0.0747843	0.940386	NA
F30H5.4	6564.98	-0.0889882	0.901656	-0.0986941	0.921381	0.991349
F31B12.6	88.5914	4.21816	0.866643	4.86724	1.13169e-06	4.22154e-05
F31B12.7	0.252448	1.13828	4.04377	0.28149	0.778335	NA
F31C3.11	3.84617e+06	-0.274671	0.879598	-0.312269	0.754836	0.991349
F31C3.16	125989	-0.405567	0.760986	-0.532949	0.594069	0.991349
F31E3.11	2.61157	1.57934	1.93983	0.814165	0.415551	0.991349
F31E3.8	0.130536	0.305155	4.08047	0.0747843	0.940386	NA
F31E8.17	0.345754	-1.6184	4.08047	-0.39662	0.691648	NA
F31E9.t1	98.0839	-1.22086	1.11753	-1.09246	0.27463	0.991349
F31F6.10	0.158708	-1.6184	4.08047	-0.39662	0.691648	NA
F32A6.t1	158.574	-0.487919	0.90161	-0.541164	0.588395	0.991349
F32B4.t1	2183.32	-11.223	1.30847	-8.5772	9.72079e-18	8.54735e-16
F32B5.9	9968.62	0.414591	0.778514	0.532542	0.594351	0.991349
F32D1.12	373.75	0.719571	1.59064	0.45238	0.650996	0.991349
F32D1.1c.1	0.288716	-0.652634	4.08047	-0.159941	0.872928	NA
F32D1.2.1	1.76206	-0.315864	1.89716	-0.166493	0.867769	0.991349
F32D8.17	0.261072	1.18047	4.03989	0.292203	0.770132	NA
F32E10.10	2646.84	0.50325	0.843518	0.596609	0.550769	0.991349
F32G8.11	0.345754	-1.6184	4.08047	-0.39662	0.691648	NA
F32H2.15	2.75353	0.1848	1.70196	0.108581	0.913535	0.991349
F33A8.11	0.345754	-1.6184	4.08047	-0.39662	0.691648	NA
F33C8.10	3.88403	1.17336	1.44652	0.811162	0.417272	0.991349
F33C8.7	0.166988	-1.6184	4.08047	-0.39662	0.691648	NA
F33D11.14	6465.28	-0.517469	0.94651	-0.546712	0.584576	0.991349
F33D11.15	287.122	-0.107302	0.878296	-0.122171	0.902764	0.991349
F33E2.9	0.166988	-1.6184	4.08047	-0.39662	0.691648	NA
F34D6.7.1	0.261072	1.18047	4.03989	0.292203	0.770132	NA
F34H10.7	483.624	-0.081853	0.804736	-0.101714	0.918984	0.991349
F35A5.10	2275.94	-1.65532	0.923798	-1.79186	0.0731551	0.612612
F35B12.12	0.345754	-1.6184	4.08047	-0.39662	0.691648	NA
F35C8.10	0.121912	0.305155	4.08047	0.0747843	0.940386	NA
F35D2.16	0.158708	-1.6184	4.08047	-0.39662	0.691648	NA
F35E12.11	230.025	1.61099	0.979847	1.64413	0.10015	0.724622
F35E12.13	8.89191	1.24666	1.15642	1.07804	0.281016	0.991349
F35G12.14	0.345754	-1.6184	4.08047	-0.39662	0.691648	NA
F35G2.17	0.130536	0.305155	4.08047	0.0747843	0.940386	NA
F35G2.20	0.691508	-3.15443	3.73881	-0.843699	0.398838	0.991349
F35H10.14	0.130536	0.305155	4.08047	0.0747843	0.940386	NA
F35H8.10	144445	1.79895	0.908418	1.98031	0.0476687	0.477765
F36A4.21	1.13932	0.505895	2.41343	0.209617	0.833967	0.991349
F36A4.23	5.07632	1.36651	1.31263	1.04105	0.297853	0.991349
F36D1.4.1	0.345754	-1.6184	4.08047	-0.39662	0.691648	NA
F36D1.5.1	0.130536	0.305155	4.08047	0.0747843	0.940386	NA
F36D4.10	2169.32	-0.373518	0.82185	-0.454485	0.64948	0.991349
F36D4.11	0.261072	1.18047	4.03989	0.292203	0.770132	NA
F36D4.12	5.70355	2.05595	1.33109	1.54457	0.122451	0.797549
F36D4.9	0.121912	0.305155	4.08047	0.0747843	0.940386	NA
F36D4.t1	0.243824	1.09516	4.04785	0.270554	0.786734	NA
F36F2.11	0.243824	1.09516	4.04785	0.270554	0.786734	NA
F36H1.17	136.009	-0.313753	0.766582	-0.409288	0.682329	0.991349
F36H1.7	3.69378	0.0658692	1.37346	0.0479584	0.961749	0.991349
F36H1.8	5.19318	-0.28618	1.46837	-0.194896	0.845474	0.991349
F36H12.19	1802.41	0.238234	0.755939	0.31515	0.752648	0.991349
F36H12.20	114.041	0.157687	1.04831	0.150419	0.880434	0.991349
F36H12.64	0.941459	-0.247688	3.04237	-0.0814128	0.935114	0.991349
F36H12.65	43.3645	-0.917644	1.3344	-0.687681	0.491654	0.991349
F36H12.66	19.0066	1.82525	1.43475	1.27218	0.203311	0.991349
F36H5.9.1	0.130536	0.305155	4.08047	0.0747843	0.940386	NA
F37A4.t1	18.326	0.275064	0.948003	0.290151	0.7717	0.991349
F37B1.9	0.166988	-1.6184	4.08047	-0.39662	0.691648	NA
F37B12.13	0.121912	0.305155	4.08047	0.0747843	0.940386	NA
F37H8.11	0.261072	1.18047	4.03989	0.292203	0.770132	NA
F37H8.8	0.130536	0.305155	4.08047	0.0747843	0.940386	NA
F37H8.9	0.130536	0.305155	4.08047	0.0747843	0.940386	NA
F38A1.17	0.243824	1.09516	4.04785	0.270554	0.786734	NA
F38A3.5	0.261072	1.18047	4.03989	0.292203	0.770132	NA
F38A6.9	0.121912	0.305155	4.08047	0.0747843	0.940386	NA
F38B6.14	0.130536	0.305155	4.08047	0.0747843	0.940386	NA
F38B6.18	0.130536	0.305155	4.08047	0.0747843	0.940386	NA
F38E11.14	685.221	0.382462	0.873451	0.437875	0.661477	0.991349
F38E11.21	33.4703	2.21862	0.957665	2.3167	0.0205202	0.277587
F38E11.23	5900.71	-1.03472	0.761814	-1.35823	0.174391	0.967005
F38E11.24	7236.02	1.91641	0.867397	2.20938	0.0271482	0.332475
F38E9.10	0.593285	-0.404906	3.18093	-0.127292	0.898709	0.991349
F38E9.t2	17791.4	-17.8899	1.58252	-11.3047	1.24385e-29	3.06236e-27
F38G1.5	19913.5	-0.724819	0.820623	-0.883254	0.377099	0.991349
F38H4.12	0.130536	0.305155	4.08047	0.0747843	0.940386	NA
F39B1.2	0.84572	0.531463	2.56616	0.207104	0.835928	0.991349
F39B1.4	117.81	-0.424376	1.34434	-0.315677	0.752248	0.991349
F39B1.5	27526.2	0.619109	1.01226	0.611609	0.540796	0.991349
F39C12.8	0.130536	0.305155	4.08047	0.0747843	0.940386	NA
F39D8.7	58061.3	0.550824	1.01197	0.544311	0.586227	0.991349
F39E9.24	0.121912	0.305155	4.08047	0.0747843	0.940386	NA
F40C5.2.1	0.166988	-1.6184	4.08047	-0.39662	0.691648	NA
F40E10.9	0.121912	0.305155	4.08047	0.0747843	0.940386	NA
F40F11.5	0.626808	2.44741	3.36784	0.726699	0.46741	0.991349
F40F9.15	0.325697	-2.34306	4.04067	-0.579869	0.562003	NA
F40G12.14	5621.36	-0.0248082	0.750627	-0.03305	0.973635	0.991349
F40H3.7	0.130536	0.305155	4.08047	0.0747843	0.940386	NA
F40H6.7	1102.25	-0.877886	0.761885	-1.15226	0.249216	0.991349
F40H6.8	1.27006	3.46476	2.44832	1.41516	0.157021	0.903239
F41A4.3	155432	0.858861	0.759047	1.1315	0.257845	0.991349
F41D9.15	16742.6	1.80244	0.75153	2.39837	0.0164684	0.227783
F41D9.6	17647.2	1.95839	0.784511	2.49631	0.0125492	0.18839
F41E6.18	0.261072	1.18047	4.03989	0.292203	0.770132	NA
F41E7.17	0.130536	0.305155	4.08047	0.0747843	0.940386	NA
F41E7.20	0.391607	1.76436	3.99609	0.441522	0.658835	0.991349
F41H10.36	0.130536	0.305155	4.08047	0.0747843	0.940386	NA
F42A10.11	29.4001	1.48301	0.920995	1.61023	0.107348	0.746581
F42A10.12	42.8902	-0.701873	1.00003	-0.701848	0.482774	0.991349
F42A10.t2	25.5763	0.836103	1.04037	0.803655	0.421596	0.991349
F42A9.17.2	0.243824	1.09516	4.04785	0.270554	0.786734	NA
F42A9.8b.1	0.333977	-2.36722	4.03937	-0.586037	0.557851	NA
F42C5.12	3064.27	0.0217144	0.830557	0.0261444	0.979142	0.991349
F42E11.6	0.121912	0.305155	4.08047	0.0747843	0.940386	NA
F42G10.4	830.069	0.293553	0.934931	0.313983	0.753534	0.991349
F42G10.t1	1736.29	-9.37678	1.37508	-6.8191	9.16131e-12	4.51103e-10
F42G8.17	0.644839	-1.85179	3.43079	-0.539756	0.589365	0.991349
F42H10.10	0.522143	2.17881	3.97398	0.548269	0.583507	0.991349
F42H10.11	0.288796	-0.654383	4.08047	-0.160369	0.87259	NA
F42H10.14	0.121912	0.305155	4.08047	0.0747843	0.940386	NA
F42H10.15	0.130536	0.305155	4.08047	0.0747843	0.940386	NA
F43A11.8	1690.63	0.886466	0.836368	1.0599	0.289191	0.991349
F43B10.5	0.121912	0.305155	4.08047	0.0747843	0.940386	NA
F43C9.5	16.4102	0.129876	0.956626	0.135765	0.892007	0.991349
F43C9.9	0.345754	-1.6184	4.08047	-0.39662	0.691648	NA
F43D2.12	0.130536	0.305155	4.08047	0.0747843	0.940386	NA
F43E12.3	0.130536	0.305155	4.08047	0.0747843	0.940386	NA
F43E12.6	0.130536	0.305155	4.08047	0.0747843	0.940386	NA
F43E12.7	0.522143	2.17881	3.97398	0.548269	0.583507	0.991349
F43G6.14	0.121912	0.305155	4.08047	0.0747843	0.940386	NA
F44A2.10	569.671	0.484949	0.929266	0.521862	0.601766	0.991349
F44A2.t1	3102.72	-1.84778	1.18249	-1.56262	0.118141	0.777711
F44D12.17	0.121912	0.305155	4.08047	0.0747843	0.940386	NA
F44D12.18	0.121912	0.305155	4.08047	0.0747843	0.940386	NA
F44D12.19.1	0.345754	-1.6184	4.08047	-0.39662	0.691648	NA
F44E5.16	315.417	-0.394487	0.794467	-0.496544	0.619511	0.991349
F44E5.9	0.158708	-1.6184	4.08047	-0.39662	0.691648	NA
F44E7.11	2.34489	3.28927	1.98302	1.65872	0.0971727	0.716285
F45B8.20	0.252448	1.13828	4.04377	0.28149	0.778335	NA
F45B8.22	0.130536	0.305155	4.08047	0.0747843	0.940386	NA
F45B8.6	5.35496	1.63245	1.70067	0.959888	0.337112	0.991349
F45D3.11	0.121912	0.305155	4.08047	0.0747843	0.940386	NA
F45D3.16	0.365736	1.67508	4.00172	0.41859	0.675516	NA
F45E1.11	0.130536	0.305155	4.08047	0.0747843	0.940386	NA
F45E1.8	0.121912	0.305155	4.08047	0.0747843	0.940386	NA
F45E10.3	0.130536	0.305155	4.08047	0.0747843	0.940386	NA
F45E4.16	0.158708	-1.6184	4.08047	-0.39662	0.691648	NA
F45F2.14	0.130536	0.305155	4.08047	0.0747843	0.940386	NA
F45F2.16	0.130536	0.305155	4.08047	0.0747843	0.940386	NA
F45F2.2.1	1.02974	-0.00308491	2.42423	-0.00127253	0.998985	0.999664
F45H11.10	0.121912	0.305155	4.08047	0.0747843	0.940386	NA
F45H11.8.1	0.850217	-3.46529	3.11883	-1.11108	0.266533	0.991349
F45H7.14	0.130536	0.305155	4.08047	0.0747843	0.940386	NA
F45H7.t1	1.72669	0.751349	2.16789	0.346581	0.728906	0.991349
F46A8.7.1	3.4894	4.91585	1.8811	2.61329	0.00896747	0.147186
F46B3.23.1	0.130536	0.305155	4.08047	0.0747843	0.940386	NA
F46B3.3b.1	0.130536	0.305155	4.08047	0.0747843	0.940386	NA
F46E10.14	0.121912	0.305155	4.08047	0.0747843	0.940386	NA
F46E10.15	0.146981	0.305155	4.08047	0.0747843	0.940386	NA
F46E10.16	0.345754	-1.6184	4.08047	-0.39662	0.691648	NA
F46F11.12	2871.02	0.989759	0.861754	1.14854	0.250745	0.991349
F46F2.11	2331.08	-1.07536	0.908385	-1.18382	0.236485	0.991349
F46F2.12	0.261072	1.18047	4.03989	0.292203	0.770132	NA
F46F2.8	0.345754	-1.6184	4.08047	-0.39662	0.691648	NA
F46F2.t1	0.841136	1.1669	2.88242	0.404833	0.6856	0.991349
F46F3.10	0.345754	-1.6184	4.08047	-0.39662	0.691648	NA
F46F3.16	0.130536	0.305155	4.08047	0.0747843	0.940386	NA
F46F3.21	0.130536	0.305155	4.08047	0.0747843	0.940386	NA
F46F3.6	0.130536	0.305155	4.08047	0.0747843	0.940386	NA
F46F6.6	0.130536	0.305155	4.08047	0.0747843	0.940386	NA
F46G11.11	3941.74	-4.44066	1.14548	-3.87669	0.000105888	0.00271559
F46G11.14	2088.87	-3.04087	1.02663	-2.962	NA	NA
F46G11.18	0.121912	0.305155	4.08047	0.0747843	0.940386	NA
F46G11.20	0.130536	0.305155	4.08047	0.0747843	0.940386	NA
F46G11.5	0.166988	-1.6184	4.08047	-0.39662	0.691648	NA
F47B7.10	0.121912	0.305155	4.08047	0.0747843	0.940386	NA
F47B7.14	0.261072	1.18047	4.03989	0.292203	0.770132	NA
F47B7.16	0.121912	0.305155	4.08047	0.0747843	0.940386	NA
F47C8.5	0.391607	1.76436	3.99609	0.441522	0.658835	0.991349
F47C8.7	0.345754	-1.6184	4.08047	-0.39662	0.691648	NA
F47E1.12	65.4049	0.122625	0.854886	0.14344	0.885942	0.991349
F47E1.13	120.019	0.703905	1.02542	0.686457	0.492425	0.991349
F47E1.9	0.130536	0.305155	4.08047	0.0747843	0.940386	NA
F47E1.t3	84.0434	1.50658	0.807239	1.86634	0.0619943	0.562022
F47F2.8	0.130536	0.305155	4.08047	0.0747843	0.940386	NA
F47G4.9	39338.6	0.556601	0.94835	0.586915	0.557261	0.991349
F47G6.6	10991.8	0.370401	0.801348	0.462222	0.643922	0.991349
F48A11.7	713.832	0.411043	0.798247	0.514932	0.6066	0.991349
F48A9.4	0.261072	1.18047	4.03989	0.292203	0.770132	NA
F49A5.10.1	0.280539	-0.654464	4.08047	-0.160389	0.872574	NA
F49B2.8	0.261072	1.18047	4.03989	0.292203	0.770132	NA
F49C5.13	900.092	-0.521057	0.823643	-0.632624	0.526979	0.991349
F49C5.14	28.5252	-0.186906	1.21987	-0.153218	0.878226	0.991349
F49C5.15	329.694	0.4182	0.888819	0.470512	0.63799	0.991349
F49D11.12	3413.95	-1.41989	1.22416	-1.15989	0.246092	0.991349
F49D11.13	247.956	-1.1859	0.798369	-1.4854	0.137437	0.860216
F49D11.7.1	0.345754	-1.6184	4.08047	-0.39662	0.691648	NA
F49E10.10	0.130536	0.305155	4.08047	0.0747843	0.940386	NA
F49E10.15	0.130536	0.305155	4.08047	0.0747843	0.940386	NA
F49E10.20	0.261072	1.18047	4.03989	0.292203	0.770132	NA
F49E10.8	0.130536	0.305155	4.08047	0.0747843	0.940386	NA
F49E11.12	0.158708	-1.6184	4.08047	-0.39662	0.691648	NA
F49E7.3	1.4484	0.842316	2.00637	0.419821	0.674616	0.991349
F49E7.t1	162.177	-0.149601	0.862817	-0.173387	0.862347	0.991349
F49H6.16	0.130536	0.305155	4.08047	0.0747843	0.940386	NA
F49H6.17.1	0.391607	1.76436	3.99609	0.441522	0.658835	0.991349
F52B10.10	0.243824	1.09516	4.04785	0.270554	0.786734	NA
F52B10.11	0.467115	-0.654253	3.86324	-0.169354	0.865519	0.991349
F52B10.14	0.130536	0.305155	4.08047	0.0747843	0.940386	NA
F52B10.9	0.345754	-1.6184	4.08047	-0.39662	0.691648	NA
F52B11.8	0.130536	0.305155	4.08047	0.0747843	0.940386	NA
F52B5.9	0.158708	-1.6184	4.08047	-0.39662	0.691648	NA
F52C9.10	161.814	-0.212409	3.01357	-0.0704844	0.943808	0.991349
F52D10.11	0.166988	-1.6184	4.08047	-0.39662	0.691648	NA
F52D10.12	0.769855	0.904357	2.97085	0.30441	0.760815	0.991349
F52D10.13	21.9835	-0.274014	0.988392	-0.277233	0.781602	0.991349
F52D2.13	2.90824	3.6119	1.88323	1.91793	0.0551196	0.517956
F52D2.14	26.1558	0.876869	0.870586	1.00722	0.313831	0.991349
F52D4.1	449.828	1.28117	0.865163	1.48084	0.138648	0.860216
F52E10.10	88.006	-0.0706791	1.27163	-0.0555814	0.955675	0.991349
F52E10.11	2.55028	0.687871	1.55791	0.441536	0.658825	0.991349
F52E10.12	22.1289	-0.0449395	0.914076	-0.0491639	0.960789	0.991349
F52E10.6	9297.51	-6.77138	0.854263	-7.92657	2.25283e-15	1.73327e-13
F52E10.7	410.854	2.66546	0.807579	3.30055	0.000964953	0.0204803
F52E10.8	0.166988	-1.6184	4.08047	-0.39662	0.691648	NA
F52E10.9	28.7885	-8.61804	3.90883	-2.20476	0.0274707	0.332475
F52E10.t2	310.071	-0.856706	1.06178	-0.806857	0.419749	0.991349
F52G3.6	1.27715	-3.01262	2.34706	-1.28357	0.199292	0.991349
F52H2.10	1498.26	-0.534176	0.815124	-0.655331	0.512255	0.991349
F52H2.11	0.345754	-1.6184	4.08047	-0.39662	0.691648	NA
F52H2.13	0.130536	0.305155	4.08047	0.0747843	0.940386	NA
F52H2.14	0.243824	1.09516	4.04785	0.270554	0.786734	NA
F52H3.10	4180.11	1.67801	1.05688	1.5877	0.112353	0.759928
F52H3.9	13104.6	-1.64198	0.892978	-1.83877	0.0659493	0.592581
F53A2.10	0.130536	0.305155	4.08047	0.0747843	0.940386	NA
F53A9.13	0.130536	0.305155	4.08047	0.0747843	0.940386	NA
F53B1.15	0.651877	2.49947	2.97918	0.83898	0.40148	0.991349
F53B1.16	0.243824	1.09516	4.04785	0.270554	0.786734	NA
F53B1.t1	3.25292	1.23244	1.81618	0.678592	0.497396	0.991349
F53B3.12	0.243824	1.09516	4.04785	0.270554	0.786734	NA
F53B6.11	10386.2	-1.21802	0.842848	-1.44513	0.148422	0.875267
F53B6.8.1	0.345754	-1.6184	4.08047	-0.39662	0.691648	NA
F53B6.t1	0.130536	0.305155	4.08047	0.0747843	0.940386	NA
F53F4.1.1	0.243824	1.09516	4.04785	0.270554	0.786734	NA
F53F4.17.1	0.345754	-1.6184	4.08047	-0.39662	0.691648	NA
F53F4.22	0.691508	-3.15443	3.73881	-0.843699	0.398838	0.991349
F53F4.23	0.130536	0.305155	4.08047	0.0747843	0.940386	NA
F53F8.10	1160.24	-0.70771	0.875132	-0.808689	0.418694	0.991349
F53G12.12	1575.16	0.362423	0.85257	0.425094	0.670768	0.991349
F53G12.15	1.18136	-0.341977	2.31791	-0.147536	0.882709	0.991349
F53G12.16	0.402726	0.137578	4.02789	0.0341563	0.972753	0.991349
F53G12.17	200.218	0.471188	0.790809	0.59583	0.551289	0.991349
F53G2.9	158.46	-0.568607	1.00806	-0.564062	0.572712	0.991349
F53H2.2.1	0.937062	-0.139779	2.55204	-0.0547714	0.956321	0.991349
F54A3.9	0.243824	1.09516	4.04785	0.270554	0.786734	NA
F54C8.10	4468.13	-0.0509856	0.856549	-0.0595244	0.952534	0.991349
F54C8.11	2339.46	0.640172	0.901491	0.710126	0.477626	0.991349
F54C9.12	167.59	0.156395	0.823933	0.189815	0.849454	0.991349
F54C9.15	0.522143	2.17881	3.97398	0.548269	0.583507	0.991349
F54C9.17	0.130536	0.305155	4.08047	0.0747843	0.940386	NA
F54D1.17	0.130536	0.305155	4.08047	0.0747843	0.940386	NA
F54D12.4.1	0.419243	0.184886	3.56754	0.0518245	0.958669	0.991349
F54D12.t1	0.158708	-1.6184	4.08047	-0.39662	0.691648	NA
F54D5.20	0.158708	-1.6184	4.08047	-0.39662	0.691648	NA
F54D7.7.1	29.9084	0.075284	1.05168	0.0715843	0.942933	0.991349
F54D7.8	0.130536	0.305155	4.08047	0.0747843	0.940386	NA
F54D8.7	60440.4	-0.0157234	0.971976	-0.0161767	0.987093	0.995178
F54D8.8	0.345754	-1.6184	4.08047	-0.39662	0.691648	NA
F54E4.5	0.345754	-1.6184	4.08047	-0.39662	0.691648	NA
F54E4.7	0.121912	0.305155	4.08047	0.0747843	0.940386	NA
F54E7.10	1177.76	0.0478241	0.93176	0.0513266	0.959065	0.991349
F54E7.11	158.206	0.155053	1.15287	0.134494	0.893012	0.991349
F54F11.6	13.292	1.05112	0.99981	1.05132	0.29311	0.991349
F54F12.6	0.130536	0.305155	4.08047	0.0747843	0.940386	NA
F54F2.10	0.121912	0.305155	4.08047	0.0747843	0.940386	NA
F54F3.6	0.130536	0.305155	4.08047	0.0747843	0.940386	NA
F54F7.12	2.85755	4.63031	2.27804	2.03259	0.0420938	0.446703
F54F7.13	1185.64	-0.363849	0.741946	-0.490398	0.623852	0.991349
F54H12.9	0.158708	-1.6184	4.08047	-0.39662	0.691648	NA
F54H5.9	0.130536	0.305155	4.08047	0.0747843	0.940386	NA
F55A11.10	1418.41	0.131873	0.932269	0.141453	0.887512	0.991349
F55A11.12	18.6479	0.450536	1.35926	0.331457	0.7403	0.991349
F55A11.13	73.0571	1.10945	1.07823	1.02896	0.3035	0.991349
F55A11.9	21.3909	-0.120239	0.956982	-0.125644	0.900014	0.991349
F55A12.11	0.782413	2.76278	2.81095	0.982863	0.325675	0.991349
F55A12.13	0.121912	0.305155	4.08047	0.0747843	0.940386	NA
F55A8.3	0.475749	-0.654206	3.83966	-0.170381	0.86471	0.991349
F55A8.4	0.130536	0.305155	4.08047	0.0747843	0.940386	NA
F55B11.132	1.00547	-0.0211407	2.43705	-0.00867469	0.993079	0.999575
F55C12.10	0.121912	0.305155	4.08047	0.0747843	0.940386	NA
F55C12.18	0.130536	0.305155	4.08047	0.0747843	0.940386	NA
F55C5.12	0.345754	-1.6184	4.08047	-0.39662	0.691648	NA
F55C5.14	0.121912	0.305155	4.08047	0.0747843	0.940386	NA
F55D1.2.1	0.345754	-1.6184	4.08047	-0.39662	0.691648	NA
F55D10.9	0.130536	0.305155	4.08047	0.0747843	0.940386	NA
F55E10.2.1	0.261072	1.18047	4.03989	0.292203	0.770132	NA
F55F3.10	1.12488	-2.80172	2.42215	-1.15671	0.247392	0.991349
F55F3.5	0.130536	0.305155	4.08047	0.0747843	0.940386	NA
F55F3.6	90.8782	-0.496741	0.89529	-0.554838	0.579006	0.991349
F55F3.8	1.06513	2.01788	2.69708	0.748172	0.454357	0.991349
F55G1.16	6776.4	-0.818386	0.78128	-1.04749	0.294872	0.991349
F55G1.20	133.598	3.85543	0.887732	4.34301	1.40541e-05	0.000402339
F55G7.6	158.141	-0.624656	0.841162	-0.74261	0.457718	0.991349
F55G7.t1	1681.1	-0.879822	0.901569	-0.975879	0.329124	0.991349
F55H12.7b.1	0.130536	0.305155	4.08047	0.0747843	0.940386	NA
F55H12.9	0.365736	1.67508	4.00172	0.41859	0.675516	NA
F56A11.8	0.345754	-1.6184	4.08047	-0.39662	0.691648	NA
F56A12.10	0.158708	-1.6184	4.08047	-0.39662	0.691648	NA
F56A12.11	4.06128	-0.651919	1.33452	-0.488504	0.625193	0.991349
F56A12.3	9.31064	0.526724	1.06682	0.493735	0.621493	0.991349
F56A12.4	0.587926	2.33827	3.93562	0.594131	0.552425	0.991349
F56A12.5	0.659699	2.5143	3.31627	0.758171	0.448349	0.991349
F56B3.8b.1	0.121912	0.305155	4.08047	0.0747843	0.940386	NA
F56C3.10.1	0.130536	0.305155	4.08047	0.0747843	0.940386	NA
F56C3.7.1	0.243824	1.09516	4.04785	0.270554	0.786734	NA
F56C3.8.1	0.121912	0.305155	4.08047	0.0747843	0.940386	NA
F56C9.12	351.153	0.157391	0.881099	0.17863	0.858228	0.991349
F56D1.14	0.121912	0.305155	4.08047	0.0747843	0.940386	NA
F56D1.8	0.121912	0.305155	4.08047	0.0747843	0.940386	NA
F56D1.9	0.261072	1.18047	4.03989	0.292203	0.770132	NA
F56D12.t4	0.345754	-1.6184	4.08047	-0.39662	0.691648	NA
F56D2.9	0.261072	1.18047	4.03989	0.292203	0.770132	NA
F56D6.23.1	0.289192	-0.654807	4.08047	-0.160473	0.872508	NA
F56D6.9.1	2.59869	2.60851	1.93707	1.34662	0.178102	0.975561
F56F10.10	10.0702	6.44454	1.76483	3.65165	0.000260557	0.00616819
F56F10.9	0.130536	0.305155	4.08047	0.0747843	0.940386	NA
F56F3.10	0.475773	-0.654311	3.83961	-0.170411	0.864687	0.991349
F56F3.11	0.496272	2.11201	3.67696	0.57439	0.565704	0.991349
F56F3.14	0.158708	-1.6184	4.08047	-0.39662	0.691648	NA
F56F4.10	137.958	1.13259	0.774841	1.46171	0.143821	0.866568
F56F4.11	31431.3	-0.335152	0.875155	-0.382963	0.701747	0.991349
F56H6.17	1961.06	0.273563	0.776042	0.35251	0.724456	0.991349
F56H9.2b.1	6.65615	0.182481	1.53475	0.1189	0.905355	0.991349
F57B1.12	0.345754	-1.6184	4.08047	-0.39662	0.691648	NA
F57B10.14.1	2.91771	-0.73655	1.58242	-0.465459	0.641603	0.991349
F57B10.17	0.130536	0.305155	4.08047	0.0747843	0.940386	NA
F57B7.10	0.121912	0.305155	4.08047	0.0747843	0.940386	NA
F57B7.13	0.345754	-1.6184	4.08047	-0.39662	0.691648	NA
F57B7.14	0.345754	-1.6184	4.08047	-0.39662	0.691648	NA
F57B7.9	0.345754	-1.6184	4.08047	-0.39662	0.691648	NA
F57C7.10	1.67859	-0.572785	2.34682	-0.244068	0.807178	0.991349
F57C7.8	0.391607	1.76436	3.99609	0.441522	0.658835	0.991349
F57F10.5	0.130536	0.305155	4.08047	0.0747843	0.940386	NA
F57F5.7	1823.02	-0.179684	0.751977	-0.238949	0.811145	0.991349
F57G12.10	0.130536	0.305155	4.08047	0.0747843	0.940386	NA
F57G12.3	0.166988	-1.6184	4.08047	-0.39662	0.691648	NA
F57G12.4	0.963781	1.47712	2.78021	0.531298	0.595212	0.991349
F57G12.t1	227.576	-0.387817	0.769426	-0.504035	0.614237	0.991349
F57G12.t2	18.8204	-0.371463	0.945275	-0.392968	0.694343	0.991349
F57G4.12	0.391607	1.76436	3.99609	0.441522	0.658835	0.991349
F57G8.12	7964.09	-1.98628	0.804355	-2.46941	0.0135336	0.198332
F57G8.13	538.124	-1.38656	0.769343	-1.80226	0.0715048	0.60745
F57G8.t1	936.582	-12.6758	3.37822	-3.75222	0.000175274	0.00431526
F58A4.16	0.130536	0.305155	4.08047	0.0747843	0.940386	NA
F58A4.20	0.261072	1.18047	4.03989	0.292203	0.770132	NA
F58B4.11	0.130536	0.305155	4.08047	0.0747843	0.940386	NA
F58B4.9	0.28918	-0.654394	4.08047	-0.160372	0.872588	NA
F58F12.10	0.345754	-1.6184	4.08047	-0.39662	0.691648	NA
F58F12.7	0.475475	-0.652971	3.84027	-0.170033	0.864985	0.991349
F58F12.9	0.261072	1.18047	4.03989	0.292203	0.770132	NA
F58G1.10	7391.95	0.164516	0.751185	0.219009	0.826643	0.991349
F58G1.11	0.130536	0.305155	4.08047	0.0747843	0.940386	NA
F58G11.10	0.475814	-0.654496	3.83952	-0.170463	0.864646	0.991349
F58G4.8	0.130536	0.305155	4.08047	0.0747843	0.940386	NA
F58H1.10	0.130536	0.305155	4.08047	0.0747843	0.940386	NA
F58H1.16	0.158708	-1.6184	4.08047	-0.39662	0.691648	NA
F58H1.19	0.121912	0.305155	4.08047	0.0747843	0.940386	NA
F58H1.20	0.130536	0.305155	4.08047	0.0747843	0.940386	NA
F59A1.t1	0.634834	-3.1572	3.80349	-0.830078	0.406495	0.991349
F59A1.t5	1.26224	3.4555	2.70925	1.27544	0.202152	0.991349
F59A7.12.1	0.252448	1.13828	4.04377	0.28149	0.778335	NA
F59C12.10	0.317417	-2.3185	4.04201	-0.573601	0.566238	NA
F59C12.11	1.49349	0.92025	2.38459	0.385915	0.69956	0.991349
F59C12.4.1	106.807	0.575138	0.938811	0.612624	0.540125	0.991349
F59C12.7	8.44417	1.53562	1.22054	1.25815	0.208336	0.991349
F59C12.9	2219.17	-1.74572	0.963192	-1.81243	0.0699192	0.60745
F59C6.15	5427.79	0.129653	0.776796	0.166907	0.867443	0.991349
F59C6.16.1	0.960362	0.802207	2.47089	0.324664	0.745436	0.991349
F59F3.10	0.261072	1.18047	4.03989	0.292203	0.770132	NA
F59G1.11	0.475605	-0.653555	3.83998	-0.170198	0.864855	0.991349
F59G1.12	0.345754	-1.6184	4.08047	-0.39662	0.691648	NA
H01A20.4	0.130536	0.305155	4.08047	0.0747843	0.940386	NA
H01G02.13	0.345754	-1.6184	4.08047	-0.39662	0.691648	NA
H03A11.10	0.130536	0.305155	4.08047	0.0747843	0.940386	NA
H03A11.6	0.130536	0.305155	4.08047	0.0747843	0.940386	NA
H04D03.5	1952.38	0.0978932	0.78224	0.125145	0.900409	0.991349
H05O09.3	0.402689	0.136823	4.02802	0.0339677	0.972903	0.991349
H06A10.3	33298.1	-0.378865	1.17327	-0.322913	NA	NA
H06H21.36	0.345754	-1.6184	4.08047	-0.39662	0.691648	NA
H06I04.14	0.345754	-1.6184	4.08047	-0.39662	0.691648	NA
H06I04.8	6726.32	0.58419	0.826694	0.706659	0.479779	0.991349
H06I04.t1	1.93253	2.99049	2.29325	1.30404	0.19222	0.988571
H08J11.11	28.705	1.17412	0.891075	1.31764	0.187624	0.988571
H08J11.13	460.24	0.841908	0.859128	0.979957	0.327108	0.991349
H08J11.5	4108.86	-1.97348	0.968154	-2.03839	0.0415108	0.446703
H08J11.6	39.747	0.955636	0.967754	0.987478	0.323408	0.991349
H08J11.7	5.75975	1.43426	1.57699	0.909491	0.363091	0.991349
H08J11.t2	11.7595	1.71803	1.31261	1.30887	0.19058	0.988571
H08J19.1.1	0.130536	0.305155	4.08047	0.0747843	0.940386	NA
H09I01.4	14106.3	0.30962	0.88167	0.351175	0.725457	0.991349
H11E01.t1	0.243824	1.09516	4.04785	0.270554	0.786734	NA
H12D21.13.2	0.252448	1.13828	4.04377	0.28149	0.778335	NA
H12D21.14.1	0.130536	0.305155	4.08047	0.0747843	0.940386	NA
H12D21.3.1	0.130536	0.305155	4.08047	0.0747843	0.940386	NA
H12I13.6.1	0.121912	0.305155	4.08047	0.0747843	0.940386	NA
H13N06.11	0.345754	-1.6184	4.08047	-0.39662	0.691648	NA
H13N06.8	0.261072	1.18047	4.03989	0.292203	0.770132	NA
H19M22.7	0.130536	0.305155	4.08047	0.0747843	0.940386	NA
H21P03.10.1	0.37436	1.70535	3.99978	0.42636	0.669845	NA
H22K11.7	0.121912	0.305155	4.08047	0.0747843	0.940386	NA
H27M09.6	551.734	-0.551909	0.74946	-0.736409	0.461482	0.991349
H27M09.7	830.033	-0.13549	0.738323	-0.18351	0.854398	0.991349
H28G03.7	0.606299	0.230918	3.54414	0.0651549	0.948051	0.991349
H30A04.11	0.243824	1.09516	4.04785	0.270554	0.786734	NA
H30A04.7	0.243824	1.09516	4.04785	0.270554	0.786734	NA
H32C10.97	0.146981	0.305155	4.08047	0.0747843	0.940386	NA
H34C03.19	0.261072	1.18047	4.03989	0.292203	0.770132	NA
H35N03.2	0.597194	0.187423	3.22865	0.0580499	0.953709	0.991349
H35N09.3	19095.7	0.124985	0.95428	0.130973	0.895797	0.991349
H35N09.4	16318	-0.95137	1.16669	-0.815445	NA	NA
H36L18.4	0.130536	0.305155	4.08047	0.0747843	0.940386	NA
H36N01.2	0.130536	0.305155	4.08047	0.0747843	0.940386	NA
H36N01.5	0.345754	-1.6184	4.08047	-0.39662	0.691648	NA
H37A05.6	0.130536	0.305155	4.08047	0.0747843	0.940386	NA
H38K22.4.1	0.345754	-1.6184	4.08047	-0.39662	0.691648	NA
H40L08.6	0.453357	0.375633	3.87126	0.0970313	0.922702	0.991349
JC8.15	144.207	0.93994	0.877459	1.07121	0.284077	0.991349
K01A11.6	358.982	1.40275	0.946663	1.48179	0.138397	0.860216
K01A12.5	5228.32	-0.331746	1.08989	-0.304384	0.760835	0.991349
K01A12.7	0.130536	0.305155	4.08047	0.0747843	0.940386	NA
K01A12.9	174.229	-0.493912	0.795539	-0.620852	0.534697	0.991349
K01A12.t1	552.879	3.735	0.815654	4.57915	4.66867e-06	0.000155328
K01A2.5b.1	0.345754	-1.6184	4.08047	-0.39662	0.691648	NA
K01A6.17	0.158708	-1.6184	4.08047	-0.39662	0.691648	NA
K01A6.t1	7.28211	-0.679491	1.14128	-0.595376	0.551592	0.991349
K01D12.17	0.158708	-1.6184	4.08047	-0.39662	0.691648	NA
K01F9.3	0.731472	2.67063	3.65212	0.731256	0.464623	0.991349
K01F9.5	3.74722	-1.70995	1.81128	-0.944057	0.345141	0.991349
K01F9.6	0.991857	-2.54422	2.73732	-0.929458	0.352652	0.991349
K01F9.7	7.1905	-0.776704	1.39235	-0.557837	0.576956	0.991349
K01G12.4	0.130536	0.305155	4.08047	0.0747843	0.940386	NA
K01G5.11	0.130536	0.305155	4.08047	0.0747843	0.940386	NA
K01H12.1b.1	0.166988	-1.6184	4.08047	-0.39662	0.691648	NA
K02A4.13	0.345754	-1.6184	4.08047	-0.39662	0.691648	NA
K02A4.3	0.261072	1.18047	4.03989	0.292203	0.770132	NA
K02A4.4	1216.68	0.323314	1.07952	0.299498	0.76456	0.991349
K02A4.9	693.771	1.48414	0.833451	1.78072	0.0749577	0.615153
K02A4.t1	1569.59	-1.73105	0.927859	-1.86564	0.0620918	0.562022
K02A4.t2	1215.03	-5.00934	3.06693	-1.63334	0.102398	0.724622
K02A6.1.1	0.130536	0.305155	4.08047	0.0747843	0.940386	NA
K02B12.11	2461.1	-2.95579	0.905601	-3.26389	0.00109892	0.0229284
K02B2.37	0.261072	1.18047	4.03989	0.292203	0.770132	NA
K02B9.5	1.86375	-0.784176	2.05479	-0.381633	0.702734	0.991349
K02B9.8	0.411077	0.181986	3.59044	0.0506861	0.959576	0.991349
K02C4.7	2827.65	0.87999	0.757435	1.1618	0.245316	0.991349
K02C4.8	3659.84	-0.433394	0.817457	-0.530174	0.595992	0.991349
K02D10.7	3.32594	-0.244261	1.56651	-0.155927	0.87609	0.991349
K02D3.4	0.496272	2.11201	3.67696	0.57439	0.565704	0.991349
K02D3.5	0.496272	2.11201	3.67696	0.57439	0.565704	0.991349
K02D3.t1	4.25221	3.12195	1.61265	1.93591	0.0528781	0.503589
K02D7.8	13927.2	-12.8232	1.12296	-11.4191	3.35683e-30	1.03306e-27
K02E11.13	0.345754	-1.6184	4.08047	-0.39662	0.691648	NA
K02E11.15	5.90961	-0.841248	1.23539	-0.680956	0.495899	0.991349
K02E11.t1	4994.24	-1.35465	1.10146	-1.22987	0.218747	0.991349
K02E2.15	753.001	-0.26932	0.803599	-0.335143	0.737517	0.991349
K02E7.13	0.130536	0.305155	4.08047	0.0747843	0.940386	NA
K02F2.11	5.29631	0.951861	1.29044	0.737628	0.46074	0.991349
K02F2.9	0.130536	0.305155	4.08047	0.0747843	0.940386	NA
K02F3.15	1.83665	-1.92332	2.11379	-0.90989	0.36288	0.991349
K02F6.11	49.3949	0.134758	0.938105	0.143649	0.885778	0.991349
K02G10.9	0.293963	1.32991	4.02699	0.33025	0.741211	NA
K02H8.5	0.121912	0.305155	4.08047	0.0747843	0.940386	NA
K03A1.8	0.345754	-1.6184	4.08047	-0.39662	0.691648	NA
K03B8.10	4694.16	0.307173	0.824842	0.372402	0.709593	0.991349
K03B8.18	2.29893	4.31269	2.07489	2.07851	0.0376624	0.421476
K03B8.4.1	0.277517	1.25662	4.03315	0.311571	0.755366	NA
K03C7.10	0.365736	1.67508	4.00172	0.41859	0.675516	NA
K03C7.11	0.166988	-1.6184	4.08047	-0.39662	0.691648	NA
K03C7.4	0.130536	0.305155	4.08047	0.0747843	0.940386	NA
K03D7.12	0.252448	1.13828	4.04377	0.28149	0.778335	NA
K03E6.8	24035.9	0.827598	0.865595	0.956103	0.33902	0.991349
K03F8.3	48.6253	-1.07668	0.848711	-1.26861	0.204581	0.991349
K03H1.17	0.261072	1.18047	4.03989	0.292203	0.770132	NA
K03H4.5	0.130536	0.305155	4.08047	0.0747843	0.940386	NA
K03H4.7	0.130536	0.305155	4.08047	0.0747843	0.940386	NA
K03H9.11	0.261072	1.18047	4.03989	0.292203	0.770132	NA
K03H9.15	0.130536	0.305155	4.08047	0.0747843	0.940386	NA
K03H9.5	0.391607	1.76436	3.99609	0.441522	0.658835	0.991349
K03H9.9	0.146981	0.305155	4.08047	0.0747843	0.940386	NA
K04A8.12	0.522143	2.17881	3.97398	0.548269	0.583507	0.991349
K04A8.17	0.522143	2.17881	3.97398	0.548269	0.583507	0.991349
K04C2.10	184.565	-0.636325	0.812355	-0.783309	0.433446	0.991349
K04C2.11	17913.1	-1.50286	1.13858	-1.31995	0.186853	0.988571
K04C2.9	2576.57	0.206806	0.782689	0.264225	0.791607	0.991349
K04D7.11	0.261072	1.18047	4.03989	0.292203	0.770132	NA
K04D7.17	0.594439	-0.480185	2.90674	-0.165197	0.868789	0.991349
K04D7.8	0.496272	2.11201	3.67696	0.57439	0.565704	0.991349
K04G11.7	0.130536	0.305155	4.08047	0.0747843	0.940386	NA
K04G2.14	0.121912	0.305155	4.08047	0.0747843	0.940386	NA
K04H4.14	0.345754	-1.6184	4.08047	-0.39662	0.691648	NA
K05B2.9	0.130536	0.305155	4.08047	0.0747843	0.940386	NA
K06A1.10	0.130536	0.305155	4.08047	0.0747843	0.940386	NA
K06A4.10.1	0.158708	-1.6184	4.08047	-0.39662	0.691648	NA
K06A4.12	0.261072	1.18047	4.03989	0.292203	0.770132	NA
K06A4.13	967.996	-0.211884	0.778635	-0.272123	0.785528	0.991349
K06A4.t1	2508.29	-1.35245	1.80628	-0.748746	0.45401	0.991349
K06G5.t1	1078.74	0.1316	0.752928	0.174784	0.861249	0.991349
K07A1.19	974.713	2.658	0.859793	3.09144	0.00199187	0.0389206
K07A1.t1	2017.84	-1.90259	0.971214	-1.95898	0.0501153	0.485763
K07C10.5	32.9512	1.47058	1.17007	1.25683	0.208817	0.991349
K07C10.6	502.615	0.88968	0.981058	0.906858	0.364482	0.991349
K07C11.11	475.692	0.974685	0.913463	1.06702	0.285962	0.991349
K07C11.12	840.685	0.206079	0.875948	0.235264	0.814004	0.991349
K07C11.14	0.121912	0.305155	4.08047	0.0747843	0.940386	NA
K07C5.10	516.529	0.551871	0.87829	0.628347	0.529777	0.991349
K07C5.11	993.04	0.265342	0.85407	0.310679	0.756045	0.991349
K07C5.12	670.85	0.242815	0.823055	0.295017	0.767981	0.991349
K07C5.16	0.130536	0.305155	4.08047	0.0747843	0.940386	NA
K07C5.17	63.2346	-2.17559	0.839235	-2.59235	0.00953215	0.154396
K07C5.18	422.192	0.555481	0.862546	0.644002	0.519574	0.991349
K07E12.5	0.365736	1.67508	4.00172	0.41859	0.675516	NA
K08A8.10	0.130536	0.305155	4.08047	0.0747843	0.940386	NA
K08A8.12	0.130536	0.305155	4.08047	0.0747843	0.940386	NA
K08A8.14	0.345754	-1.6184	4.08047	-0.39662	0.691648	NA
K08A8.20	0.130536	0.305155	4.08047	0.0747843	0.940386	NA
K08A8.21	0.158708	-1.6184	4.08047	-0.39662	0.691648	NA
K08A8.25	0.121912	0.305155	4.08047	0.0747843	0.940386	NA
K08A8.27	0.130536	0.305155	4.08047	0.0747843	0.940386	NA
K08A8.29	0.130536	0.305155	4.08047	0.0747843	0.940386	NA
K08A8.31	0.130536	0.305155	4.08047	0.0747843	0.940386	NA
K08A8.7	0.261072	1.18047	4.03989	0.292203	0.770132	NA
K08B4.42	0.130536	0.305155	4.08047	0.0747843	0.940386	NA
K08B5.4	93859	-10.5519	0.849468	-12.4217	1.99185e-35	1.22598e-32
K08B5.5	136.589	-1.52544	0.999962	-1.5255	0.127135	0.810897
K08B5.7	0.261072	1.18047	4.03989	0.292203	0.770132	NA
K08B5.8	66.3943	-0.203734	0.810465	-0.25138	0.801521	0.991349
K08D8.12b.1	0.158708	-1.6184	4.08047	-0.39662	0.691648	NA
K08D9.9.1	2.57786	0.269343	1.60663	0.167644	0.866863	0.991349
K08E3.11	1369.02	0.513442	0.819387	0.626617	0.53091	0.991349
K08E3.13	11.5745	1.82126	1.33289	1.3664	0.171815	0.960829
K08E3.14	0.121912	0.305155	4.08047	0.0747843	0.940386	NA
K08E7.12	201.507	-1.03325	1.00944	-1.02359	0.30603	0.991349
K08F4.10	0.166988	-1.6184	4.08047	-0.39662	0.691648	NA
K08F8.10	0.121912	0.305155	4.08047	0.0747843	0.940386	NA
K08F8.9	0.130536	0.305155	4.08047	0.0747843	0.940386	NA
K08H10.15	0.130536	0.305155	4.08047	0.0747843	0.940386	NA
K09A9.7	1.59683	-0.116286	2.42745	-0.0479048	0.961792	0.991349
K09B11.21	59.2408	2.15636	1.25766	1.71458	0.0864225	0.660783
K09C6.t1	39.8004	2.07161	1.01807	2.03484	0.0418673	0.446703
K09C8.11	800.295	-1.63036	0.843242	-1.93344	0.0531816	0.503589
K09E10.1c	0.121912	0.305155	4.08047	0.0747843	0.940386	NA
K09E9.5	11517.5	0.479068	0.905472	0.529081	0.596749	0.991349
K09F5.11	0.130536	0.305155	4.08047	0.0747843	0.940386	NA
K09F6.12	0.130536	0.305155	4.08047	0.0747843	0.940386	NA
K10C3.10	0.121912	0.305155	4.08047	0.0747843	0.940386	NA
K10C3.9	0.166988	-1.6184	4.08047	-0.39662	0.691648	NA
K10C8.5	1112	-1.51853	0.866292	-1.7529	0.0796187	0.635395
K10C8.t1	195.779	-11.384	3.90706	-2.9137	0.00357171	0.0646585
K10D2.10	0.130536	0.305155	4.08047	0.0747843	0.940386	NA
K10D6.8	0.345754	-1.6184	4.08047	-0.39662	0.691648	NA
K10F12.10	0.121912	0.305155	4.08047	0.0747843	0.940386	NA
K10G4.15.1	0.166988	-1.6184	4.08047	-0.39662	0.691648	NA
K10G6.6	0.121912	0.305155	4.08047	0.0747843	0.940386	NA
K10G6.9.1	0.121912	0.305155	4.08047	0.0747843	0.940386	NA
K10H10.11	329.317	0.451006	0.88926	0.50717	0.612035	0.991349
K10H10.14	70.636	1.20031	0.921687	1.3023	0.192813	0.988571
K11C4.11	323.024	1.3373	0.783293	1.70727	0.0877711	0.666952
K11C4.6	54857.6	0.244363	0.840929	0.290587	0.771367	0.991349
K11C4.7	6541.85	-0.958224	1.48009	-0.647408	NA	NA
K11D5.2	1.02235	1.58737	2.48313	0.639261	0.522653	0.991349
K11D9.10	0.606513	0.226307	3.54396	0.063857	0.949084	0.991349
K11E4.10	66.0905	1.33833	1.0636	1.25831	0.208281	0.991349
K11E4.11	111.34	0.743415	0.953265	0.779862	0.435472	0.991349
K11E4.7	261.942	-0.0484703	0.756689	-0.0640558	0.948926	0.991349
K11E4.9	78.9785	-0.435741	0.933336	-0.466864	0.640597	0.991349
K11E4.t2	304.805	3.54553	0.811115	4.37117	1.2358e-05	0.000380317
K11G12.8	0.130536	0.305155	4.08047	0.0747843	0.940386	NA
K11H12.12	4142.83	-0.449525	0.833046	-0.539617	0.589462	0.991349
K11H12.13	57.4451	-0.0878613	0.91955	-0.0955482	0.923879	0.991349
K11H12.t1	611.021	-0.320915	1.0727	-0.299167	0.764813	0.991349
K11H3.11	824.658	1.94197	0.854334	2.27307	0.0230217	0.298312
K11H3.9	55.2573	1.01014	0.88447	1.14208	0.253421	0.991349
K11H3.t1	856.81	-2.98466	0.974306	-3.06337	0.00218861	0.0420966
K12D12.6	317.32	0.718687	0.930661	0.772233	0.439977	0.991349
K12D12.7	0.345754	-1.6184	4.08047	-0.39662	0.691648	NA
K12D12.8	23.0083	-0.137848	0.92173	-0.149554	0.881117	0.991349
K12G11.8	0.130536	0.305155	4.08047	0.0747843	0.940386	NA
K12H4.10	741.741	0.253912	0.813334	0.312187	0.754898	0.991349
K12H4.t1	41.395	1.42802	0.919114	1.55369	0.120258	0.787436
LLC1.122	1.04825	0.0823644	2.39244	0.0344269	0.972537	0.991349
M01A8.3	0.243824	1.09516	4.04785	0.270554	0.786734	NA
M01E5.7	1887.16	0.253907	0.76403	0.332327	0.739643	0.991349
M01E5.8	61.3747	-2.76977	3.73087	-0.742392	0.45785	0.991349
M01F1.11	0.166988	-1.6184	4.08047	-0.39662	0.691648	NA
M01H9.7	0.130536	0.305155	4.08047	0.0747843	0.940386	NA
M02F4.12	5.27863	4.45475	1.75213	2.54249	0.0110067	0.173708
M03A1.12	293.334	-0.463215	0.855547	-0.541425	0.588214	0.991349
M03A1.t2	44.1485	-0.229988	0.853931	-0.269328	0.787677	0.991349
M03C11.9.1	0.130536	0.305155	4.08047	0.0747843	0.940386	NA
M03D4.3.1	0.475873	-0.654761	3.83938	-0.170538	0.864587	0.991349
M03D4.78	5.18761	-0.367994	1.42077	-0.25901	0.795627	0.991349
M03E7.8	0.475854	-0.654677	3.83943	-0.170514	0.864606	0.991349
M03F4.12	0.130536	0.305155	4.08047	0.0747843	0.940386	NA
M03F8.9	0.158708	-1.6184	4.08047	-0.39662	0.691648	NA
M04B2.10	0.121912	0.305155	4.08047	0.0747843	0.940386	NA
M04B2.11	0.345754	-1.6184	4.08047	-0.39662	0.691648	NA
M04B2.12	0.289169	-0.654019	4.08047	-0.16028	0.87266	NA
M04C9.7	4.24771	-2.74177	1.55993	-1.75763	0.078811	0.634093
M04D8.3.1	0.130536	0.305155	4.08047	0.0747843	0.940386	NA
M04F3.7	0.438902	-1.35483	3.89895	-0.347486	0.728226	0.991349
M04G7.5.1	0.130536	0.305155	4.08047	0.0747843	0.940386	NA
M05B5.3c.1	0.345754	-1.6184	4.08047	-0.39662	0.691648	NA
M106.6	19454.3	-0.0470992	0.877007	-0.0537045	0.957171	0.991349
M117.11	0.158708	-1.6184	4.08047	-0.39662	0.691648	NA
M117.12	0.130536	0.305155	4.08047	0.0747843	0.940386	NA
M163.12	2456.55	-0.124334	0.81192	-0.153136	0.878291	0.991349
M163.13	56343.1	-0.461766	0.78248	-0.590131	0.555103	0.991349
M163.14	169.21	-0.07412	0.759426	-0.0976001	0.92225	0.991349
M163.15	3752.75	0.0833927	0.790581	0.105483	0.915993	0.991349
M163.16	0.158708	-1.6184	4.08047	-0.39662	0.691648	NA
M163.17	0.130536	0.305155	4.08047	0.0747843	0.940386	NA
M163.18	3120.64	-2.58987	1.17598	-2.20231	0.0276438	0.332475
M163.20	600.93	-1.72082	0.840379	-2.04767	0.0405923	0.446153
M163.22.1	0.130536	0.305155	4.08047	0.0747843	0.940386	NA
M18.12	0.121912	0.305155	4.08047	0.0747843	0.940386	NA
M195.6	0.345754	-1.6184	4.08047	-0.39662	0.691648	NA
M199.134.1	0.121912	0.305155	4.08047	0.0747843	0.940386	NA
M199.9.1	0.121912	0.305155	4.08047	0.0747843	0.940386	NA
M28.13	0.597515	0.185731	3.22828	0.0575326	0.954121	0.991349
M70.12	0.130536	0.305155	4.08047	0.0747843	0.940386	NA
M79.11	0.475456	-0.652886	3.84031	-0.170008	0.865003	0.991349
M79.8	0.121912	0.305155	4.08047	0.0747843	0.940386	NA
MTCE.1	849646	-0.291071	0.823264	-0.353557	0.723671	0.991349
MTCE.10	905.684	0.261506	0.848853	0.30807	0.758029	0.991349
MTCE.13	14301.3	0.0500222	0.869249	0.0575465	0.95411	0.991349
MTCE.14	82568.9	-0.0684988	0.764543	-0.0895944	0.92861	0.991349
MTCE.15	123224	0.193741	0.787621	0.245983	0.805696	0.991349
MTCE.17	26438.6	-0.141186	0.761995	-0.185285	0.853005	0.991349
MTCE.18	209429	-0.536082	0.766695	-0.699211	0.48442	0.991349
MTCE.19	41869.9	-0.235491	0.737332	-0.319382	0.749437	0.991349
MTCE.2	47388	-0.394538	0.867781	-0.454651	0.64936	0.991349
MTCE.20	128164	-0.154908	0.969488	-0.159784	0.873051	0.991349
MTCE.22	22184.7	-0.137584	1.03914	-0.132402	0.894666	0.991349
MTCE.24	45079.4	-0.140276	0.76841	-0.182553	0.855149	0.991349
MTCE.27	74437.9	-0.0228779	0.877878	-0.0260604	0.979209	0.991349
MTCE.28	82663.5	0.0367891	0.766346	0.0480059	0.961712	0.991349
MTCE.29	13861	0.148399	0.959078	0.154731	0.877033	0.991349
MTCE.30	269281	-0.263209	0.741581	-0.354929	0.722643	0.991349
MTCE.32	288909	-0.161036	0.777811	-0.207037	0.835981	0.991349
MTCE.36	153461	-0.242357	0.971239	-0.249534	0.802948	0.991349
MTCE.4.1	81.5015	0.788643	0.89898	0.877264	0.380343	0.991349
MTCE.5	1981.57	0.943232	1.10413	0.854277	0.392951	0.991349
MTCE.6	452402	-0.618917	0.867425	-0.713511	0.47553	0.991349
MTCE.8	2292.44	0.592277	0.989686	0.598449	0.54954	0.991349
MTCE.9	3990.94	0.180138	0.752523	0.239378	0.810812	0.991349
R01E6.11	0.121912	0.305155	4.08047	0.0747843	0.940386	NA
R01H5.2	377.656	-0.148284	0.937972	-0.15809	0.874386	0.991349
R02D5.13	0.121912	0.305155	4.08047	0.0747843	0.940386	NA
R02D5.21	0.261072	1.18047	4.03989	0.292203	0.770132	NA
R02E12.t1	188.899	-0.747065	0.782956	-0.954159	0.340003	0.991349
R02F11.6	0.345754	-1.6184	4.08047	-0.39662	0.691648	NA
R02F11.7	0.130536	0.305155	4.08047	0.0747843	0.940386	NA
R02F2.6.1	0.345754	-1.6184	4.08047	-0.39662	0.691648	NA
R03A10.14	0.121912	0.305155	4.08047	0.0747843	0.940386	NA
R03E1.5	382.748	1.93296	0.875611	2.20756	0.0272753	0.332475
R04D3.13	836.126	-0.527609	0.908504	-0.580744	0.561413	0.991349
R04D3.14	109.616	1.69779	0.970764	1.74892	0.0803051	0.635395
R04D3.t2	0.440944	1.92045	3.98703	0.481675	0.630037	0.991349
R04D3.t4	7.12993	0.117603	1.20482	0.0976101	0.922242	0.991349
R04E5.14	331.216	-2.88503	1.25831	-2.29278	0.0218605	0.286417
R04E5.16	148090	-1.25881	1.01659	-1.23827	0.215616	0.991349
R04E5.17	338.872	-0.541701	1.37136	-0.39501	0.692835	0.991349
R04E5.t1	1.83116	-0.190995	1.77763	-0.107444	0.914437	0.991349
R04F11.12	0.345754	-1.6184	4.08047	-0.39662	0.691648	NA
R04F11.14	0.130536	0.305155	4.08047	0.0747843	0.940386	NA
R04F11.17	0.130536	0.305155	4.08047	0.0747843	0.940386	NA
R04F11.18	0.130536	0.305155	4.08047	0.0747843	0.940386	NA
R04F11.25	0.243824	1.09516	4.04785	0.270554	0.786734	NA
R05D7.8	84287.8	0.0523528	0.781711	0.066972	0.946604	0.991349
R05F9.14	0.277517	1.25662	4.03315	0.311571	0.755366	NA
R05H11.4	0.345754	-1.6184	4.08047	-0.39662	0.691648	NA
R06B9.5.1	0.467265	-0.654901	3.86289	-0.169537	0.865375	0.991349
R06C1.14	0.130536	0.305155	4.08047	0.0747843	0.940386	NA
R07B1.22	0.252448	1.13828	4.04377	0.28149	0.778335	NA
R07B5.10	0.243824	1.09516	4.04785	0.270554	0.786734	NA
R07D5.7	0.130536	0.305155	4.08047	0.0747843	0.940386	NA
R07E3.9	0.345754	-1.6184	4.08047	-0.39662	0.691648	NA
R07E4.7	0.121912	0.305155	4.08047	0.0747843	0.940386	NA
R07E4.8	0.130536	0.305155	4.08047	0.0747843	0.940386	NA
R08B4.11	0.252448	1.13828	4.04377	0.28149	0.778335	NA
R08B4.6	0.130536	0.305155	4.08047	0.0747843	0.940386	NA
R08E3.5	0.252448	1.13828	4.04377	0.28149	0.778335	NA
R08E3.6	0.130536	0.305155	4.08047	0.0747843	0.940386	NA
R09B5.10.1	0.391607	1.76436	3.99609	0.441522	0.658835	0.991349
R09B5.13.1	0.261072	1.18047	4.03989	0.292203	0.770132	NA
R09B5.3b.1	0.345754	-1.6184	4.08047	-0.39662	0.691648	NA
R09E10.15	100.706	-0.346429	0.991437	-0.349421	0.726773	0.991349
R09E10.16	4.21308	-0.0956226	1.36176	-0.0702196	0.944019	0.991349
R09F10.14	0.261072	1.18047	4.03989	0.292203	0.770132	NA
R09G11.3	0.130536	0.305155	4.08047	0.0747843	0.940386	NA
R106.7	0.345754	-1.6184	4.08047	-0.39662	0.691648	NA
R107.9.1	0.130536	0.305155	4.08047	0.0747843	0.940386	NA
R10A10.3	0.130536	0.305155	4.08047	0.0747843	0.940386	NA
R10E11.11	0.130536	0.305155	4.08047	0.0747843	0.940386	NA
R10E12.4	0.345754	-1.6184	4.08047	-0.39662	0.691648	NA
R10E12.6	0.130536	0.305155	4.08047	0.0747843	0.940386	NA
R10E12.7	0.345754	-1.6184	4.08047	-0.39662	0.691648	NA
R10E12.9	0.121912	0.305155	4.08047	0.0747843	0.940386	NA
R10F2.7	0.130536	0.305155	4.08047	0.0747843	0.940386	NA
R11.7	177.357	-0.698216	0.804405	-0.867991	0.385399	0.991349
R11B5.3	911.504	-0.172771	0.880286	-0.196267	0.844401	0.991349
R11B5.5	0.345754	-1.6184	4.08047	-0.39662	0.691648	NA
R11B5.8	335.235	-12.1605	1.60355	-7.58352	3.36309e-14	2.17893e-12
R11G1.8	0.130536	0.305155	4.08047	0.0747843	0.940386	NA
R12C12.11	0.261072	1.18047	4.03989	0.292203	0.770132	NA
R12C12.13	1.18597	-0.283506	2.59907	-0.10908	0.913139	0.991349
R12E2.16	644.01	-0.204403	0.737836	-0.277031	0.781756	0.991349
R12E2.17	4125.7	0.363844	0.894127	0.406927	0.684062	0.991349
R12E2.18	2584.25	0.293516	0.746793	0.393036	0.694293	0.991349
R13A5.16	0.399429	1.78934	3.55765	0.502956	0.614995	0.991349
R13D7.11.1	0.252448	1.13828	4.04377	0.28149	0.778335	NA
R13F6.12	0.277517	1.25662	4.03315	0.311571	0.755366	NA
R13G10.5	1.87315	0.264931	2.03709	0.130054	0.896524	0.991349
R13H4.13	0.130536	0.305155	4.08047	0.0747843	0.940386	NA
R13H7.19	0.121912	0.305155	4.08047	0.0747843	0.940386	NA
R13H8.5	0.130536	0.305155	4.08047	0.0747843	0.940386	NA
R13H9.7	93.137	0.308545	0.809284	0.381257	0.703013	0.991349
R144.15	19769	-0.24651	0.739955	-0.333142	0.739027	0.991349
R144.16	0.130536	0.305155	4.08047	0.0747843	0.940386	NA
R148.t1	2447.45	-1.38672	1.03504	-1.33977	0.180319	0.977366
R148.t2	0.130536	0.305155	4.08047	0.0747843	0.940386	NA
R148.t3	0.922712	-1.3886	2.78261	-0.499029	0.617759	0.991349
R151.11	701.863	0.590571	0.94193	0.62698	0.530672	0.991349
R151.12	13044.8	-0.399583	0.773192	-0.516796	0.605298	0.991349
R151.13	1257.91	0.00133839	0.783597	0.00170801	0.998637	0.999664
R151.16	52.1428	0.242101	0.926561	0.261289	0.793869	0.991349
R151.17	0.130536	0.305155	4.08047	0.0747843	0.940386	NA
R153.6	0.158708	-1.6184	4.08047	-0.39662	0.691648	NA
R153.8	0.121912	0.305155	4.08047	0.0747843	0.940386	NA
R160.11	663.757	1.12096	0.889115	1.26075	0.207397	0.991349
R166.7	9888.2	-0.00195034	0.752288	-0.00259255	0.997931	0.999664
R186.9	0.130536	0.305155	4.08047	0.0747843	0.940386	NA
R31.7	0.121912	0.305155	4.08047	0.0747843	0.940386	NA
R53.11	0.130536	0.305155	4.08047	0.0747843	0.940386	NA
R53.9	0.121912	0.305155	4.08047	0.0747843	0.940386	NA
T01B4.4	16139.8	-1.40268	1.04213	-1.34597	0.178311	0.975561
T01B4.6	1.11096	-3.95897	3.18765	-1.24197	0.214248	0.991349
T01B4.7	0.988562	-0.075543	2.98873	-0.0252759	0.979835	0.991349
T01B4.8	3.97913	-2.35844	2.23954	-1.05309	0.2923	0.991349
T01B6.12	18.4202	-0.783567	1.05111	-0.745468	0.455989	0.991349
T01C1.5	0.504896	2.13485	3.6327	0.587674	0.556751	0.991349
T01C1.8	0.28049	-0.653153	4.08047	-0.160068	0.872828	NA
T01C1.9	1224.35	1.21473	1.03835	1.16987	0.242052	0.991349
T01C3.12	0.391607	1.76436	3.99609	0.441522	0.658835	0.991349
T01G1.6	0.261072	1.18047	4.03989	0.292203	0.770132	NA
T01G1.t1	10.25	0.551957	1.06726	0.517172	0.605036	0.991349
T01G5.8.1	0.121912	0.305155	4.08047	0.0747843	0.940386	NA
T01H10.11.1	0.475906	-0.654908	3.83931	-0.170579	0.864554	0.991349
T02B11.8b	0.37436	1.70535	3.99978	0.42636	0.669845	NA
T02D1.7.1	0.130536	0.305155	4.08047	0.0747843	0.940386	NA
T02E1.9	18718.7	0.456157	0.870208	0.524193	0.600144	0.991349
T02E9.12	0.130536	0.305155	4.08047	0.0747843	0.940386	NA
T02E9.15	0.691508	-3.15443	3.73881	-0.843699	0.398838	0.991349
T02E9.16	0.130536	0.305155	4.08047	0.0747843	0.940386	NA
T02E9.24	0.130536	0.305155	4.08047	0.0747843	0.940386	NA
T02G6.12	2771.96	0.626117	0.777315	0.805488	0.420538	0.991349
T03E6.13	861.72	-0.626917	0.920459	-0.681092	0.495813	0.991349
T03F7.13	0.130536	0.305155	4.08047	0.0747843	0.940386	NA
T03F7.14	0.496272	2.11201	3.67696	0.57439	0.565704	0.991349
T03F7.8	2377.01	0.23684	0.917941	0.258012	0.796397	0.991349
T03G6.6	0.121912	0.305155	4.08047	0.0747843	0.940386	NA
T04A8.17	24378.4	-0.624578	0.834358	-0.748573	0.454114	0.991349
T04C10.9	0.243824	1.09516	4.04785	0.270554	0.786734	NA
T04C12.14	0.589301	0.142937	3.57539	0.0399781	0.968111	0.991349
T04C12.17	0.130536	0.305155	4.08047	0.0747843	0.940386	NA
T04C12.27	0.243824	1.09516	4.04785	0.270554	0.786734	NA
T04D1.5	0.121912	0.305155	4.08047	0.0747843	0.940386	NA
T04D3.10	645.759	0.949212	0.85484	1.1104	0.266828	0.991349
T04D3.t1	266.985	3.87515	0.823998	4.70286	2.56541e-06	9.2883e-05
T04F8.13	0.130536	0.305155	4.08047	0.0747843	0.940386	NA
T04F8.15	399.08	-0.467615	0.757969	-0.616932	0.53728	0.991349
T04H1.11	0.130536	0.305155	4.08047	0.0747843	0.940386	NA
T05A6.11	0.130536	0.305155	4.08047	0.0747843	0.940386	NA
T05A6.13	0.158708	-1.6184	4.08047	-0.39662	0.691648	NA
T05A6.16	0.130536	0.305155	4.08047	0.0747843	0.940386	NA
T05A6.19	0.121912	0.305155	4.08047	0.0747843	0.940386	NA
T05A6.20	0.130536	0.305155	4.08047	0.0747843	0.940386	NA
T05A8.10	927.781	1.37483	0.75987	1.80929	0.0704057	0.60745
T05A8.9	50348.8	0.789649	1.09061	0.724041	0.46904	0.991349
T05B11.11	0.130536	0.305155	4.08047	0.0747843	0.940386	NA
T05B11.12	0.130536	0.305155	4.08047	0.0747843	0.940386	NA
T05B11.9	0.130536	0.305155	4.08047	0.0747843	0.940386	NA
T05C1.2a.1	0.121912	0.305155	4.08047	0.0747843	0.940386	NA
T05C7.4.1	0.261072	1.18047	4.03989	0.292203	0.770132	NA
T05C7.8.1	0.166988	-1.6184	4.08047	-0.39662	0.691648	NA
T05C7.t1	0.293963	1.32991	4.02699	0.33025	0.741211	NA
T05G5.17	0.892347	-0.407798	3.08328	-0.132261	0.894778	0.991349
T05H4.t1	21.9266	-0.133617	0.983894	-0.135804	0.891976	0.991349
T06A4.6	0.325697	-2.34306	4.04067	-0.579869	0.562003	NA
T06C12.16	1029.61	0.879595	0.973786	0.903274	0.36638	0.991349
T06C12.9.1	0.130536	0.305155	4.08047	0.0747843	0.940386	NA
T06D8.11	7138.23	1.27091	0.827003	1.53676	0.124351	0.801446
T06D8.12	0.466873	-0.653205	3.8638	-0.169058	0.865751	0.991349
T06E4.19	0.130536	0.305155	4.08047	0.0747843	0.940386	NA
T06E8.3	0.130536	0.305155	4.08047	0.0747843	0.940386	NA
T06E8.6	0.345754	-1.6184	4.08047	-0.39662	0.691648	NA
T06F4.20	0.130536	0.305155	4.08047	0.0747843	0.940386	NA
T06F4.5	0.597543	0.185585	3.22825	0.0574879	0.954157	0.991349
T06G6.15	0.345754	-1.6184	4.08047	-0.39662	0.691648	NA
T06H11.12	0.130536	0.305155	4.08047	0.0747843	0.940386	NA
T06H11.17	217.648	0.566714	0.820549	0.690653	0.489784	0.991349
T06H11.18	273.779	-0.484593	0.778914	-0.622139	0.53385	0.991349
T06H11.t1	1326.01	-0.79989	0.957949	-0.835002	0.403717	0.991349
T07C12.13.1	0.345754	-1.6184	4.08047	-0.39662	0.691648	NA
T07C5.6	5.66673	-1.72514	1.99948	-0.862793	0.388251	0.991349
T07D1.6	5.94169	-0.69093	1.29555	-0.533311	0.593818	0.991349
T07D1.7	4.61156	-0.281059	1.46778	-0.191486	0.848145	0.991349
T07D10.t1	16.1061	2.63604	1.18422	2.22596	0.0260167	0.326801
T07D4.6	0.261072	1.18047	4.03989	0.292203	0.770132	NA
T07F12.7	0.130536	0.305155	4.08047	0.0747843	0.940386	NA
T07F12.9	0.317417	-2.3185	4.04201	-0.573601	0.566238	NA
T07G12.14	0.606679	0.222782	3.54382	0.062865	0.949874	0.991349
T08A9.10.1	0.121912	0.305155	4.08047	0.0747843	0.940386	NA
T08A9.15	33823.9	0.613666	0.961806	0.638036	0.52345	0.991349
T08A9.16	0.130536	0.305155	4.08047	0.0747843	0.940386	NA
T08B2.13	13597	-0.268013	0.803535	-0.333543	0.738724	0.991349
T08B2.14	92.5408	4.8898	1.1309	4.32382	1.53349e-05	0.000429029
T08B6.64	6489.54	1.88682	0.888183	2.12436	0.0336399	0.383433
T08G11.8	0.130536	0.305155	4.08047	0.0747843	0.940386	NA
T08G5.18	1269.23	0.834311	0.756389	1.10302	0.270019	0.991349
T09A12.5.2	0.911211	-1.27882	2.79599	-0.457375	0.647402	0.991349
T09A5.13	0.146981	0.305155	4.08047	0.0747843	0.940386	NA
T09A5.19	0.130536	0.305155	4.08047	0.0747843	0.940386	NA
T09B4.11	0.775994	-0.923717	2.9354	-0.314682	0.753003	0.991349
T09B4.12	1.39034	-2.18598	2.26741	-0.964089	0.335001	0.991349
T09B4.19	7.42963	0.797605	1.41398	0.564084	0.572697	0.991349
T09B4.20	0.333977	-2.36722	4.03937	-0.586037	0.557851	NA
T09B4.22	0.130536	0.305155	4.08047	0.0747843	0.940386	NA
T09B9.10	376.38	0.042374	1.04751	0.040452	0.967733	0.991349
T09F3.6	0.243824	1.09516	4.04785	0.270554	0.786734	NA
T09F5.21	0.146981	0.305155	4.08047	0.0747843	0.940386	NA
T10A3.2	0.130536	0.305155	4.08047	0.0747843	0.940386	NA
T10A3.5	0.130536	0.305155	4.08047	0.0747843	0.940386	NA
T10B10.10	0.345754	-1.6184	4.08047	-0.39662	0.691648	NA
T10B10.13	143.665	0.0951741	0.765595	0.124314	0.901067	0.991349
T10B10.14	24771.9	-0.10043	1.1044	-0.0909365	0.927543	0.991349
T10B5.13	0.121912	0.305155	4.08047	0.0747843	0.940386	NA
T10B9.11	48736.8	0.175204	0.808047	0.216824	0.828346	0.991349
T10B9.t1	41.0547	0.428333	0.862464	0.496639	0.619444	0.991349
T10H9.10	0.121912	0.305155	4.08047	0.0747843	0.940386	NA
T10H9.7	1.60551	-2.31846	2.44445	-0.948459	0.342896	0.991349
T11A5.8	0.158708	-1.6184	4.08047	-0.39662	0.691648	NA
T11B7.2a.1	0.345754	-1.6184	4.08047	-0.39662	0.691648	NA
T11B7.7	0.130536	0.305155	4.08047	0.0747843	0.940386	NA
T11F9.13	0.345754	-1.6184	4.08047	-0.39662	0.691648	NA
T11F9.16	782.579	0.193337	0.768071	0.251717	0.80126	0.991349
T11F9.30	0.691508	-3.15443	3.73881	-0.843699	0.398838	0.991349
T11G6.10	0.166988	-1.6184	4.08047	-0.39662	0.691648	NA
T12A7.11	0.345754	-1.6184	4.08047	-0.39662	0.691648	NA
T12B3.8	0.243824	1.09516	4.04785	0.270554	0.786734	NA
T12E12.44	0.345754	-1.6184	4.08047	-0.39662	0.691648	NA
T12E12.7	0.305634	-0.651743	4.08047	-0.159722	0.8731	NA
T13B5.t2	0.533337	0.758549	3.2708	0.231916	0.816604	0.991349
T13H10.10	0.130536	0.305155	4.08047	0.0747843	0.940386	NA
T13H10.14	0.121912	0.305155	4.08047	0.0747843	0.940386	NA
T13H2.8	0.76118	0.879114	2.97876	0.295127	0.767897	0.991349
T14B4.10	8.93484	0.351443	1.12919	0.311235	0.755622	0.991349
T14B4.15	0.158708	-1.6184	4.08047	-0.39662	0.691648	NA
T14B4.18	0.447623	-1.35571	3.87246	-0.350091	0.72627	0.991349
T14B4.t1	7.20041	-0.881088	1.1994	-0.734608	0.462579	0.991349
T14F9.11	0.121912	0.305155	4.08047	0.0747843	0.940386	NA
T14F9.13	0.130536	0.305155	4.08047	0.0747843	0.940386	NA
T14F9.14	0.261072	1.18047	4.03989	0.292203	0.770132	NA
T14F9.15	0.130536	0.305155	4.08047	0.0747843	0.940386	NA
T14F9.17	0.289194	-0.65488	4.08047	-0.160491	0.872494	NA
T14F9.20	0.70785	0.0924262	2.97845	0.0310316	0.975244	0.991349
T14G10.10	0.345754	-1.6184	4.08047	-0.39662	0.691648	NA
T14G11.4	0.261072	1.18047	4.03989	0.292203	0.770132	NA
T14G12.10	0.130536	0.305155	4.08047	0.0747843	0.940386	NA
T14G8.t1	1870.69	3.20879	0.77385	4.14653	3.37558e-05	0.000903336
T15B7.19	0.475578	-0.653433	3.84004	-0.170163	0.864882	0.991349
T15H9.8	0.158708	-1.6184	4.08047	-0.39662	0.691648	NA
T16A1.10.1	0.345754	-1.6184	4.08047	-0.39662	0.691648	NA
T16G12.11	0.146981	0.305155	4.08047	0.0747843	0.940386	NA
T19A5.13	0.166988	-1.6184	4.08047	-0.39662	0.691648	NA
T19A5.8	0.504463	-2.68948	3.70077	-0.726734	0.467389	0.991349
T19A5.9	0.130536	0.305155	4.08047	0.0747843	0.940386	NA
T19B10.12.1	0.345754	-1.6184	4.08047	-0.39662	0.691648	NA
T19B4.8	222.924	-11.5714	3.90703	-2.96168	0.00305969	0.0571139
T19B4.9	5386.74	-0.653201	0.78002	-0.837416	0.402359	0.991349
T19C3.11	0.345754	-1.6184	4.08047	-0.39662	0.691648	NA
T19C4.16	47.6299	2.94133	1.42152	2.06914	0.0385327	0.427332
T19C4.17	82196.8	-0.373632	0.870229	-0.429349	0.667669	0.991349
T19C4.19	3197.54	0.7089	0.984959	0.719725	0.471694	0.991349
T19C4.22	0.130536	0.305155	4.08047	0.0747843	0.940386	NA
T19E7.23	0.130536	0.305155	4.08047	0.0747843	0.940386	NA
T19E7.29	0.166988	-1.6184	4.08047	-0.39662	0.691648	NA
T19H12.13	0.130536	0.305155	4.08047	0.0747843	0.940386	NA
T19H5.7.1	0.436182	0.294714	3.52424	0.0836249	0.933355	0.991349
T20B12.12	439.418	0.0244275	0.779552	0.0313354	0.975002	0.991349
T20B3.14.1	0.467241	-0.654796	3.86295	-0.169507	0.865398	0.991349
T20B5.5	0.121912	0.305155	4.08047	0.0747843	0.940386	NA
T20D3.13	1.84776	2.91659	2.07585	1.40501	0.160019	0.9162
T20G5.16	0.130536	0.305155	4.08047	0.0747843	0.940386	NA
T20G5.17	0.130536	0.305155	4.08047	0.0747843	0.940386	NA
T21B10.12	0.345754	-1.6184	4.08047	-0.39662	0.691648	NA
T21B10.9	0.158708	-1.6184	4.08047	-0.39662	0.691648	NA
T21B4.13	5.33367	-1.61157	1.38391	-1.16451	0.244218	0.991349
T21B4.18	0.261072	1.18047	4.03989	0.292203	0.770132	NA
T21B4.19	133.368	-0.226302	0.958147	-0.236188	0.813287	0.991349
T21B4.20	1.87265	0.391525	1.82936	0.214023	0.830529	0.991349
T21B6.7	0.391607	1.76436	3.99609	0.441522	0.658835	0.991349
T21C9.16	0.243824	1.09516	4.04785	0.270554	0.786734	NA
T21D9.5	0.130536	0.305155	4.08047	0.0747843	0.940386	NA
T21E8.5.1	0.130536	0.305155	4.08047	0.0747843	0.940386	NA
T21F2.3	62.354	-0.000341476	0.812078	-0.000420496	0.999664	0.999664
T21H8.t1	24.72	2.27634	1.15263	1.97491	0.0482786	0.479282
T22A3.11	262.478	-1.18848	0.788363	-1.50753	0.131674	0.831234
T22A3.t2	121.04	-0.192409	0.792537	-0.242776	0.808179	0.991349
T22B11.6	0.130536	0.305155	4.08047	0.0747843	0.940386	NA
T22B11.9	0.130536	0.305155	4.08047	0.0747843	0.940386	NA
T22B2.9	4.013	2.08396	1.81402	1.14881	0.250635	0.991349
T22B7.20	0.121912	0.305155	4.08047	0.0747843	0.940386	NA
T22C8.9	112.345	-0.568705	1.28067	-0.444069	0.656993	0.991349
T22C8.t1	18.325	-21.2882	3.91002	-5.44453	5.19423e-08	1.99815e-06
T22D1.19	0.130536	0.305155	4.08047	0.0747843	0.940386	NA
T22F3.t3	26.8393	1.64354	0.94544	1.73839	0.082142	0.639979
T22F3.t4	272.219	4.53726	0.82635	5.49072	4.00299e-08	1.58958e-06
T23B12.12	18.9638	1.45722	1.09421	1.33176	0.182938	0.982583
T23B12.13	6494.13	-0.0355442	0.832098	-0.0427163	0.965928	0.991349
T23D5.14	0.345754	-1.6184	4.08047	-0.39662	0.691648	NA
T23E1.7	0.252448	1.13828	4.04377	0.28149	0.778335	NA
T23E7.6.1	0.121912	0.305155	4.08047	0.0747843	0.940386	NA
T23F1.8	2555.32	-1.85715	0.810061	-2.2926	0.021871	0.286417
T23F1.9	152.919	-0.847211	0.806683	-1.05024	0.293608	0.991349
T23F11.10	0.130536	0.305155	4.08047	0.0747843	0.940386	NA
T23F11.8	0.158708	-1.6184	4.08047	-0.39662	0.691648	NA
T23F2.10	0.130536	0.305155	4.08047	0.0747843	0.940386	NA
T23F2.4.1	0.130536	0.305155	4.08047	0.0747843	0.940386	NA
T23F6.3c.1	0.121912	0.305155	4.08047	0.0747843	0.940386	NA
T23G11.11.1	2.06836	-0.341153	1.65037	-0.206713	0.836234	0.991349
T23G11.6d	0.166988	-1.6184	4.08047	-0.39662	0.691648	NA
T23G5.11	0.121912	0.305155	4.08047	0.0747843	0.940386	NA
T23G5.7	1493.82	0.496077	0.816331	0.607691	0.543393	0.991349
T24A11.9	0.130536	0.305155	4.08047	0.0747843	0.940386	NA
T24A6.21	0.345754	-1.6184	4.08047	-0.39662	0.691648	NA
T24B8.19	0.130536	0.305155	4.08047	0.0747843	0.940386	NA
T24B8.21	0.146981	0.305155	4.08047	0.0747843	0.940386	NA
T24C2.9	2.28179	0.440474	1.80891	0.243502	0.807617	0.991349
T24D11.6	0.130536	0.305155	4.08047	0.0747843	0.940386	NA
T24D8.11	0.345754	-1.6184	4.08047	-0.39662	0.691648	NA
T24D8.12	0.467101	-0.654193	3.86327	-0.169337	0.865532	0.991349
T24D8.14	0.130536	0.305155	4.08047	0.0747843	0.940386	NA
T24D8.7	2.49603	-1.02102	1.60441	-0.636385	0.524526	0.991349
T24D8.8	0.960011	-1.25342	3.02697	-0.414084	0.678813	0.991349
T24D8.9	0.555034	2.25923	3.52394	0.641108	0.521453	0.991349
T24F3.1	1.17615	-0.299546	2.34793	-0.127579	0.898482	0.991349
T24H7.6	1956.38	-0.131429	0.859729	-0.152872	0.878499	0.991349
T25B2.4.1	0.345754	-1.6184	4.08047	-0.39662	0.691648	NA
T25B6.10	66.7284	0.15357	0.888113	0.172917	0.862717	0.991349
T25B6.t1	496.181	-0.991092	0.876786	-1.13037	0.258321	0.991349
T25C12.9	0.261072	1.18047	4.03989	0.292203	0.770132	NA
T25D1.4	20.4778	-1.11024	1.02669	-1.08138	0.279527	0.991349
T25D1.5	4159.64	-1.6319	0.965497	-1.69022	0.0909866	0.679364
T25D10.10	0.130536	0.305155	4.08047	0.0747843	0.940386	NA
T25D10.6	0.130536	0.305155	4.08047	0.0747843	0.940386	NA
T25D3.5	0.130536	0.305155	4.08047	0.0747843	0.940386	NA
T25E4.3	8144.95	-1.44325	0.884061	-1.63252	0.102569	0.724622
T25F10.8	0.130536	0.305155	4.08047	0.0747843	0.940386	NA
T26A8.6	7889.57	-0.255919	0.960722	-0.266382	0.789945	0.991349
T26C12.5	0.130536	0.305155	4.08047	0.0747843	0.940386	NA
T26E3.12	0.289169	-0.654005	4.08047	-0.160277	0.872663	NA
T26E3.15	0.664466	1.18673	3.02894	0.391797	0.695208	0.991349
T26E3.16	0.664466	1.18673	3.02894	0.391797	0.695208	0.991349
T26H10.2.1	0.121912	0.305155	4.08047	0.0747843	0.940386	NA
T26H10.6	0.243824	1.09516	4.04785	0.270554	0.786734	NA
T27A10.9	0.130536	0.305155	4.08047	0.0747843	0.940386	NA
T27A3.11	0.345754	-1.6184	4.08047	-0.39662	0.691648	NA
T27A3.12	16.7615	0.34452	1.12176	0.307126	0.758748	0.991349
T27A3.9	13655.8	0.527316	0.861592	0.612026	0.540521	0.991349
T27A8.4.1	0.130536	0.305155	4.08047	0.0747843	0.940386	NA
T27A8.6	0.130536	0.305155	4.08047	0.0747843	0.940386	NA
T27A8.8	30.3709	2.15632	1.18297	1.82279	0.0683346	0.600856
T27A8.9	348.629	1.78639	0.836188	2.13636	0.0326504	0.375958
T27B1.5	0.130536	0.305155	4.08047	0.0747843	0.940386	NA
T27B1.6	0.130536	0.305155	4.08047	0.0747843	0.940386	NA
T27B1.9	0.130536	0.305155	4.08047	0.0747843	0.940386	NA
T27C5.17	0.345754	-1.6184	4.08047	-0.39662	0.691648	NA
T27D1.4	0.146981	0.305155	4.08047	0.0747843	0.940386	NA
T27E4.10	1818.81	-0.582636	0.757472	-0.769185	0.441783	0.991349
T27E4.11	2054.21	1.08489	0.737472	1.4711	0.141265	0.860216
T27E4.15	416.623	0.845071	0.868895	0.972582	0.330761	0.991349
T27E4.22	451.064	-1.22039	0.747652	-1.63229	0.102617	0.724622
T27E9.11	0.121912	0.305155	4.08047	0.0747843	0.940386	NA
T27F7.10	0.130536	0.305155	4.08047	0.0747843	0.940386	NA
T27F7.6	0.130536	0.305155	4.08047	0.0747843	0.940386	NA
T27F7.8	0.121912	0.305155	4.08047	0.0747843	0.940386	NA
T27F7.9	0.130536	0.305155	4.08047	0.0747843	0.940386	NA
T28A11.4.1	0.130536	0.305155	4.08047	0.0747843	0.940386	NA
T28B11.12	0.158708	-1.6184	4.08047	-0.39662	0.691648	NA
T28B11.21	0.130536	0.305155	4.08047	0.0747843	0.940386	NA
T28B11.3	0.121912	0.305155	4.08047	0.0747843	0.940386	NA
T28B11.5	0.261072	1.18047	4.03989	0.292203	0.770132	NA
T28B4.8	0.130536	0.305155	4.08047	0.0747843	0.940386	NA
T28C12.7	0.345754	-1.6184	4.08047	-0.39662	0.691648	NA
T28C12.8	0.130536	0.305155	4.08047	0.0747843	0.940386	NA
T28C12.t1	9.5041	-0.143141	1.32959	-0.107658	0.914267	0.991349
T28D6.10	128.575	-0.224409	0.775993	-0.28919	0.772436	0.991349
T28D6.12	0.130536	0.305155	4.08047	0.0747843	0.940386	NA
T28D6.15	33.5188	1.90686	0.975512	1.95473	0.0506154	0.486778
T28D9.13	0.243824	1.09516	4.04785	0.270554	0.786734	NA
T28F4.7	1.36843	-1.36843	2.40043	-0.570078	0.568625	0.991349
T28H10.4.1	0.345754	-1.6184	4.08047	-0.39662	0.691648	NA
T28H11.31	0.46691	-0.653368	3.86372	-0.169103	0.865715	0.991349
VF15C11L.2	1.48018	2.32533	2.3256	0.999885	0.317366	0.991349
VK10D6R.2	0.158708	-1.6184	4.08047	-0.39662	0.691648	NA
VK10D6R.t1	1.95081	0.998661	1.87441	0.532787	0.594181	0.991349
W01A11.15	0.121912	0.305155	4.08047	0.0747843	0.940386	NA
W01A11.17	0.130536	0.305155	4.08047	0.0747843	0.940386	NA
W01A11.18	0.130536	0.305155	4.08047	0.0747843	0.940386	NA
W01C8.11	0.130536	0.305155	4.08047	0.0747843	0.940386	NA
W01C8.13	0.130536	0.305155	4.08047	0.0747843	0.940386	NA
W01C8.14	0.130536	0.305155	4.08047	0.0747843	0.940386	NA
W01C9.6	2887.23	0.0515804	0.880595	0.0585745	0.953291	0.991349
W01D2.3c	0.121912	0.305155	4.08047	0.0747843	0.940386	NA
W01D2.7	338.473	-0.700447	1.06659	-0.656714	0.511365	0.991349
W01D2.8	3963.55	-0.260421	0.750283	-0.347097	0.728518	0.991349
W01D2.9	156.451	-0.0435701	0.802999	-0.0542592	0.956729	0.991349
W01H2.4	18829.9	-2.57505	0.917468	-2.80669	0.00500529	0.0880216
W01H2.5	3574.27	1.30666	1.08929	1.19955	0.230314	0.991349
W01H2.t1	3.50409	1.741	1.51457	1.1495	0.250349	0.991349
W02A11.t1	0.606256	0.231844	3.54417	0.0654156	0.947843	0.991349
W02A2.9.1	0.345754	-1.6184	4.08047	-0.39662	0.691648	NA
W02B9.4	0.158708	-1.6184	4.08047	-0.39662	0.691648	NA
W02D7.11.1	0.130536	0.305155	4.08047	0.0747843	0.940386	NA
W02F12.11	0.166988	-1.6184	4.08047	-0.39662	0.691648	NA
W02G9.7	20.0821	1.27061	1.28788	0.98659	0.323843	0.991349
W02G9.9	52376.3	-0.830787	0.995155	-0.834832	0.403812	0.991349
W02H3.t1	7991.9	-1.07307	0.966776	-1.10995	0.267022	0.991349
W02H5.17	0.130536	0.305155	4.08047	0.0747843	0.940386	NA
W03A3.4	1305.18	-2.44412	1.01704	-2.40317	0.0162538	0.227783
W03B1.16	0.158708	-1.6184	4.08047	-0.39662	0.691648	NA
W03B1.17	1082.81	0.218615	0.884962	0.247033	0.804883	0.991349
W03C9.11	1131.81	-0.608928	0.828745	-0.734759	0.462486	0.991349
W03C9.9	3612.9	0.038832	0.825992	0.0470125	0.962503	0.991349
W03C9.t1	3246.21	-0.443888	0.923198	-0.480816	0.630648	0.991349
W03D8.13	0.166988	-1.6184	4.08047	-0.39662	0.691648	NA
W03G1.10	0.317417	-2.3185	4.04201	-0.573601	0.566238	NA
W03G1.11	0.121912	0.305155	4.08047	0.0747843	0.940386	NA
W03G11.5	0.435667	0.261077	3.52482	0.0740682	0.940956	0.991349
W03H1.t1	74.981	0.880888	0.853017	1.03267	0.301757	0.991349
W04A4.7	5.47981	-0.0900906	1.45688	-0.061838	0.950692	0.991349
W04A4.8	0.748229	-0.876816	2.98899	-0.293349	0.769256	0.991349
W04D2.10	0.121912	0.305155	4.08047	0.0747843	0.940386	NA
W04D2.14	4.65216	5.33445	1.81938	2.93202	0.00336766	0.0618746
W04D2.7	8438.32	0.335879	0.749024	0.448422	0.653849	0.991349
W04E12.3.1	0.345754	-1.6184	4.08047	-0.39662	0.691648	NA
W04G5.11	2312	0.498279	0.917844	0.54288	0.587213	0.991349
W04H10.5.1	0.289196	-0.65497	4.08047	-0.160513	0.872477	NA
W05B10.7	0.121912	0.305155	4.08047	0.0747843	0.940386	NA
W05B10.8	0.130536	0.305155	4.08047	0.0747843	0.940386	NA
W05B2.9	10865.9	-0.0946181	0.845068	-0.111965	0.910851	0.991349
W05E10.12	0.130536	0.305155	4.08047	0.0747843	0.940386	NA
W05E10.17	0.261072	1.18047	4.03989	0.292203	0.770132	NA
W05E10.7	0.130536	0.305155	4.08047	0.0747843	0.940386	NA
W05E10.9	0.289169	-0.654005	4.08047	-0.160277	0.872663	NA
W06A7.10	0.130536	0.305155	4.08047	0.0747843	0.940386	NA
W06A7.11	0.522143	2.17881	3.97398	0.548269	0.583507	0.991349
W06A7.5.1	0.121912	0.305155	4.08047	0.0747843	0.940386	NA
W06A7.6	0.158708	-1.6184	4.08047	-0.39662	0.691648	NA
W06D12.9	0.121912	0.305155	4.08047	0.0747843	0.940386	NA
W06D4.7	1.36061	-0.71442	2.24745	-0.31788	0.750576	0.991349
W06D4.8	2397.28	0.154812	0.738655	0.209586	0.833991	0.991349
W06D4.9	5232.54	-1.80748	0.911786	-1.98235	0.0474403	0.477765
W06F12.7	0.130536	0.305155	4.08047	0.0747843	0.940386	NA
W06G6.18	233.815	1.69106	0.997883	1.69465	0.0901427	0.679364
W06G6.19	645.13	-0.586528	1.03435	-0.567048	0.570682	0.991349
W06G6.20.2	0.419344	0.181963	3.56726	0.0510092	0.959318	0.991349
W06H8.12	1.51601	-0.257839	1.98925	-0.129616	0.89687	0.991349
W06H8.14	0.261072	1.18047	4.03989	0.292203	0.770132	NA
W06H8.15	0.934301	-1.34556	3.09498	-0.434755	0.66374	0.991349
W07G1.17	10.7201	3.82421	1.44792	2.64118	0.00826175	0.139318
W07G1.19	0.937216	3.01893	2.66138	1.13435	0.256649	0.991349
W07G1.23	32.0778	-0.332247	0.940385	-0.353309	0.723857	0.991349
W07G1.24	5.42455	-2.13158	1.40715	-1.51481	0.12982	0.823754
W08A12.2b.1	0.345754	-1.6184	4.08047	-0.39662	0.691648	NA
W08E12.9.1	0.37436	1.70535	3.99978	0.42636	0.669845	NA
W08E3.5	0.121912	0.305155	4.08047	0.0747843	0.940386	NA
W08F4.11	0.578352	-0.479681	3.54803	-0.135197	0.892456	0.991349
W08F4.17	0.391607	1.76436	3.99609	0.441522	0.658835	0.991349
W08F4.21	0.158708	-1.6184	4.08047	-0.39662	0.691648	NA
[truncated: 527 more rows]

## Sheet: tRNA_description_res300_worm
	Row.names	Best_isotype_model	Symbol	Locus2	GtRNAdb_Gene_symbol	tRNAscan_SE_ID	Locus	Anticodon	Isotype_from_anticodon	General_tRNA_model_score	Isotype_model_score	Isotype_and_acticodon_model_agreement	features	DB.identifier	Chr	Start	End	User.input1	wormbase_gene_ID	gene_name	gene_seq_name	transcr_type	org	single_letter	ful_name	baseMean	log2FoldChange	lfcSE	stat	pvalue	padj
1	B0228.t1	Gln	B0228.t1	II:7756949-7757020	tRNA-Gln-TTG-1-1	chrII.trna46	chrII:7756949-7757020 (-)	TTG	Gln	72	108.3	consistent	high-confidence	Transcript:B0228.t1	II	7756952	7757023	II:7756949..7757020	WBGene00022896	B0228.t1	B0228.t1	tRNA	Caenorhabditis elegans	Q	Glutamine	0.525885	0.728105	3.66854	0.198473	0.842675	0.991349
2	B0244.t3	Gly	B0244.t3	III:5762057-5762126	tRNA-Gly-GCC-3-1	chrIII.trna66	chrIII:5762057-5762126 (-)	GCC	Gly	67.6	92.9	consistent	high-confidence	Transcript:B0244.t3	III	5762057	5762126	III:5762057..5762126	WBGene00022899	B0244.t3	B0244.t3	tRNA	Caenorhabditis elegans	G	Glycine	3.03161	2.23164	1.71778	1.29914	0.193895	0.988571
3	B0395.t1	Ser	B0395.t1	X:16042608-16042689	tRNA-Ser-TGA-2-2	chrX.trna174	chrX:16042608-16042689 (-)	TGA	Ser	85.6	118.5	consistent	high-confidence	Transcript:B0395.t1	X	16042608	16042689	X:16042608..16042689	WBGene00008104	B0395.t1	B0395.t1	tRNA	Caenorhabditis elegans	S	Serine	911.607	-13.6034	1.5359	-8.85698	8.22122e-19	8.4336e-17
4	B0491.t1	Ala	B0491.t1	II:11334508-11334579	tRNA-Ala-TGC-1-2	chrII.trna22	chrII:11334508-11334579 (+)	TGC	Ala	68.8	99.9	consistent	high-confidence	Transcript:B0491.t1	II	11334508	11334579	II:11334508..11334579	WBGene00008135	B0491.t1	B0491.t1	tRNA	Caenorhabditis elegans	A	Alanine	4.16674	-3.287	2.06595	-1.59103	0.111602	0.759417
5	B0513.t1	His	B0513.t1	IV:13870265-13870336	tRX-His-NNN-2-1	chrIV.trna28	chrIV:13870265-13870336 (+)	GTG	His	40.4	63.4	consistent	uncertain-function mismatch: 3	Transcript:B0513.t1	IV	13870265	13870336	IV:13870265..13870336	WBGene00009206	B0513.t1	B0513.t1	tRNA	Caenorhabditis elegans	H	Histidine	38.1431	2.02893	1.07727	1.88341	0.059645	0.547933
6	C02B4.t1	Ile	C02B4.t1	X:12661164-12661247	tRNA-Ile-TAT-2-3	chrX.trna94	chrX:12661164-12661247 (+)	TAT	Ile	76.7	107.6	consistent	high-confidence intron: 1	Transcript:C02B4.t1	X	12661164	12661247	X:12661164..12661247	WBGene00009527	C02B4.t1	C02B4.t1	tRNA	Caenorhabditis elegans	I	Isoleucine	1253.99	-0.778658	0.942971	-0.82575	0.408946	0.991349
7	C02B4.t2	Tyr	C02B4.t2	X:12665228-12665311	tRNA-Tyr-GTA-2-7	chrX.trna95	chrX:12665228-12665311 (+)	GTA	Tyr	74.6	117.7	consistent	high-confidence intron: 1	Transcript:C02B4.t2	X	12665228	12665311	X:12665228..12665311	WBGene00009555	C02B4.t2	C02B4.t2	tRNA	Caenorhabditis elegans	Y	Tyrosine	437.313	-0.607519	1.12094	-0.541975	0.587836	0.991349
8	C03A3.t1	Arg	C03A3.t1	X:11252590-11252662	tRNA-Arg-ACG-3-10	chrX.trna218	chrX:11252590-11252662 (-)	ACG	Arg	68.7	100.6	consistent	high-confidence	Transcript:C03A3.t1	X	11252590	11252662	X:11252590..11252662	WBGene00010276	C03A3.t1	C03A3.t1	tRNA	Caenorhabditis elegans	R	Arginine	495.012	-25.8848	3.90688	-6.62544	NA	NA
9	C04A11.t1	Leu	C04A11.t1	X:13665555-13665673	tRNA-Leu-CAA-1-6	chrX.trna110	chrX:13665555-13665673 (+)	CAA	Leu	74.2	119.9	consistent	high-confidence intron: 1	Transcript:C04A11.t1	X	13665555	13665673	X:13665555..13665673	WBGene00000308	C04A11.t1	C04A11.t1	tRNA	Caenorhabditis elegans	L	Leucine	3639.15	-0.634936	0.966119	-0.657203	0.511051	0.991349
10	C04C11.t1	Glu	C04C11.t1	X:14015944-14016015	tRNA-Glu-CTC-1-15	chrX.trna120	chrX:14015944-14016015 (+)	CTC	Glu	77.9	111.4	consistent	high-confidence	Transcript:C04C11.t1	X	14015944	14016015	X:14015944..14016015	WBGene00004708	rte-1	C04C11.t1	tRNA	Caenorhabditis elegans	E	Glutamic_acid	3.35328	-3.49854	2.38172	-1.46892	0.141855	0.860216
11	C04F2.t1	Arg	C04F2.t1	V:7506395-7506467	tRNA-Arg-TCT-2-3	chrV.trna10	chrV:7506395-7506467 (+)	TCT	Arg	71.1	100.9	consistent	high-confidence mismatch: 1	Transcript:C04F2.t1	V	7506395	7506467	V:7506395..7506467	WBGene00022909	C04F2.t1	C04F2.t1	tRNA	Caenorhabditis elegans	R	Arginine	11036.4	-17.201	1.68102	-10.2325	1.41826e-24	2.18235e-22
12	C05C9.t1	Leu	C05C9.t1	X:11163358-11163439	tRNA-Leu-AAG-3-8	chrX.trna219	chrX:11163358-11163439 (-)	AAG	Leu	72.6	113.7	consistent	high-confidence	Transcript:C05C9.t1	X	11163358	11163439	X:11163358..11163439	WBGene00000310	C05C9.t1	C05C9.t1	tRNA	Caenorhabditis elegans	L	Leucine	768.373	-26.4291	3.79565	-6.96299	NA	NA
13	C05G6.t1	Val	C05G6.t1	IV:620482-620554	tRNA-Val-CAC-2-1	chrIV.trna2	chrIV:620482-620554 (+)	CAC	Val	78.8	103.5	consistent	high-confidence	Transcript:C05G6.t1	IV	620482	620554	IV:620482..620554	WBGene00022911	C05G6.t1	C05G6.t1	tRNA	Caenorhabditis elegans	V	Valine	2232.95	-1.08236	0.846757	-1.27825	0.201163	0.991349
14	C06B8.t1	Ala	C06B8.t1	V:15479985-15480056	tRNA-Ala-CGC-2-1	chrV.trna82	chrV:15479985-15480056 (-)	CGC	Ala	72.3	97.6	consistent	high-confidence	Transcript:C06B8.t1	V	15479985	15480056	V:15479985..15480056	WBGene00010733	C06B8.t1	C06B8.t1	tRNA	Caenorhabditis elegans	A	Alanine	1441.86	-0.963604	1.10714	-0.870352	0.384108	0.991349
15	C06B8.t2	Tyr	C06B8.t2	V:15480694-15480777	tRNA-Tyr-GTA-1-2	chrV.trna21	chrV:15480694-15480777 (+)	GTA	Tyr	76.8	119.5	consistent	high-confidence intron: 1	Transcript:C06B8.t2	V	15480694	15480777	V:15480694..15480777	WBGene00010777	C06B8.t2	C06B8.t2	tRNA	Caenorhabditis elegans	Y	Tyrosine	311.052	-2.73241	1.49334	-1.82973	0.0672904	0.598592
16	C06G1.t4	Asp	C06G1.t4	X:16617892-16617963	tRNA-Asp-GTC-6-1	chrX.trna162	chrX:16617892-16617963 (-)	GTC	Asp	52.1	93.8	consistent	high-confidence mismatch: 1	Transcript:C06G1.t4	X	16617892	16617963	X:16617892..16617963	WBGene00022916	C06G1.t4	C06G1.t4	tRNA	Caenorhabditis elegans	D	Aspartic_acid	122.948	1.61173	0.789637	2.0411	0.0412411	0.446703
17	C08E8.t3	Cys	C08E8.t3	V:18372880-18372953	tRX-Cys-NNN-1-1	chrV.trna65	chrV:18372880-18372953 (-)	ACA	Cys	28.3	24.1	consistent	uncertain-function intron: 1 mismatch: 1	Transcript:C08E8.t3	V	18372881	18372953	V:18372880..18372953	WBGene00011470	C08E8.t3	C08E8.t3	tRNA	Caenorhabditis elegans	C	Cysteine	0.317417	-2.3185	4.04201	-0.573601	0.566238	NA
18	C11E4.t1	Ala	C11E4.t1	X:9622824-9622895	tRNA-Ala-AGC-1-14	chrX.trna229	chrX:9622824-9622895 (-)	AGC	Ala	74.8	99.5	consistent	high-confidence	Transcript:C11E4.t1	X	9622824	9622895	X:9622824..9622895	WBGene00012292	C11E4.t1	C11E4.t1	tRNA	Caenorhabditis elegans	A	Alanine	2675.69	-28.2322	3.90678	-7.22645	4.95794e-13	2.77419e-11
19	C11G10.t1	Arg	C11G10.t1	X:15146562-15146634	tRNA-Arg-TCT-3-2	chrX.trna182	chrX:15146562-15146634 (-)	TCT	Arg	68.8	99.1	consistent	high-confidence mismatch: 1	Transcript:C11G10.t1	X	15146562	15146634	X:15146562..15146634	WBGene00012350	C11G10.t1	C11G10.t1	tRNA	Caenorhabditis elegans	R	Arginine	17392.9	-1.51543	0.919422	-1.64824	0.0993039	0.723332
20	C15C6.t1	Arg	C15C6.t1	I:12198603-12198675	tRNA-Arg-TCT-1-1	chrI.trna35	chrI:12198603-12198675 (+)	TCT	Arg	71.7	98.5	consistent	high-confidence mismatch: 1	Transcript:C15C6.t1	I	12198603	12198675	I:12198603..12198675	WBGene00013993	C15C6.t1	C15C6.t1	tRNA	Caenorhabditis elegans	R	Arginine	4633.25	-15.9488	1.68196	-9.48232	2.48702e-21	2.7832e-19
21	C16B8.t3	Pro	C16B8.t3	X:3970265-3970336	tRNA-Pro-AGG-2-1	chrX.trna26	chrX:3970265-3970336 (+)	AGG	Pro	71.1	108	consistent	high-confidence	Transcript:C16B8.t3	X	3970265	3970336	X:3970265..3970336	WBGene00022929	C16B8.t3	C16B8.t3	tRNA	Caenorhabditis elegans	P	Proline	1733.9	-0.620579	0.861586	-0.720276	0.471355	0.991349
22	C16H3.t1	Val	C16H3.t1	X:17611289-17611361	tRNA-Val-AAC-4-1	chrX.trna155	chrX:17611289-17611361 (+)	AAC	Val	73.3	98.6	consistent	high-confidence	Transcript:C16H3.t1	X	17611289	17611361	X:17611289..17611361	WBGene00022936	C16H3.t1	C16H3.t1	tRNA	Caenorhabditis elegans	V	Valine	506.871	-1.5545	0.960568	-1.61832	0.105595	0.738563
23	C17D12.t3	Leu	C17D12.t3	I:11585370-11585451	tRNA-Leu-AAG-2-2	chrI.trna49	chrI:11585370-11585451 (-)	AAG	Leu	72.6	109.5	consistent	high-confidence	Transcript:C17D12.t3	I	11585370	11585451	I:11585370..11585451	WBGene00014147	C17D12.t3	C17D12.t3	tRNA	Caenorhabditis elegans	L	Leucine	69709.6	-10.5497	1.09148	-9.66546	4.22722e-22	5.20371e-20
24	C18A11.t1	Pro	C18A11.t1	X:8037507-8037578	tRNA-Pro-AGG-3-1	chrX.trna52	chrX:8037507-8037578 (+)	AGG	Pro	71.4	83	consistent	high-confidence	Transcript:C18A11.t1	X	8037507	8037578	X:8037507..8037578	WBGene00022938	C18A11.t1	C18A11.t1	tRNA	Caenorhabditis elegans	P	Proline	182.211	-1.58275	0.899351	-1.75988	0.0784285	0.634093
25	C28A5.t1	Arg	C28A5.t1	III:4450324-4450396	tRNA-Arg-ACG-1-3	chrIII.trna69	chrIII:4450324-4450396 (-)	ACG	Arg	72.1	102.7	consistent	high-confidence	Transcript:C28A5.t1	III	4450324	4450396	III:4450324..4450396	WBGene00014267	C28A5.t1	C28A5.t1	tRNA	Caenorhabditis elegans	R	Arginine	820.872	-1.9991	1.25515	-1.59272	0.111223	0.759417
26	C28G1.t2	Gly	C28G1.t2	X:8846721-8846792	tRNA-Gly-TCC-2-1	chrX.trna71	chrX:8846721-8846792 (+)	TCC	Gly	68.1	92.9	consistent	high-confidence	Transcript:C28G1.t2	X	8846721	8846792	X:8846721..8846792	WBGene00022948	C28G1.t2	C28G1.t2	tRNA	Caenorhabditis elegans	G	Glycine	7531.86	-0.29684	0.848631	-0.349787	0.726498	0.991349
27	C28G1.t3	Gly	C28G1.t3	X:8846505-8846577	tRNA-Gly-TCC-3-1	chrX.trna245	chrX:8846505-8846577 (-)	TCC	Gly	67.4	86.8	consistent	high-confidence	Transcript:C28G1.t3	X	8846505	8846577	X:8846505..8846577	WBGene00022949	C28G1.t3	C28G1.t3	tRNA	Caenorhabditis elegans	G	Glycine	137.518	-0.527169	1.72704	-0.305243	0.760181	0.991349
28	C29F4.t1	Pro	C29F4.t1	IV:11231565-11231636	tRNA-Pro-AGG-4-3	chrIV.trna24	chrIV:11231565-11231636 (+)	AGG	Pro	70.1	108.9	consistent	high-confidence	Transcript:C29F4.t1	IV	11231565	11231636	IV:11231565..11231636	WBGene00014270	C29F4.t1	C29F4.t1	tRNA	Caenorhabditis elegans	P	Proline	0.243824	1.09516	4.04785	0.270554	0.786734	NA
29	C29F7.t2	Ser	C29F7.t2	X:13442643-13442724	tRNA-Ser-GCT-2-1	chrX.trna107	chrX:13442643-13442724 (+)	GCT	Ser	83.4	111.8	consistent	high-confidence	Transcript:C29F7.t2	X	13442643	13442724	X:13442643..13442724	WBGene00014272	C29F7.t2	C29F7.t2	tRNA	Caenorhabditis elegans	S	Serine	3448.66	-1.07397	0.815501	-1.31694	0.187857	0.988571
30	C31E10.t1	Gly	C31E10.t1	X:14010246-14010324	tRX-Gly-NNN-2-1	chrX.trna119	chrX:14010246-14010324 (+)	TCC	Gly	30.8	49.3	consistent	uncertain-function trunc_start: 11 mismatch: 3	Transcript:C31E10.t1	X	14010253	14010324	X:14010246..14010324	WBGene00014274	C31E10.t1	C31E10.t1	tRNA	Caenorhabditis elegans	G	Glycine	10.1062	3.91404	1.4112	2.77356	0.0055447	0.0954683
31	C34E11.t1	Arg	C34E11.t1	X:11806588-11806660	tRX-Arg-NNN-3-1	chrX.trna216	chrX:11806588-11806660 (-)	TCG	Arg	45.2	64.4	consistent	uncertain-function mismatch: 2	Transcript:C34E11.t1	X	11806588	11806660	X:11806588..11806660	WBGene00014276	C34E11.t1	C34E11.t1	tRNA	Caenorhabditis elegans	R	Arginine	73.5055	1.59375	0.892811	1.7851	0.0742458	0.615153
32	C36C9.t2	Arg	C36C9.t2	X:1698674-1698746	tRNA-Arg-TCG-1-1	chrX.trna10	chrX:1698674-1698746 (+)	TCG	Arg	71.3	98	consistent	high-confidence	Transcript:C36C9.t2	X	1698674	1698746	X:1698674..1698746	WBGene00022954	C36C9.t2	C36C9.t2	tRNA	Caenorhabditis elegans	R	Arginine	5078.8	-0.311803	0.997256	-0.312661	0.754538	0.991349
33	C36F7.t1	Leu	C36F7.t1	I:9558792-9558874	tRNA-Gln-TTG-2-1	chrI.trna17	chrI:9558792-9558874 (+)	TTG	Gln	71.9	89.7	inconsistent	isotype-mismatch	Transcript:C36F7.t1	I	9558792	9558874	I:9558792..9558874	WBGene00014279	C36F7.t1	C36F7.t1	tRNA	Caenorhabditis elegans	L	Leucine	101.386	-1.36111	1.13233	-1.20204	0.229348	0.991349
34	C36F7.t2	Leu	C36F7.t2	I:9562353-9562437	tRNA-Ile-TAT-1-2	chrI.trna18	chrI:9562353-9562437 (+)	TAT	Ile	84.7	101.8	inconsistent	isotype-mismatch	Transcript:C36F7.t2	I	9562353	9562437	I:9562353..9562437	WBGene00014280	C36F7.t2	C36F7.t2	tRNA	Caenorhabditis elegans	L	Leucine	112.765	-0.683468	1.03055	-0.66321	0.507196	0.991349
35	C38C6.t1	Leu	C38C6.t1	II:14635335-14635416	tRNA-Leu-AAG-1-1	chrII.trna31	chrII:14635335-14635416 (-)	AAG	Leu	73.6	114.6	consistent	high-confidence	Transcript:C38C6.t1	II	14635335	14635416	II:14635335..14635416	WBGene00014283	C38C6.t1	C38C6.t1	tRNA	Caenorhabditis elegans	L	Leucine	811.057	-11.5616	1.92667	-6.00084	1.96298e-09	8.33253e-08
36	C43G2.t2	Ala	C43G2.t2	IV:6562202-6562273	tRNA-Ala-AGC-2-1	chrIV.trna22	chrIV:6562202-6562273 (+)	AGC	Ala	67.2	91.6	consistent	high-confidence	Transcript:C43G2.t2	IV	6562202	6562273	IV:6562202..6562273	WBGene00022960	C43G2.t2	C43G2.t2	tRNA	Caenorhabditis elegans	A	Alanine	267.004	-1.05517	0.883625	-1.19414	0.232423	0.991349
37	C49F5.t1	His	C49F5.t1	X:11993521-11993592	tRNA-His-GTG-2-4	chrX.trna213	chrX:11993521-11993592 (-)	GTG	His	69.4	97.8	consistent	high-confidence	Transcript:C49F5.t1	X	11993521	11993592	X:11993521..11993592	WBGene00014289	C49F5.t1	C49F5.t1	tRNA	Caenorhabditis elegans	H	Histidine	67823.1	-1.82572	1.29719	-1.40744	NA	NA
38	C52E12.t2	Ala	C52E12.t2	II:7003273-7003344	tRNA-Thr-AGT-3-1	chrII.trna16	chrII:7003273-7003344 (+)	AGT	Thr	74.8	99.1	inconsistent	isotype-mismatch	Transcript:C52E12.t2	II	7003273	7003344	II:7003273..7003344	WBGene00022966	C52E12.t2	C52E12.t2	tRNA	Caenorhabditis elegans	A	Alanine	3.68995	4.99373	2.20689	2.26279	0.0236484	0.303242
39	C52G5.t1	Val	C52G5.t1	X:12843688-12843760	tRNA-Val-AAC-2-11	chrX.trna96	chrX:12843688-12843760 (+)	AAC	Val	76.6	103.6	consistent	high-confidence	Transcript:C52G5.t1	X	12843688	12843760	X:12843688..12843760	WBGene00014292	C52G5.t1	C52G5.t1	tRNA	Caenorhabditis elegans	V	Valine	52554.4	-19.4525	1.67343	-11.6243	3.10058e-31	1.27227e-28
40	C53C7.t1	Ser	C53C7.t1	X:13046578-13046659	tRNA-Ser-AGA-2-11	chrX.trna101	chrX:13046578-13046659 (+)	AGA	Ser	81.6	125	consistent	high-confidence	Transcript:C53C7.t1	X	13046578	13046659	X:13046578..13046659	WBGene00014295	C53C7.t1	C53C7.t1	tRNA	Caenorhabditis elegans	S	Serine	61.7579	-9.71962	3.90772	-2.48728	0.0128723	0.190913
41	C53C7.t2	Ser	C53C7.t2	X:13046366-13046447	tRNA-Ser-CGA-1-3	chrX.trna204	chrX:13046366-13046447 (-)	CGA	Ser	84.2	124.4	consistent	high-confidence	Transcript:C53C7.t2	X	13046366	13046447	X:13046366..13046447	WBGene00014296	C53C7.t2	C53C7.t2	tRNA	Caenorhabditis elegans	S	Serine	1038.01	-3.77351	1.11624	-3.38054	0.000723436	0.0159027
42	C53C7.t3	Leu	C53C7.t3	X:13038960-13039043	tRNA-Leu-CAG-2-3	chrX.trna205	chrX:13038960-13039043 (-)	CAG	Leu	76.8	108.3	consistent	high-confidence	Transcript:C53C7.t3	X	13038960	13039043	X:13038960..13039043	WBGene00014297	C53C7.t3	C53C7.t3	tRNA	Caenorhabditis elegans	L	Leucine	1185.84	-10.284	1.25061	-8.22319	1.98166e-16	1.62628e-14
43	DY3.t2	Ser	DY3.t2	I:8781154-8781238	tRX-Und-NNN-1-1	chrI.trna63	chrI:8781154-8781238 (-)	NNN	Undet	54.1	53.9	inconsistent	uncertain-function	Transcript:DY3.t2	I	8781154	8781238	I:8781154..8781238	WBGene00014301	DY3.t2	DY3.t2	tRNA	Caenorhabditis elegans	S	Serine	1825.94	-0.47801	0.750909	-0.636575	0.524401	0.991349
44	F02D10.t3	Leu	F02D10.t3	X:13443386-13443504	tRNA-Leu-CAA-2-1	chrX.trna198	chrX:13443386-13443504 (-)	CAA	Leu	72.2	115.1	consistent	high-confidence intron: 1	Transcript:F02D10.t3	X	13443386	13443504	X:13443386..13443504	WBGene00014304	F02D10.t3	F02D10.t3	tRNA	Caenorhabditis elegans	L	Leucine	200.552	-0.0254813	0.852241	-0.0298992	0.976147	0.991349
45	F08F1.t3	Leu	F08F1.t3	X:8409296-8409377	tRNA-Leu-AAG-6-1	chrX.trna262	chrX:8409296-8409377 (-)	AAG	Leu	32.9	55.7	consistent	uncertain-function mismatch: 3	Transcript:F08F1.t3	X	8409296	8409377	X:8409296..8409377	WBGene00022981	F08F1.t3	F08F1.t3	tRNA	Caenorhabditis elegans	L	Leucine	1.18618	2.19363	2.35491	0.93151	0.35159	0.991349
46	F08G5.t3	Gln	F08G5.t3	IV:12416942-12417013	tRNA-Gln-CTG-2-2	chrIV.trna64	chrIV:12416942-12417013 (-)	CTG	Gln	71.6	109.1	consistent	high-confidence	Transcript:F08G5.t3	IV	12416942	12417013	IV:12416942..12417013	WBGene00014315	F08G5.t3	F08G5.t3	tRNA	Caenorhabditis elegans	Q	Glutamine	7336.74	-29.6535	3.90677	-7.59029	3.19194e-14	2.17893e-12
47	F11A1.t1	Glu	F11A1.t1	X:10667593-10667664	tRNA-Glu-TTC-1-13	chrX.trna86	chrX:10667593-10667664 (+)	TTC	Glu	75.3	112.3	consistent	high-confidence	Transcript:F11A1.t1	X	10667593	10667664	X:10667593..10667664	WBGene00014320	F11A1.t1	F11A1.t1	tRNA	Caenorhabditis elegans	E	Glutamic_acid	47.2951	-22.6071	3.90802	-5.78481	NA	NA
48	F14B4.t1	Arg	F14B4.t1	I:9267122-9267194	tRNA-Arg-TCG-2-1	chrI.trna13	chrI:9267122-9267194 (+)	TCG	Arg	71	101.2	consistent	high-confidence	Transcript:F14B4.t1	I	9267122	9267194	I:9267122..9267194	WBGene00014325	F14B4.t1	F14B4.t1	tRNA	Caenorhabditis elegans	R	Arginine	105992	-20.4646	1.61822	-12.6463	1.17226e-36	1.44306e-33
49	F14B6.t1	iMet	F14B6.t1	I:12229309-12229380	tRNA-iMet-CAT-1-3	chrI.trna36	chrI:12229309-12229380 (+)	CAT	iMet	61.2	121.6	consistent	high-confidence	Transcript:F14B6.t1	I	12229309	12229380	I:12229309..12229380	WBGene00014327	F14B6.t1	F14B6.t1	tRNA	Caenorhabditis elegans	Mi	Initiator_Methionine	1061.09	-13.8224	1.57703	-8.76483	1.8706e-18	1.77131e-16
50	F18G5.t1	Ala	F18G5.t1	X:9237811-9237882	tRNA-Ala-AGC-1-12	chrX.trna79	chrX:9237811-9237882 (+)	AGC	Ala	74.8	99.5	consistent	high-confidence	Transcript:F18G5.t1	X	9237810	9237881	X:9237811..9237882	WBGene00022996	F18G5.t1	F18G5.t1	tRNA	Caenorhabditis elegans	A	Alanine	0.305616	-0.649992	4.08047	-0.159293	0.873438	NA
51	F21A3.t1	Val	F21A3.t1	V:15517400-15517468	tRNA-Met-CAT-2-1	chrV.trna22	chrV:15517400-15517468 (+)	CAT	Met	43	70.4	inconsistent	uncertain-function mismatch: 1	Transcript:F21A3.t1	V	15517401	15517468	V:15517400..15517468	WBGene00014341	F21A3.t1	F21A3.t1	tRNA	Caenorhabditis elegans	V	Valine	1.39993	0.103947	2.71679	0.0382608	0.96948	0.991349
52	F21A3.t2	Val	F21A3.t2	V:15515506-15515578	tRNA-Val-CAC-1-3	chrV.trna80	chrV:15515506-15515578 (-)	CAC	Val	80.7	107.3	consistent	high-confidence	Transcript:F21A3.t2	V	15515506	15515578	V:15515506..15515578	WBGene00014342	F21A3.t2	F21A3.t2	tRNA	Caenorhabditis elegans	V	Valine	56.454	-1.00492	3.7286	-0.269517	NA	NA
53	F21C3.t1	Lys	F21C3.t1	I:7279355-7279427	tRNA-Lys-CTT-2-1	chrI.trna66	chrI:7279355-7279427 (-)	CTT	Lys	83.5	105.8	consistent	high-confidence	Transcript:F21C3.t1	I	7279355	7279427	I:7279355..7279427	WBGene00014343	F21C3.t1	F21C3.t1	tRNA	Caenorhabditis elegans	K	Lysine	482.176	3.68747	0.796806	4.62781	3.6955e-06	0.000129976
54	F22F1.t5	Asp	F22F1.t5	X:8155752-8155824	tRNA-Asp-GTC-7-1	chrX.trna58	chrX:8155752-8155824 (+)	GTC	Asp	54.8	89.4	consistent	high-confidence	Transcript:F22F1.t5	X	8155752	8155823	X:8155752..8155824	WBGene00023007	F22F1.t5	F22F1.t5	tRNA	Caenorhabditis elegans	D	Aspartic_acid	156.214	0.799935	0.802695	0.996561	0.318978	0.991349
55	F27B10.t1	Glu	F27B10.t1	V:7069748-7069818	tRNA-Glu-TTC-3-1	chrV.trna103	chrV:7069748-7069818 (-)	TTC	Glu	59.8	101.1	consistent	high-confidence	Transcript:F27B10.t1	V	7069748	7069818	V:7069748..7069818	WBGene00023015	F27B10.t1	F27B10.t1	tRNA	Caenorhabditis elegans	E	Glutamic_acid	15.6962	-1.28673	1.27167	-1.01184	0.311612	0.991349
56	F27D4.t1	Asn	F27D4.t1	I:7718882-7718958	tRNA-Asn-GTT-3-1	chrI.trna65	chrI:7718882-7718958 (-)	GTT	Asn	56.4	65.6	consistent	uncertain-function	Transcript:F27D4.t1	I	7718882	7718958	I:7718882..7718958	WBGene00014349	F27D4.t1	F27D4.t1	tRNA	Caenorhabditis elegans	N	Asparagine	28.336	0.714691	0.841742	0.849062	0.395847	0.991349
57	F28F8.t1	Ser	F28F8.t1	V:15550612-15550693	tRNA-Ser-TGA-7-1	chrV.trna23	chrV:15550612-15550693 (+)	TGA	Ser	74.4	96.4	consistent	high-confidence mismatch: 2	Transcript:F28F8.t1	V	15550612	15550693	V:15550612..15550693	WBGene00014350	F28F8.t1	F28F8.t1	tRNA	Caenorhabditis elegans	S	Serine	186.701	1.0016	1.14521	0.874603	0.38179	0.991349
58	F28F8.t3	Asp	F28F8.t3	V:15551799-15551870	tRNA-Asp-GTC-2-8	chrV.trna78	chrV:15551799-15551870 (-)	GTC	Asp	61.7	101.6	consistent	high-confidence	Transcript:F28F8.t3	V	15551799	15551870	V:15551799..15551870	WBGene00014352	F28F8.t3	F28F8.t3	tRNA	Caenorhabditis elegans	D	Aspartic_acid	2973.95	-28.39	3.90678	-7.26685	3.6798e-13	2.15707e-11
59	F28F8.t4	Ser	F28F8.t4	V:15547875-15547956	tRNA-Ser-TGA-5-1	chrV.trna79	chrV:15547875-15547956 (-)	TGA	Ser	84.6	112.7	consistent	high-confidence	Transcript:F28F8.t4	V	15547875	15547956	V:15547875..15547956	WBGene00014353	F28F8.t4	F28F8.t4	tRNA	Caenorhabditis elegans	S	Serine	275.404	-11.877	1.64537	-7.21848	5.25729e-13	2.81379e-11
60	F28H6.t1	Arg	F28H6.t1	X:14115691-14115763	tRNA-Arg-CCT-1-2	chrX.trna122	chrX:14115691-14115763 (+)	CCT	Arg	69.7	96.4	consistent	high-confidence mismatch: 1	Transcript:F28H6.t1	X	14115691	14115763	X:14115691..14115763	WBGene00014354	F28H6.t1	F28H6.t1	tRNA	Caenorhabditis elegans	R	Arginine	21335.3	-18.1519	1.62422	-11.1758	5.35613e-29	1.0989e-26
61	F31E9.t1	Tyr	F31E9.t1	V:17317879-17317962	tRNA-Tyr-GTA-3-1	chrV.trna70	chrV:17317879-17317962 (-)	GTA	Tyr	67.4	109.7	consistent	high-confidence intron: 1 mismatch: 1	Transcript:F31E9.t1	V	17317879	17317962	V:17317879..17317962	WBGene00014362	F31E9.t1	F31E9.t1	tRNA	Caenorhabditis elegans	Y	Tyrosine	98.0839	-1.22086	1.11753	-1.09246	0.27463	0.991349
62	F32A6.t1	Phe	F32A6.t1	X:5319385-5319457	tRNA-Phe-GAA-5-1	chrX.trna281	chrX:5319385-5319457 (-)	GAA	Phe	81.2	113.3	consistent	high-confidence	Transcript:F32A6.t1	X	5319385	5319457	X:5319385..5319457	WBGene00023022	F32A6.t1	F32A6.t1	tRNA	Caenorhabditis elegans	F	Phenylalanine	158.574	-0.487919	0.90161	-0.541164	0.588395	0.991349
63	F32B4.t1	Cys	F32B4.t1	I:11505551-11505622	tRNA-Cys-GCA-1-2	chrI.trna29	chrI:11505551-11505622 (+)	GCA	Cys	74	106.7	consistent	high-confidence	Transcript:F32B4.t1	I	11505551	11505622	I:11505551..11505622	WBGene00014363	F32B4.t1	F32B4.t1	tRNA	Caenorhabditis elegans	C	Cysteine	2183.32	-11.223	1.30847	-8.5772	9.72079e-18	8.54735e-16
64	F36D4.t1	Tyr	F36D4.t1	V:9412205-9412291	tRNA-Tyr-GTA-6-1	chrV.trna96	chrV:9412205-9412291 (-)	GTA	Tyr	66.9	109.8	consistent	high-confidence intron: 1	Transcript:F36D4.t1	V	9412205	9412291	V:9412205..9412291	WBGene00023028	F36D4.t1	F36D4.t1	tRNA	Caenorhabditis elegans	Y	Tyrosine	0.243824	1.09516	4.04785	0.270554	0.786734	NA
65	F37A4.t1	Leu	F37A4.t1	III:6724135-6724220	tRNA-Lys-CTT-4-1	chrIII.trna61	chrIII:6724135-6724220 (-)	CTT	Lys	72.1	75.7	inconsistent	isotype-mismatch	Transcript:F37A4.t1	III	6724135	6724220	III:6724135..6724220	WBGene00023031	F37A4.t1	F37A4.t1	tRNA	Caenorhabditis elegans	L	Leucine	18.326	0.275064	0.948003	0.290151	0.7717	0.991349
66	F38E9.t2	Arg	F38E9.t2	X:16461477-16461549	tRNA-Arg-TCG-4-1	chrX.trna148	chrX:16461477-16461549 (+)	TCG	Arg	69.4	98	consistent	high-confidence	Transcript:F38E9.t2	X	16461477	16461549	X:16461477..16461549	WBGene00023033	F38E9.t2	F38E9.t2	tRNA	Caenorhabditis elegans	R	Arginine	17791.4	-17.8899	1.58252	-11.3047	1.24385e-29	3.06236e-27
67	F42A10.t2	Ser	F42A10.t2	III:6158965-6159050	tRNA-Ser-CGA-3-1	chrIII.trna21	chrIII:6158965-6159050 (+)	CGA	Ser	59.1	100.3	consistent	high-confidence	Transcript:F42A10.t2	III	6158965	6159050	III:6158965..6159050	WBGene00023045	F42A10.t2	F42A10.t2	tRNA	Caenorhabditis elegans	S	Serine	25.5763	0.836103	1.04037	0.803655	0.421596	0.991349
68	F42G10.t1	Arg	F42G10.t1	X:10018425-10018497	tRNA-Arg-ACG-2-1	chrX.trna226	chrX:10018425-10018497 (-)	ACG	Arg	71.6	102.6	consistent	high-confidence	Transcript:F42G10.t1	X	10018425	10018497	X:10018425..10018497	WBGene00014374	F42G10.t1	F42G10.t1	tRNA	Caenorhabditis elegans	R	Arginine	1736.29	-9.37678	1.37508	-6.8191	9.16131e-12	4.51103e-10
69	F44A2.t1	Ala	F44A2.t1	V:9318202-9318273	tRNA-Ala-CGC-4-1	chrV.trna13	chrV:9318202-9318273 (+)	CGC	Ala	63.4	98.1	consistent	high-confidence	Transcript:F44A2.t1	V	9318202	9318273	V:9318202..9318273	WBGene00023049	F44A2.t1	F44A2.t1	tRNA	Caenorhabditis elegans	A	Alanine	3102.72	-1.84778	1.18249	-1.56262	0.118141	0.777711
70	F47E1.t3	Thr	F47E1.t3	X:9059280-9059394	tRNA-Pro-AGG-5-1	chrX.trna238	chrX:9059280-9059394 (-)	AGG	Pro	68.5	84.2	inconsistent	isotype-mismatch intron: 1	Transcript:F47E1.t3	X	9059280	9059394	X:9059280..9059394	WBGene00023054	F47E1.t3	F47E1.t3	tRNA	Caenorhabditis elegans	T	Threonine	84.0434	1.50658	0.807239	1.86634	0.0619943	0.562022
71	F49E7.t1	Arg	F49E7.t1	X:1089400-1089474	tRX-Arg-NNN-1-1	chrX.trna5	chrX:1089400-1089474 (+)	TCG	Arg	58.9	80.7	consistent	uncertain-function	Transcript:F49E7.t1	X	1089400	1089474	X:1089400..1089474	WBGene00023059	F49E7.t1	F49E7.t1	tRNA	Caenorhabditis elegans	R	Arginine	162.177	-0.149601	0.862817	-0.173387	0.862347	0.991349
72	F52E10.t2	Glu	F52E10.t2	X:16274498-16274569	tRNA-Glu-CTC-5-1	chrX.trna141	chrX:16274498-16274569 (+)	CTC	Glu	56.8	83.6	consistent	high-confidence mismatch: 2	Transcript:F52E10.t2	X	16274498	16274569	X:16274498..16274569	WBGene00014385	F52E10.t2	F52E10.t2	tRNA	Caenorhabditis elegans	E	Glutamic_acid	310.071	-0.856706	1.06178	-0.806857	0.419749	0.991349
73	F53B6.t1	Lys	F53B6.t1	I:8953169-8953241	tRX-Lys-NNN-2-1	chrI.trna12	chrI:8953169-8953241 (+)	TTT	Lys	64.6	78.3	consistent	uncertain-function mismatch: 2	Transcript:F53B6.t1	I	8953169	8953241	I:8953169..8953241	WBGene00014389	F53B6.t1	F53B6.t1	tRNA	Caenorhabditis elegans	K	Lysine	0.130536	0.305155	4.08047	0.0747843	0.940386	NA
74	F55G7.t1	Thr	F55G7.t1	X:11933728-11933799	tRNA-Thr-CGT-6-1	chrX.trna91	chrX:11933728-11933799 (+)	CGT	Thr	75.7	88.5	consistent	high-confidence	Transcript:F55G7.t1	X	11933728	11933799	X:11933728..11933799	WBGene00014400	F55G7.t1	F55G7.t1	tRNA	Caenorhabditis elegans	T	Threonine	1681.1	-0.879822	0.901569	-0.975879	0.329124	0.991349
75	F57G8.t1	Asn	F57G8.t1	V:16338548-16338620	tRNA-Asn-GTT-1-8	chrV.trna26	chrV:16338548-16338620 (+)	GTT	Asn	73.5	104.5	consistent	high-confidence	Transcript:F57G8.t1	V	16338548	16338620	V:16338548..16338620	WBGene00014407	F57G8.t1	F57G8.t1	tRNA	Caenorhabditis elegans	N	Asparagine	936.582	-12.6758	3.37822	-3.75222	0.000175274	0.00431526
76	H08J11.t2	Gln	H08J11.t2	X:9091310-9091381	tRNA-Gln-TTG-3-1	chrX.trna78	chrX:9091310-9091381 (+)	TTG	Gln	64.1	100.4	consistent	high-confidence mismatch: 1	Transcript:H08J11.t2	X	9091310	9091381	X:9091310..9091381	WBGene00023079	H08J11.t2	H08J11.t2	tRNA	Caenorhabditis elegans	Q	Glutamine	11.7595	1.71803	1.31261	1.30887	0.19058	0.988571
77	K01A12.t1	Arg	K01A12.t1	X:8623603-8623675	tRNA-Arg-ACG-5-1	chrX.trna64	chrX:8623603-8623675 (+)	ACG	Arg	57.5	91.5	consistent	high-confidence mismatch: 1	Transcript:K01A12.t1	X	8623603	8623675	X:8623603..8623675	WBGene00023087	K01A12.t1	K01A12.t1	tRNA	Caenorhabditis elegans	R	Arginine	552.879	3.735	0.815654	4.57915	4.66867e-06	0.000155328
78	K01A6.t1	Leu	K01A6.t1	IV:11721149-11721236	tRNA-His-GTG-1-1	chrIV.trna25	chrIV:11721149-11721236 (+)	GTG	His	79.2	92.1	inconsistent	isotype-mismatch intron: 1	Transcript:K01A6.t1	IV	11721149	11721236	IV:11721149..11721236	WBGene00014414	K01A6.t1	K01A6.t1	tRNA	Caenorhabditis elegans	L	Leucine	7.28211	-0.679491	1.14128	-0.595376	0.551592	0.991349
79	K02A4.t1	Ser	K02A4.t1	X:12889940-12890021	tRNA-Ser-TGA-4-1	chrX.trna97	chrX:12889940-12890021 (+)	TGA	Ser	81.8	117.7	consistent	high-confidence	Transcript:K02A4.t1	X	12889940	12890021	X:12889940..12890021	WBGene00014416	K02A4.t1	K02A4.t1	tRNA	Caenorhabditis elegans	S	Serine	1569.59	-1.73105	0.927859	-1.86564	0.0620918	0.562022
80	K02A4.t2	Ala	K02A4.t2	X:12890285-12890356	tRNA-Ala-CGC-1-1	chrX.trna206	chrX:12890285-12890356 (-)	CGC	Ala	73.7	99.4	consistent	high-confidence	Transcript:K02A4.t2	X	12890285	12890356	X:12890285..12890356	WBGene00014417	K02A4.t2	K02A4.t2	tRNA	Caenorhabditis elegans	A	Alanine	1215.03	-5.00934	3.06693	-1.63334	0.102398	0.724622
81	K02D3.t1	Lys	K02D3.t1	X:13713639-13713727	tRNA-Lys-CTT-7-1	chrX.trna194	chrX:13713639-13713727 (-)	CTT	Lys	71.5	89.5	consistent	high-confidence	Transcript:K02D3.t1	X	13713639	13713727	X:13713639..13713727	WBGene00235251	K02D3.t1	K02D3.t1	tRNA	Caenorhabditis elegans	K	Lysine	4.25221	3.12195	1.61265	1.93591	0.0528781	0.503589
82	K02E11.t1	Gln	K02E11.t1	V:14231364-14231435	tRNA-Gln-CTG-1-1	chrV.trna17	chrV:14231364-14231435 (+)	CTG	Gln	74	111.6	consistent	high-confidence	Transcript:K02E11.t1	V	14231364	14231435	V:14231364..14231435	WBGene00014420	K02E11.t1	K02E11.t1	tRNA	Caenorhabditis elegans	Q	Glutamine	4994.24	-1.35465	1.10146	-1.22987	0.218747	0.991349
83	K06A4.t1	Ala	K06A4.t1	V:9503562-9503633	tRNA-Ala-CGC-3-1	chrV.trna14	chrV:9503562-9503633 (+)	CGC	Ala	67.8	99.1	consistent	high-confidence	Transcript:K06A4.t1	V	9503562	9503633	V:9503562..9503633	WBGene00014423	K06A4.t1	K06A4.t1	tRNA	Caenorhabditis elegans	A	Alanine	2508.29	-1.35245	1.80628	-0.748746	0.45401	0.991349
84	K06G5.t1	Trp	K06G5.t1	X:14228920-14228991	tRNA-Trp-CCA-2-1	chrX.trna186	chrX:14228920-14228991 (-)	CCA	Trp	68.3	81.2	consistent	high-confidence	Transcript:K06G5.t1	X	14228920	14228991	X:14228920..14228991	WBGene00004716	rtw-5	K06G5.t1	tRNA	Caenorhabditis elegans	W	Tryptophan	1078.74	0.1316	0.752928	0.174784	0.861249	0.991349
85	K07A1.t1	Ser	K07A1.t1	I:9605756-9605837	tRNA-Ser-TGA-3-1	chrI.trna19	chrI:9605756-9605837 (+)	TGA	Ser	85.5	122.6	consistent	high-confidence	Transcript:K07A1.t1	I	9605756	9605837	I:9605756..9605837	WBGene00014424	K07A1.t1	K07A1.t1	tRNA	Caenorhabditis elegans	S	Serine	2017.84	-1.90259	0.971214	-1.95898	0.0501153	0.485763
86	K09C6.t1	Ala	K09C6.t1	V:857325-857396	tRNA-Ala-AGC-6-1	chrV.trna1	chrV:857325-857396 (+)	AGC	Ala	47.1	66.7	consistent	uncertain-function mismatch: 3	Transcript:K09C6.t1	V	857325	857396	V:857325..857396	WBGene00023103	K09C6.t1	K09C6.t1	tRNA	Caenorhabditis elegans	A	Alanine	39.8004	2.07161	1.01807	2.03484	0.0418673	0.446703
87	K10C8.t1	Val	K10C8.t1	V:12683351-12683423	tRNA-Val-TAC-1-1	chrV.trna91	chrV:12683351-12683423 (-)	TAC	Val	77.5	103	consistent	high-confidence	Transcript:K10C8.t1	V	12683351	12683423	V:12683351..12683423	WBGene00014437	K10C8.t1	K10C8.t1	tRNA	Caenorhabditis elegans	V	Valine	195.779	-11.384	3.90706	-2.9137	0.00357171	0.0646585
88	K11E4.t2	Lys	K11E4.t2	X:13716493-13716565	tRNA-Lys-CTT-5-1	chrX.trna112	chrX:13716493-13716565 (+)	CTT	Lys	75.4	102.7	consistent	high-confidence	Transcript:K11E4.t2	X	13716493	13716565	X:13716493..13716565	WBGene00014439	K11E4.t2	K11E4.t2	tRNA	Caenorhabditis elegans	K	Lysine	304.805	3.54553	0.811115	4.37117	1.2358e-05	0.000380317
89	K11H12.t1	SeC	K11H12.t1	IV:658181-658267	tRNA-SeC-TCA-1-1	chrIV.trna3	chrIV:658181-658267 (+)	TCA	SeC	107.4	107.4	consistent	high-confidence	Transcript:K11H12.t1	IV	658181	658266	IV:658181..658267	WBGene00023106	K11H12.t1	K11H12.t1	tRNA	Caenorhabditis elegans	U	Selenocysteine	611.021	-0.320915	1.0727	-0.299167	0.764813	0.991349
90	K11H3.t1	Ser	K11H3.t1	III:9862022-9862103	tRNA-Ser-AGA-1-1	chrIII.trna49	chrIII:9862022-9862103 (-)	AGA	Ser	82.3	125.4	consistent	high-confidence	Transcript:K11H3.t1	III	9862022	9862103	III:9862022..9862103	WBGene00014444	K11H3.t1	K11H3.t1	tRNA	Caenorhabditis elegans	S	Serine	856.81	-2.98466	0.974306	-3.06337	0.00218861	0.0420966
91	K12H4.t1	Pro	K12H4.t1	III:8069405-8069476	tRNA-Pro-TGG-4-1	chrIII.trna25	chrIII:8069405-8069476 (+)	TGG	Pro	66.3	107.6	consistent	high-confidence	Transcript:K12H4.t1	III	8069405	8069476	III:8069405..8069476	WBGene00023107	K12H4.t1	K12H4.t1	tRNA	Caenorhabditis elegans	P	Proline	41.395	1.42802	0.919114	1.55369	0.120258	0.787436
92	M03A1.t2	Ala	M03A1.t2	II:4565014-4565087	tRNA-Ala-AGC-5-1	chrII.trna52	chrII:4565014-4565087 (-)	AGC	Ala	49.2	61.9	consistent	uncertain-function mismatch: 2	Transcript:M03A1.t2	II	4565016	4565087	II:4565014..4565087	WBGene00023113	M03A1.t2	M03A1.t2	tRNA	Caenorhabditis elegans	A	Alanine	44.1485	-0.229988	0.853931	-0.269328	0.787677	0.991349
93	R02E12.t1	Gly	R02E12.t1	X:3994602-3994678	tRNA-Gly-TCC-7-1	chrX.trna27	chrX:3994602-3994678 (+)	TCC	Gly	54.5	77.2	consistent	high-confidence	Transcript:R02E12.t1	X	3994602	3994678	X:3994602..3994678	WBGene00023116	R02E12.t1	R02E12.t1	tRNA	Caenorhabditis elegans	G	Glycine	188.899	-0.747065	0.782956	-0.954159	0.340003	0.991349
94	R04D3.t2	Val	R04D3.t2	X:13307034-13307106	tRNA-Val-TAC-3-2	chrX.trna104	chrX:13307034-13307106 (+)	TAC	Val	77.2	101.2	consistent	high-confidence	Transcript:R04D3.t2	X	13307034	13307106	X:13307034..13307106	WBGene00014478	R04D3.t2	R04D3.t2	tRNA	Caenorhabditis elegans	V	Valine	0.440944	1.92045	3.98703	0.481675	0.630037	0.991349
95	R04D3.t4	Tyr	R04D3.t4	X:13284766-13284849	tRNA-Tyr-GTA-5-1	chrX.trna200	chrX:13284766-13284849 (-)	GTA	Tyr	68.8	108	consistent	high-confidence intron: 1 mismatch: 1	Transcript:R04D3.t4	X	13284766	13284849	X:13284766..13284849	WBGene00014480	R04D3.t4	R04D3.t4	tRNA	Caenorhabditis elegans	Y	Tyrosine	7.12993	0.117603	1.20482	0.0976101	0.922242	0.991349
96	R04E5.t1	Gly	R04E5.t1	X:8819681-8819752	tRNA-Gly-TCC-4-1	chrX.trna68	chrX:8819681-8819752 (+)	TCC	Gly	61.8	84	consistent	high-confidence mismatch: 1	Transcript:R04E5.t1	X	8819681	8819752	X:8819681..8819752	WBGene00023118	R04E5.t1	R04E5.t1	tRNA	Caenorhabditis elegans	G	Glycine	1.83116	-0.190995	1.77763	-0.107444	0.914437	0.991349
97	R148.t1	Tyr	R148.t1	III:3195438-3195522	tRNA-Tyr-GTA-7-1	chrIII.trna13	chrIII:3195438-3195522 (+)	GTA	Tyr	49.5	81.9	consistent	uncertain-function intron: 1 mismatch: 1	Transcript:R148.t1	III	3195439	3195520	III:3195438..3195522	WBGene00023127	R148.t1	R148.t1	tRNA	Caenorhabditis elegans	Y	Tyrosine	2447.45	-1.38672	1.03504	-1.33977	0.180319	0.977366
98	T04D3.t1	Gly	T04D3.t1	I:13324995-13325066	tRNA-Gly-TCC-5-1	chrI.trna39	chrI:13324995-13325066 (+)	TCC	Gly	62.2	84	consistent	high-confidence	Transcript:T04D3.t1	I	13324995	13325066	I:13324995..13325066	WBGene00014500	T04D3.t1	T04D3.t1	tRNA	Caenorhabditis elegans	G	Glycine	266.985	3.87515	0.823998	4.70286	2.56541e-06	9.2883e-05
99	T06H11.t1	Ser	T06H11.t1	X:10124498-10124579	tRNA-Ser-TGA-1-1	chrX.trna83	chrX:10124498-10124579 (+)	TGA	Ser	84.9	120.5	consistent	high-confidence	Transcript:T06H11.t1	X	10124498	10124579	X:10124498..10124579	WBGene00014507	T06H11.t1	T06H11.t1	tRNA	Caenorhabditis elegans	S	Serine	1326.01	-0.79989	0.957949	-0.835002	0.403717	0.991349
100	T07D10.t1	Ala	T07D10.t1	I:12601778-12601851	tRNA-Ala-AGC-4-1	chrI.trna37	chrI:12601778-12601851 (+)	AGC	Ala	55.3	57.5	consistent	uncertain-function	Transcript:T07D10.t1	I	12601778	12601845	I:12601778..12601851	WBGene00014510	T07D10.t1	T07D10.t1	tRNA	Caenorhabditis elegans	A	Alanine	16.1061	2.63604	1.18422	2.22596	0.0260167	0.326801
101	T10B9.t1	Lys	T10B9.t1	II:9773654-9773728	tRX-Lys-NNN-3-1	chrII.trna18	chrII:9773654-9773728 (+)	CTT	Lys	47.6	68.8	consistent	uncertain-function	Transcript:T10B9.t1	II	9773654	9773728	II:9773654..9773728	WBGene00014513	T10B9.t1	T10B9.t1	tRNA	Caenorhabditis elegans	K	Lysine	41.0547	0.428333	0.862464	0.496639	0.619444	0.991349
102	T13B5.t2	Cys	T13B5.t2	II:1102357-1102430	tRX-Thr-NNN-5-1	chrII.trna66	chrII:1102357-1102430 (-)	TGT	Pseudo	22.7	12.3	inconsistent	pseudo mismatch: 2	Transcript:T13B5.t2	II	1102360	1102432	II:1102357..1102430	WBGene00023137	T13B5.t2	T13B5.t2	tRNA	Caenorhabditis elegans	C	Cysteine	0.533337	0.758549	3.2708	0.231916	0.816604	0.991349
103	T14B4.t1	Leu	T14B4.t1	II:6721766-6721848	tRNA-Leu-TAA-3-1	chrII.trna12	chrII:6721766-6721848 (+)	AAG	Leu	65	92.2	consistent	high-confidence mismatch: 3	Transcript:T14B4.t1	II	6721766	6721848	II:6721766..6721848	WBGene00023138	T14B4.t1	T14B4.t1	tRNA	Caenorhabditis elegans	L	Leucine	7.20041	-0.881088	1.1994	-0.734608	0.462579	0.991349
104	T14G8.t1	Pro	T14G8.t1	X:12854840-12854911	tRNA-Pro-TGG-3-1	chrX.trna207	chrX:12854840-12854911 (-)	TGG	Pro	66.7	107.7	consistent	high-confidence	Transcript:T14G8.t1	X	12854840	12854911	X:12854840..12854911	WBGene00014519	T14G8.t1	T14G8.t1	tRNA	Caenorhabditis elegans	P	Proline	1870.69	3.20879	0.77385	4.14653	3.37558e-05	0.000903336
105	T22A3.t2	Leu	T22A3.t2	I:10601851-10601933	tRNA-Gly-CCC-1-2	chrI.trna23	chrI:10601851-10601933 (+)	CCC	Gly	79.1	92.6	inconsistent	isotype-mismatch	Transcript:T22A3.t2	I	10601851	10601933	I:10601851..10601933	WBGene00014526	T22A3.t2	T22A3.t2	tRNA	Caenorhabditis elegans	L	Leucine	121.04	-0.192409	0.792537	-0.242776	0.808179	0.991349
106	T22C8.t1	Leu	T22C8.t1	II:8631957-8632040	tRNA-Leu-TAA-2-1	chrII.trna45	chrII:8631957-8632040 (-)	TAA	Leu	70.5	100.8	consistent	high-confidence mismatch: 1	Transcript:T22C8.t1	II	8631957	8632040	II:8631957..8632040	WBGene00014530	T22C8.t1	T22C8.t1	tRNA	Caenorhabditis elegans	L	Leucine	18.325	-21.2882	3.91002	-5.44453	5.19423e-08	1.99815e-06
107	T22F3.t3	Pro	T22F3.t3	V:3588314-3588385	tRNA-Pro-TGG-5-1	chrV.trna108	chrV:3588314-3588385 (-)	TGG	Pro	64.7	104.9	consistent	high-confidence mismatch: 1	Transcript:T22F3.t3	V	3588314	3588385	V:3588314..3588385	WBGene00023145	T22F3.t3	T22F3.t3	tRNA	Caenorhabditis elegans	P	Proline	26.8393	1.64354	0.94544	1.73839	0.082142	0.639979
108	T22F3.t4	Pro	T22F3.t4	V:3582131-3582202	tRNA-Pro-TGG-6-1	chrV.trna109	chrV:3582131-3582202 (-)	TGG	Pro	67.2	110.9	consistent	high-confidence mismatch: 1	Transcript:T22F3.t4	V	3582131	3582202	V:3582131..3582202	WBGene00023146	T22F3.t4	T22F3.t4	tRNA	Caenorhabditis elegans	P	Proline	272.219	4.53726	0.82635	5.49072	4.00299e-08	1.58958e-06
109	T25B6.t1	Thr	T25B6.t1	X:9025663-9025734	tRNA-Thr-CGT-1-1	chrX.trna239	chrX:9025663-9025734 (-)	CGT	Thr	83.8	95.2	consistent	high-confidence	Transcript:T25B6.t1	X	9025663	9025734	X:9025663..9025734	WBGene00023148	T25B6.t1	T25B6.t1	tRNA	Caenorhabditis elegans	T	Threonine	496.181	-0.991092	0.876786	-1.13037	0.258321	0.991349
110	T28C12.t1	Cys	T28C12.t1	V:6335398-6335469	tRNA-Cys-GCA-2-1	chrV.trna6	chrV:6335398-6335469 (+)	GCA	Cys	62.8	97.4	consistent	high-confidence mismatch: 1	Transcript:T28C12.t1	V	6335398	6335469	V:6335398..6335469	WBGene00023155	T28C12.t1	T28C12.t1	tRNA	Caenorhabditis elegans	C	Cysteine	9.5041	-0.143141	1.32959	-0.107658	0.914267	0.991349
111	VK10D6R.t1	Leu	VK10D6R.t1	V:11183666-11183765	tRX-Leu-NNN-3-1	chrV.trna94	chrV:11183666-11183765 (-)	CAG	Leu	42.7	52.6	consistent	uncertain-function	Transcript:VK10D6R.t1	V	11183666	11183765	V:11183666..11183765	WBGene00014537	VK10D6R.t1	VK10D6R.t1	tRNA	Caenorhabditis elegans	L	Leucine	1.95081	0.998661	1.87441	0.532787	0.594181	0.991349
112	W02H3.t1	Leu	W02H3.t1	X:11095673-11095754	tRNA-Leu-TAG-1-3	chrX.trna88	chrX:11095673-11095754 (+)	TAG	Leu	75.3	115.1	consistent	high-confidence	Transcript:W02H3.t1	X	11095673	11095754	X:11095673..11095754	WBGene00014538	W02H3.t1	W02H3.t1	tRNA	Caenorhabditis elegans	L	Leucine	7991.9	-1.07307	0.966776	-1.10995	0.267022	0.991349
113	W03C9.t1	Val	W03C9.t1	II:11959375-11959447	tRNA-Val-TAC-4-1	chrII.trna24	chrII:11959375-11959447 (+)	TAC	Val	72.9	97.8	consistent	high-confidence mismatch: 1	Transcript:W03C9.t1	II	11959375	11959447	II:11959375..11959447	WBGene00014539	W03C9.t1	W03C9.t1	tRNA	Caenorhabditis elegans	V	Valine	3246.21	-0.443888	0.923198	-0.480816	0.630648	0.991349
114	W09G10.t3	Thr	W09G10.t3	II:3519086-3519157	tRNA-Thr-AGT-2-1	chrII.trna58	chrII:3519086-3519157 (-)	AGT	Thr	81.2	91.7	consistent	high-confidence	Transcript:W09G10.t3	II	3519086	3519157	II:3519086..3519157	WBGene00023162	W09G10.t3	W09G10.t3	tRNA	Caenorhabditis elegans	T	Threonine	12.9364	-0.0619385	1.06115	-0.0583693	0.953454	0.991349
115	Y102E9.t1	Leu	Y102E9.t1	III:6726991-6727076	tRNA-Arg-CCT-2-1	chrIII.trna60	chrIII:6726991-6727076 (-)	CCT	Arg	68.7	89.9	inconsistent	isotype-mismatch mismatch: 1	Transcript:Y102E9.t1	III	6726991	6727076	III:6726991..6727076	WBGene00023201	Y102E9.t1	Y102E9.t1	tRNA	Caenorhabditis elegans	L	Leucine	45.8187	-0.00468799	0.859342	-0.00545533	0.995647	0.999664
116	Y17G9A.t1	His	Y17G9A.t1	IV:4861740-4861823	tRNA-His-GTG-5-1	chrIV.trna14	chrIV:4861740-4861823 (+)	GTG	His	56.3	66	consistent	uncertain-function	Transcript:Y17G9A.t1	IV	4861754	4861827	IV:4861740..4861823	WBGene00023168	Y17G9A.t1	Y17G9A.t1	tRNA	Caenorhabditis elegans	H	Histidine	1.10927	3.25756	2.56082	1.27208	0.203346	0.991349
117	Y46G5A.t1	Arg	Y46G5A.t1	II:12728755-12728826	tRNA-Arg-CCG-1-1	chrII.trna33	chrII:12728755-12728826 (-)	CCG	Arg	53.8	71.4	consistent	high-confidence mismatch: 1	Transcript:Y46G5A.t1	II	12728756	12728826	II:12728755..12728826	WBGene00189967	Y46G5A.t1	Y46G5A.t1	tRNA	Caenorhabditis elegans	R	Arginine	94.8769	-0.532122	0.949251	-0.56057	0.575091	0.991349
118	Y51H4A.t2	Ser	Y51H4A.t2	IV:16577306-16577387	tRNA-Ser-TGA-6-1	chrIV.trna42	chrIV:16577306-16577387 (+)	TGA	Ser	82.4	117.2	consistent	high-confidence	Transcript:Y51H4A.t2	IV	16577306	16577387	IV:16577306..16577387	WBGene00014580	Y51H4A.t2	Y51H4A.t2	tRNA	Caenorhabditis elegans	S	Serine	4862.43	-0.180415	0.756597	-0.238456	0.811528	0.991349
119	Y51H4A.t4	Gly	Y51H4A.t4	IV:16684383-16684454	tRNA-Gly-TCC-6-1	chrIV.trna46	chrIV:16684383-16684454 (-)	TCC	Gly	61	78.6	consistent	high-confidence mismatch: 2	Transcript:Y51H4A.t4	IV	16684383	16684454	IV:16684383..16684454	WBGene00014582	Y51H4A.t4	Y51H4A.t4	tRNA	Caenorhabditis elegans	G	Glycine	289.293	0.273774	0.892563	0.306727	0.759051	0.991349
120	Y54G2A.t1	Asp	Y54G2A.t1	IV:2800099-2800170	tRNA-Asp-GTC-1-1	chrIV.trna8	chrIV:2800099-2800170 (+)	GTC	Asp	63.3	99.7	consistent	high-confidence	Transcript:Y54G2A.t1	IV	2800099	2800170	IV:2800099..2800170	WBGene00023178	Y54G2A.t1	Y54G2A.t1	tRNA	Caenorhabditis elegans	D	Aspartic_acid	162.143	-11.1109	1.52326	-7.29413	3.00585e-13	1.8501e-11
121	Y54G2A.t2	Asp	Y54G2A.t2	IV:2802337-2802408	tRNA-Asp-GTC-3-1	chrIV.trna9	chrIV:2802337-2802408 (+)	GTC	Asp	60.5	96.3	consistent	high-confidence	Transcript:Y54G2A.t2	IV	2802337	2802408	IV:2802337..2802408	WBGene00023179	Y54G2A.t2	Y54G2A.t2	tRNA	Caenorhabditis elegans	D	Aspartic_acid	4367.24	-0.831364	0.788314	-1.05461	0.291603	0.991349
122	Y54G2A.t4	Asp	Y54G2A.t4	IV:2808355-2808426	tRNA-Asp-GTC-5-1	chrIV.trna11	chrIV:2808355-2808426 (+)	GTC	Asp	52.2	94.5	consistent	high-confidence mismatch: 1	Transcript:Y54G2A.t4	IV	2808355	2808426	IV:2808355..2808426	WBGene00023181	Y54G2A.t4	Y54G2A.t4	tRNA	Caenorhabditis elegans	D	Aspartic_acid	50.4719	1.63834	0.896381	1.82773	0.0675908	0.598592
123	Y59A8B.t3	Cys	Y59A8B.t3	V:17931076-17931153	tRX-Gly-NNN-7-1	chrV.trna32	chrV:17931076-17931153 (+)	GCC	Pseudo	20.5	11.3	inconsistent	pseudo mismatch: 1	Transcript:Y59A8B.t3	V	17931078	17931146	V:17931076..17931153	WBGene00014595	Y59A8B.t3	Y59A8B.t3	tRNA	Caenorhabditis elegans	C	Cysteine	3.02612	-0.204381	1.797	-0.113734	0.909448	0.991349
124	Y73B6BL.t2	Val	Y73B6BL.t2	IV:6470291-6470372	tRX-Val-NNN-1-1	chrIV.trna19	chrIV:6470291-6470372 (+)	AAC	Val	47.9	60.7	consistent	uncertain-function mismatch: 1	Transcript:Y73B6BL.t2	IV	6470291	6470372	IV:6470291..6470372	WBGene00235252	Y73B6BL.t2	Y73B6BL.t2	tRNA	Caenorhabditis elegans	V	Valine	3.41475	-0.754337	1.42083	-0.530911	0.59548	0.991349
125	Y73F8A.t1	Val	Y73F8A.t1	IV:15235388-15235460	tRNA-Val-AAC-3-1	chrIV.trna32	chrIV:15235388-15235460 (+)	AAC	Val	75.2	102.4	consistent	high-confidence	Transcript:Y73F8A.t1	IV	15235388	15235460	IV:15235388..15235460	WBGene00014602	Y73F8A.t1	Y73F8A.t1	tRNA	Caenorhabditis elegans	V	Valine	28.1911	-3.24826	1.47659	-2.19983	0.0278188	0.332475
126	Y7A5A.t1	Ser	Y7A5A.t1	X:15773527-15773608	tRNA-Ser-AGA-3-1	chrX.trna138	chrX:15773527-15773608 (+)	AGA	Ser	75.1	118.3	consistent	high-confidence	Transcript:Y7A5A.t1	X	15773527	15773608	X:15773527..15773608	WBGene00014554	Y7A5A.t1	Y7A5A.t1	tRNA	Caenorhabditis elegans	S	Serine	3285.44	-0.597259	0.912544	-0.654499	0.51279	0.991349
127	Y7A5A.t4	Ser	Y7A5A.t4	X:15773331-15773412	tRNA-Ser-CGA-2-2	chrX.trna176	chrX:15773331-15773412 (-)	CGA	Ser	81.6	125	consistent	high-confidence	Transcript:Y7A5A.t4	X	15773331	15773412	X:15773331..15773412	WBGene00014557	Y7A5A.t4	Y7A5A.t4	tRNA	Caenorhabditis elegans	S	Serine	10462.2	-3.65336	0.839901	-4.34975	1.36292e-05	0.000402289
128	Y7A5A.t5	Ser	Y7A5A.t5	X:15770009-15770090	tRNA-Ser-AGA-4-1	chrX.trna177	chrX:15770009-15770090 (-)	AGA	Ser	74.8	117	consistent	high-confidence mismatch: 1	Transcript:Y7A5A.t5	X	15770009	15770090	X:15770009..15770090	WBGene00014558	Y7A5A.t5	Y7A5A.t5	tRNA	Caenorhabditis elegans	S	Serine	32.6939	-22.0931	3.90858	-5.65246	NA	NA
129	Y95D11A.t1	Phe	Y95D11A.t1	I:10945821-10945902	tRNA-Phe-GAA-6-1	chrI.trna27	chrI:10945821-10945902 (+)	GAA	Phe	56.6	79.9	consistent	high-confidence mismatch: 1	Transcript:Y95D11A.t1	I	10945821	10945893	I:10945821..10945902	WBGene00014605	Y95D11A.t1	Y95D11A.t1	tRNA	Caenorhabditis elegans	F	Phenylalanine	0.479697	-1.39717	3.78358	-0.369272	0.711925	0.991349
130	Y97E10C.t1	Thr	Y97E10C.t1	V:7730654-7730725	tRNA-Thr-CGT-5-1	chrV.trna102	chrV:7730654-7730725 (-)	CGT	Thr	75.1	89.5	consistent	high-confidence mismatch: 1	Transcript:Y97E10C.t1	V	7730654	7730725	V:7730654..7730725	WBGene00023200	Y97E10C.t1	Y97E10C.t1	tRNA	Caenorhabditis elegans	T	Threonine	771.717	-0.862387	0.922061	-0.935282	0.349643	0.991349
131	ZK1010.t1	Ser	ZK1010.t1	III:13009423-13009499	tRNA-Ser-GCT-3-1	chrIII.trna38	chrIII:13009423-13009499 (+)	GCT	Ser	54.4	95.1	consistent	high-confidence	Transcript:ZK1010.t1	III	13009423	13009499	III:13009423..13009499	WBGene00014639	ZK1010.t1	ZK1010.t1	tRNA	Caenorhabditis elegans	S	Serine	121.262	-0.59305	0.918749	-0.645498	0.518605	0.991349
132	ZK1067.t1	Tyr	ZK1067.t1	II:9211804-9211887	tRNA-Tyr-GTA-4-1	chrII.trna44	chrII:9211804-9211887 (-)	GTA	Tyr	67	111.4	consistent	high-confidence intron: 1 mismatch: 1	Transcript:ZK1067.t1	II	9211804	9211887	II:9211804..9211887	WBGene00014640	ZK1067.t1	ZK1067.t1	tRNA	Caenorhabditis elegans	Y	Tyrosine	72.489	0.410206	1.298	0.31603	0.75198	0.991349
133	ZK154.t1	Asn	ZK154.t1	X:7773190-7773262	tRNA-Asn-GTT-2-1	chrX.trna48	chrX:7773190-7773262 (+)	GTT	Asn	64.4	96	consistent	high-confidence	Transcript:ZK154.t1	X	7773190	7773262	X:7773190..7773262	WBGene00023210	ZK154.t1	ZK154.t1	tRNA	Caenorhabditis elegans	N	Asparagine	12.2253	4.2166	1.33178	3.16615	0.00154473	0.0306704
134	ZK380.t1	Arg	ZK380.t1	X:1629881-1629952	tRX-Arg-NNN-2-1	chrX.trna297	chrX:1629881-1629952 (-)	CCG	Arg	53	70.9	consistent	uncertain-function mismatch: 2	Transcript:ZK380.t1	X	1629881	1629952	X:1629881..1629952	WBGene00023215	ZK380.t1	ZK380.t1	tRNA	Caenorhabditis elegans	R	Arginine	1992.38	-0.159821	0.846636	-0.188771	0.850272	0.991349
135	ZK39.t1	Gly	ZK39.t1	I:11158627-11158697	tRNA-Gly-GCC-4-1	chrI.trna28	chrI:11158627-11158697 (+)	GCC	Gly	54.8	81.8	consistent	uncertain-function mismatch: 1	Transcript:ZK39.t1	I	11158627	11158697	I:11158627..11158697	WBGene00014620	ZK39.t1	ZK39.t1	tRNA	Caenorhabditis elegans	G	Glycine	1.12563	0.41934	2.66067	0.157607	0.874767	0.991349
136	ZK617.t1	Pro	ZK617.t1	IV:12005598-12005669	tRNA-Pro-CGG-1-3	chrIV.trna65	chrIV:12005598-12005669 (-)	CGG	Pro	71.5	113	consistent	high-confidence	Transcript:ZK617.t1	IV	12005598	12005669	IV:12005598..12005669	WBGene00014625	ZK617.t1	ZK617.t1	tRNA	Caenorhabditis elegans	P	Proline	4525.09	-15.9147	1.53241	-10.3854	2.8884e-25	5.07945e-23
137	ZK678.t1	Leu	ZK678.t1	X:15742050-15742133	tRNA-Leu-CAG-1-2	chrX.trna135	chrX:15742050-15742133 (+)	CAG	Leu	77.8	107.5	consistent	high-confidence	Transcript:ZK678.t1	X	15742050	15742133	X:15742050..15742133	WBGene00014626	ZK678.t1	ZK678.t1	tRNA	Caenorhabditis elegans	L	Leucine	3807.77	-15.6658	1.58927	-9.85719	6.38094e-23	8.7277e-21
138	ZK678.t2	Pro	ZK678.t2	X:15748031-15748101	tRNA-Pro-TGG-8-1	chrX.trna136	chrX:15748031-15748101 (+)	TGG	Pro	41.5	73.4	consistent	uncertain-function mismatch: 2	Transcript:ZK678.t2	X	15748031	15748101	X:15748031..15748101	WBGene00014627	ZK678.t2	ZK678.t2	tRNA	Caenorhabditis elegans	P	Proline	125.443	4.22743	0.965947	4.37646	1.20623e-05	0.000380317
139	ZK678.t5	Pro	ZK678.t5	X:15747803-15747878	tRX-Pro-NNN-1-1	chrX.trna179	chrX:15747803-15747878 (-)	TGG	Pro	44.5	88.4	consistent	uncertain-function mismatch: 2	Transcript:ZK678.t5	X	15747806	15747869	X:15747803..15747878	WBGene00014629	ZK678.t5	ZK678.t5	tRNA	Caenorhabditis elegans	P	Proline	6.93727	-0.394202	1.11722	-0.352841	0.724208	0.991349
140	ZK783.t1	Glu	ZK783.t1	III:7642158-7642229	tRNA-Glu-CTC-2-1	chrIII.trna56	chrIII:7642158-7642229 (-)	CTC	Glu	73.2	106.6	consistent	high-confidence	Transcript:ZK783.t1	III	7642158	7642229	III:7642158..7642229	WBGene00023219	ZK783.t1	ZK783.t1	tRNA	Caenorhabditis elegans	E	Glutamic_acid	31.0411	-7.74043	3.90868	-1.98032	NA	NA
141	ZK970.t4	Pro	ZK970.t4	II:10302159-10302230	tRNA-Pro-TGG-2-1	chrII.trna42	chrII:10302159-10302230 (-)	TGG	Pro	69.2	113.1	consistent	high-confidence mismatch: 1	Transcript:ZK970.t4	II	10302159	10302230	II:10302159..10302230	WBGene00014638	ZK970.t4	ZK970.t4	tRNA	Caenorhabditis elegans	P	Proline	47.1616	-1.50935	1.60854	-0.938337	0.348071	0.991349

## Sheet: small_RNA_counts300_drosophila
	c531	c532	c533	wt1	wt2	wt3
FBtr0070001	129	199	175	151	136	114
FBtr0070292	0	2	0	0	0	0
FBtr0070533	1080	2783	2500	697	1216	1145
FBtr0070603	27549	54948	50412	18570	21564	26622
FBtr0070604	107	217	160	119	127	104
FBtr0071736	3647	5651	6541	3948	4349	4770
FBtr0071962	2210	1881	2300	2524	1886	3590
FBtr0071983	38056	36707	29431	20039	22899	35196
FBtr0072185	39	33	66	63	64	86
FBtr0072259	1004	935	848	909	972	1264
FBtr0072446	3409	5952	5015	4653	4258	4292
FBtr0072579	1225	1560	1571	1205	1177	1354
FBtr0072600	17312	26499	39113	17211	20058	20711
FBtr0072682	102210	208342	189279	87377	68520	91798
FBtr0072840	258	123	241	155	184	182
FBtr0072882	1193	1819	1429	887	1197	1167
FBtr0073017	54589	60456	33719	31592	34003	52797
FBtr0073018	12056	20119	22835	9947	15535	15142
FBtr0073121	1997	2052	2139	2072	1566	2050
FBtr0073860	5	10	51	21	14	12
FBtr0073865	0	0	3	2	0	2
FBtr0073871	269	329	297	194	242	328
FBtr0073872	11863	11739	13342	11058	10515	14063
FBtr0073886	229	179	356	134	160	138
FBtr0074208	70	171	29	168	25	223
FBtr0074249	553	656	284	249	338	503
FBtr0075107	27731	44297	36731	20937	22629	27227
FBtr0075315	271	421	359	444	333	433
FBtr0075380	7017	6386	6439	6113	5485	7050
FBtr0075835	24664	23310	29026	23442	17072	22873
FBtr0075847	14909	13462	14742	18189	11750	17782
FBtr0076083	7803	20955	18396	4860	8276	7473
FBtr0076634	814	830	1358	1314	1371	1693
FBtr0076635	1671	1676	1832	2471	2080	2357
FBtr0076742	79247	66563	74551	70097	49296	71867
FBtr0077158	9383	12169	13458	9851	8195	8635
FBtr0077222	268	328	340	258	281	370
FBtr0077238	12	8	2	7	9	18
FBtr0077577	28470	27584	28380	26284	24013	34063
FBtr0077658	2980	4423	2862	3547	2432	4717
FBtr0077812	15	9	12	6	11	3
FBtr0077834	1	2	0	9	3	0
FBtr0077861	15356	30154	28287	10200	12377	13205
FBtr0077872	21815	26905	34424	19557	20625	22214
FBtr0078490	13	13	6	7	12	7
FBtr0078576	3519	3274	2933	3225	3428	4075
FBtr0078790	27	24	12	10	15	13
FBtr0078851	191	301	246	332	251	326
FBtr0079064	19	23	27	14	10	11
FBtr0079108	0	0	1	0	1	0
FBtr0079596	203	201	290	256	276	288
FBtr0079659	367	262	256	460	391	469
FBtr0079820	40509	27441	38211	33428	30759	44647
FBtr0079907	3522	3592	2811	2832	2975	3816
FBtr0079908	2232	2147	1755	1956	1878	2446
FBtr0079909	159	161	266	279	286	296
FBtr0079910	473	453	828	841	1016	949
FBtr0080443	31690	35153	28818	34371	30726	37039
FBtr0080451	3438	6255	3973	3982	3832	4751
FBtr0080486	0	0	0	0	0	6
FBtr0080609	177837	116270	149065	105213	118780	158439
FBtr0080646	27664	43921	37981	13960	19890	28950
FBtr0080663	368	457	778	9	248	266
FBtr0080717	5	7	6	13	11	7
FBtr0080770	0	3	0	0	1	0
FBtr0081292	123	246	122	211	137	216
FBtr0081293	1	0	0	0	0	1
FBtr0081294	10	31	9	34	13	40
FBtr0081313	740	1117	773	1160	899	1396
FBtr0081315	945	1158	1172	860	858	1326
FBtr0081489	9465	9944	7805	9453	8493	10701
FBtr0081536	32823	28779	39958	36357	26519	34821
FBtr0081610	8577	18796	18597	9708	11165	11625
FBtr0081622	2472	2368	2667	2529	2702	2616
FBtr0081662	2	5	0	2	1	4
FBtr0081809	28766	31459	38592	28340	26904	34309
FBtr0082544	0	0	226	0	0	503
FBtr0082558	229	279	111	157	135	122
FBtr0082836	11252	9961	10574	10195	9316	11851
FBtr0083466	7680	6100	8527	7552	5453	7450
FBtr0083474	30874	22479	38920	27393	26435	35892
FBtr0083475	309	173	317	221	252	240
FBtr0083495	515	364	629	445	481	350
FBtr0083693	66826	125494	96291	36093	55479	63618
FBtr0083884	2	5	5	5	11	16
FBtr0083943	86	126	95	150	117	129
FBtr0083975	11200	12256	10941	11277	7847	10865
FBtr0084232	1794	2238	1036	1970	2090	3067
FBtr0084233	21601	13050	18928	10492	8699	12116
FBtr0084482	3857	4273	5104	4399	3720	5810
FBtr0084487	24	117	90	191	38	302
FBtr0084488	76386	78951	73493	95605	91705	105038
FBtr0084597	1005	1084	1194	1656	1185	1372
FBtr0084651	4214	5179	3298	3517	3601	4874
FBtr0084714	132747	240202	254054	88179	123123	99632
FBtr0084721	29	50	42	30	41	29
FBtr0085637	5192	5114	5489	5101	4333	5280
FBtr0085775	1913	2095	3141	2959	3174	2658
FBtr0086188	19502	31892	35539	28780	22320	30915
FBtr0086234	1346	1042	1760	943	1177	939
FBtr0086348	27	37	24	18	31	26
FBtr0086355	43	32	37	31	34	45
FBtr0086358	876	1116	567	419	658	299
FBtr0086359	54	96	54	35	69	63
FBtr0086397	7	20	3	3	10	15
FBtr0086408	46	37	45	16	12	35
FBtr0086410	41	33	33	42	45	43
FBtr0086412	239	302	180	130	167	233
FBtr0086415	177	254	364	346	340	689
FBtr0086420	107	136	75	50	75	93
FBtr0086424	459	568	547	554	396	583
FBtr0086426	3564213	4462675	2655159	2408992	2611099	3731350
FBtr0086433	2582	3033	1564	1250	1743	1861
FBtr0086444	81	57	70	61	72	83
FBtr0086445	199743	274871	166560	143837	155311	192224
FBtr0086475	3	1	5	5	2	8
FBtr0086603	10052	10494	12004	10482	7740	10522
FBtr0086727	0	0	0	0	1	0
FBtr0086843	618	503	505	656	582	748
FBtr0086844	904	1149	1302	910	1374	2034
FBtr0086845	3030	3364	3426	3555	3068	3562
FBtr0086846	367	409	412	351	471	660
FBtr0086847	59	65	65	70	77	96
FBtr0086848	3104	3149	2797	3350	3137	3614
FBtr0086849	418	461	472	410	541	792
FBtr0086850	266	279	365	204	318	535
FBtr0086851	1651	1528	1663	1969	1718	2112
FBtr0086852	1323	1296	1254	1466	1437	1898
FBtr0086853	318	313	226	261	240	435
FBtr0086854	322	280	215	254	296	380
FBtr0086855	1532	1396	1403	1520	1736	1954
FBtr0086856	131	119	145	140	123	201
FBtr0086857	924	962	783	927	831	1220
FBtr0086858	14	12	25	21	37	37
FBtr0086908	2855	4123	2901	5583	4392	5958
FBtr0086965	2478	3755	2780	4964	4062	6034
FBtr0086988	5154	3583	3509	3988	3981	5765
FBtr0087128	78328	97087	71634	53855	57040	77485
FBtr0087197	37532	48003	50605	50331	41463	48259
FBtr0087198	827	580	768	266	423	603
FBtr0087386	0	0	0	1	0	0
FBtr0087713	8555	11072	13499	10516	10196	12526
FBtr0087901	84	62	78	66	100	69
FBtr0087963	415405	439673	497961	147093	262371	275011
FBtr0088037	10002	9084	9968	12116	11034	12821
FBtr0088087	21745	22542	16404	12003	10646	13543
FBtr0088131	9454	8987	7530	8855	6594	9096
FBtr0088156	28754	26009	37654	32258	32083	21582
FBtr0088465	0	2	2	1	2	1
FBtr0089059	16	5	17	15	6	11
FBtr0089299	11884	15794	16651	15620	15339	17830
FBtr0089300	52	26	38	29	47	42
FBtr0089302	2340	1965	2397	2060	1933	2418
FBtr0091521	115248	134081	81681	55307	64813	113317
FBtr0091602	116	167	202	137	138	169
FBtr0091605	14200	15966	16356	17878	16302	17615
FBtr0091610	1736	1698	1673	2139	1987	2305
FBtr0091613	2841	2750	2508	2270	2350	3004
FBtr0091614	1162	1101	1007	1196	1167	1509
FBtr0091615	17	24	28	18	21	31
FBtr0091623	1198	1343	1302	1553	1404	1700
FBtr0091629	1743	1795	2837	2715	2683	2616
FBtr0091635	7954	9736	10835	13015	12362	10691
FBtr0091638	0	0	0	0	0	1
FBtr0091640	224	201	184	236	254	257
FBtr0091641	1158	1414	1389	1311	1177	1344
FBtr0091642	21	20	26	24	24	12
FBtr0091653	294	307	392	332	400	441
FBtr0091664	592	757	771	824	687	811
FBtr0091666	1009	1658	907	1307	812	1579
FBtr0091677	1008	1099	1325	1238	1022	1255
FBtr0091697	3946	4702	4318	4340	4317	5663
FBtr0091708	24	17	33	30	23	30
FBtr0091724	27	25	12	34	12	24
FBtr0091750	0	1	0	1	0	0
FBtr0091751	6035	6842	7387	6394	6784	7855
FBtr0091752	200	254	350	307	351	471
FBtr0091754	626	704	681	653	682	797
FBtr0091755	1983	2535	2213	2367	2306	2932
FBtr0091766	705	795	889	1027	898	964
FBtr0091777	1552	1706	1388	1312	1290	1783
FBtr0091779	51	60	71	61	69	68
FBtr0091788	8942	8906	7122	7852	8515	10694
FBtr0091798	53	47	52	57	43	66
FBtr0091803	1342	1392	1511	1566	1656	1834
FBtr0091917	476	482	528	580	482	596
FBtr0091922	439	611	584	589	557	752
FBtr0091934	467	646	739	840	628	814
FBtr0100845	1950	1637	2137	1924	1471	1914
FBtr0100846	27014	61335	64675	32351	22438	20332
FBtr0100848	555	675	434	488	440	557
FBtr0100849	20727	25213	31710	22492	21809	32514
FBtr0100854	120541	155265	168181	127929	132012	131926
FBtr0100855	4647	7264	11401	7459	7550	5555
FBtr0100856	7431	9128	8402	7497	7081	8234
FBtr0100858	7191	11268	18700	8796	11119	6665
FBtr0100859	50989	53757	61121	56690	57590	61477
FBtr0100860	19440	26898	32086	14644	23289	18368
FBtr0100862	78428	93670	100092	80764	83046	85372
FBtr0100864	58754	101821	116146	64496	75698	58753
FBtr0100865	10123	9627	10248	11041	9259	10788
FBtr0100866	22	19	36	30	24	44
FBtr0100869	46535	53696	64359	51890	55126	54530
FBtr0100871	305126	272408	331396	373083	333042	344752
FBtr0100872	364083	347934	428395	411391	388891	426106
FBtr0100873	8325	8329	9472	9370	7984	9129
FBtr0100874	315846	410693	460039	354646	376704	353918
FBtr0100875	59230	72810	78299	59667	64340	63900
FBtr0100876	92473	113662	86583	67298	79008	93930
FBtr0100878	38153	53123	70642	43330	52833	43309
FBtr0100880	12	21	23	14	22	30
FBtr0100881	82227	135103	181559	89065	110343	90185
FBtr0100882	93286	140248	216031	121757	158225	91858
FBtr0100885	11005	11253	11057	9094	9943	11524
FBtr0100887	21647	23751	27061	25528	23485	25129
FBtr0100889	749769	1027279	1265725	887155	940837	856029
FBtr0111039	251	395	326	338	272	296
FBtr0111041	935	961	1255	1344	1343	1447
FBtr0111042	6628	6173	6697	6970	7460	7953
FBtr0112405	0	10	11	19	4	0
FBtr0112487	1	0	1	0	0	0
FBtr0113494	132	196	146	214	155	226
FBtr0113495	2205	2325	2268	2344	2632	3243
FBtr0113496	597	606	446	497	447	656
FBtr0113497	705	701	623	891	784	1036
FBtr0113498	125	248	210	308	295	305
FBtr0113500	92	137	171	114	104	183
FBtr0113501	1076	1198	991	1235	1107	1569
FBtr0113502	397	300	313	432	362	520
FBtr0113503	2996	2801	4293	4594	4573	5013
FBtr0113504	1122	998	807	970	1056	1372
FBtr0113505	142	206	131	184	132	168
FBtr0113506	298	289	242	338	262	389
FBtr0113507	907	909	717	1048	832	1086
FBtr0113508	1378	1414	944	1360	1790	1929
FBtr0113509	925	718	984	1051	1312	1728
FBtr0113510	2380	1858	1202	1834	1909	2759
FBtr0113511	876	839	700	905	817	1183
FBtr0113512	393	398	458	536	417	517
FBtr0113513	2386	2696	2246	2662	2549	3062
FBtr0113514	3156	3297	2939	3637	3506	4140
FBtr0113515	1991	2339	1930	1905	2053	2683
FBtr0113516	260	244	409	236	417	412
FBtr0113517	286	460	392	460	404	468
FBtr0113518	209	244	334	243	310	409
FBtr0113519	409	619	568	634	622	751
FBtr0113520	710	823	774	856	747	883
FBtr0113521	1441	1523	1929	1676	1909	1918
FBtr0113522	342	422	390	589	451	482
FBtr0113523	575	655	841	620	810	1037
FBtr0113524	16	21	27	34	28	48
FBtr0113525	435	466	507	469	585	638
FBtr0113526	336	351	302	353	366	474
FBtr0113527	444	426	474	517	467	615
FBtr0113528	349	451	458	531	515	635
FBtr0113529	125	143	136	219	155	224
FBtr0113530	93	178	141	197	172	224
FBtr0113531	350	384	535	459	672	757
FBtr0113532	684	670	987	1049	1288	1544
FBtr0113533	1354	1291	2059	1880	2418	2759
FBtr0113534	250	263	229	256	260	382
FBtr0113537	0	0	0	1	0	0
FBtr0113538	153	188	156	215	173	212
FBtr0113539	134	170	212	247	194	253
FBtr0113540	15	15	21	36	15	37
FBtr0113541	194	185	199	238	175	256
FBtr0113542	135	151	127	169	108	191
FBtr0113543	21	23	52	36	35	78
FBtr0113544	0	2	2	2	3	2
FBtr0113545	944	1103	1087	1284	1158	1383
FBtr0113546	268	338	235	296	215	326
FBtr0113547	143	213	142	220	147	226
FBtr0113548	446	604	524	735	515	629
FBtr0113549	55	85	58	73	57	79
FBtr0113550	0	0	0	0	1	0
FBtr0113551	58	102	78	135	87	111
FBtr0113552	93	148	121	268	106	173
FBtr0113553	46	63	47	77	60	85
FBtr0113554	170	241	277	310	275	331
FBtr0113555	83	102	118	78	149	128
FBtr0113556	988	1110	988	1346	1138	1384
FBtr0113558	1033	958	666	1075	852	1219
FBtr0113559	6286	6828	4963	4474	4997	6639
FBtr0113560	3180	3521	3700	3492	3424	4171
FBtr0113561	0	0	0	0	0	1
FBtr0113563	257	323	222	318	222	390
FBtr0113564	496	508	564	694	662	828
FBtr0113565	251	382	381	428	392	657
FBtr0113566	1040	1128	965	1096	1034	1325
FBtr0113567	47	47	68	66	92	160
FBtr0113568	415	370	345	369	425	583
FBtr0113569	151	129	159	185	247	290
FBtr0113570	0	2	0	0	0	0
FBtr0113571	10	11	5	17	14	14
FBtr0113572	14	15	15	16	21	23
FBtr0113573	50	89	49	90	51	101
FBtr0113574	41	52	26	41	35	98
FBtr0113575	1778	1762	1544	1597	1530	1982
FBtr0113576	5576	7668	7258	7482	6674	7680
FBtr0113577	545	698	987	585	876	1267
FBtr0113578	1154	1224	1180	1375	1313	1655
FBtr0113579	4555	5085	5007	6097	5234	5963
FBtr0113580	1800	2099	2155	1781	2171	2841
FBtr0113581	927	813	894	550	1062	1239
FBtr0113582	10	27	12	32	16	27
FBtr0113583	375	278	456	321	365	405
FBtr0113584	467	581	370	505	526	762
FBtr0113585	2110	2225	2192	2316	2361	2736
FBtr0113586	1008	1153	938	912	921	1194
FBtr0113587	849	1096	650	715	654	1085
FBtr0113588	271	381	300	392	292	428
FBtr0113589	146	158	158	189	156	223
FBtr0113590	502	685	388	452	485	681
FBtr0113591	496	638	447	683	542	777
FBtr0113592	2275	2641	1688	1771	1883	2712
FBtr0113593	960	1047	1164	1329	1429	1606
FBtr0113594	1129	1537	2068	1889	2095	2421
FBtr0113595	2193	2326	2813	3011	3048	3564
FBtr0113596	3897	4206	4208	4883	4221	4958
FBtr0113597	199	272	336	369	377	454
FBtr0113598	973	1272	1201	1286	1147	1413
FBtr0113599	385	440	310	344	306	497
FBtr0113600	5890	7345	5986	5831	5878	8388
FBtr0113601	1573	1901	2935	1798	2522	3027
FBtr0113602	1613	1908	2464	2066	2644	3275
FBtr0113603	494	587	572	536	655	824
FBtr0113604	1511	1535	1559	1502	1884	2225
FBtr0113605	563	640	624	629	634	844
FBtr0113606	393	449	449	441	386	477
FBtr0113607	252	334	324	392	310	425
FBtr0113608	86	121	98	131	119	141
FBtr0113610	1757	2122	2305	2429	2216	2732
FBtr0113611	235	292	253	341	249	267
FBtr0113612	57	79	109	115	123	130
FBtr0113613	1665	1523	1573	2155	2198	2238
FBtr0113614	196	168	158	258	206	317
FBtr0113615	1351	1213	1142	1607	1594	1694
FBtr0114297	183	226	167	167	132	157
FBtr0114299	2234	2161	2200	2295	2241	2760
FBtr0114300	1354	1425	1598	1106	1454	1683
FBtr0114301	923	918	796	783	784	1090
FBtr0114303	2986	3353	3203	3662	3079	4279
FBtr0114304	3306	3460	3541	4457	3736	4343
FBtr0114315	4220	4560	5543	4434	5257	7113
FBtr0114317	199	216	416	535	530	613
FBtr0114318	13408	15656	16887	14662	14999	15251
FBtr0114324	398	472	464	471	518	721
FBtr0114325	789	730	688	741	760	959
FBtr0114326	606	431	571	776	733	1147
FBtr0114327	430	490	532	668	609	828
FBtr0114329	1869	1604	882	925	1035	1653
FBtr0114330	1276	1125	610	613	754	1239
FBtr0114331	352	363	924	609	1155	907
FBtr0114332	2458	1995	4352	3311	4729	2944
FBtr0114333	837	616	692	962	746	924
FBtr0114337	16	10	12	10	14	20
FBtr0114338	6358	6323	6579	9878	7483	7998
FBtr0114339	2448	2227	2183	3193	2524	3167
FBtr0114340	107	148	122	173	148	168
FBtr0114341	177	150	207	208	217	259
FBtr0114342	3264	3263	3853	3851	4336	4433
FBtr0114343	12191	11452	12114	13740	13262	14607
FBtr0114344	178	165	214	192	205	227
FBtr0114345	527	351	289	372	341	582
FBtr0114346	1898	2277	1455	2723	2216	2515
FBtr0114347	2778	1782	2364	2670	2534	3196
FBtr0114348	228	175	190	292	217	262
FBtr0114350	3843	3099	3234	3139	3664	3366
FBtr0114351	340	401	584	498	659	785
FBtr0114354	2093	2029	2150	2288	2723	3333
FBtr0114355	2605	2754	5307	3384	5029	6051
FBtr0302398	155116	204490	227413	242687	239868	221340
FBtr0302437	4	0	7	0	1	0
FBtr0303791	7	2	12	8	10	13
FBtr0303792	311	340	368	311	455	721
FBtr0304178	2	1	0	0	0	0
FBtr0304180	0	0	1	0	0	0
FBtr0304184	0	0	1	0	0	0
FBtr0304198	0	3	1	2	0	0
FBtr0304201	3	0	1	0	0	0
FBtr0304203	0	0	0	0	0	1
FBtr0304205	0	0	1	0	2	0
FBtr0304207	0	8	0	1	0	1
FBtr0304212	1	0	0	0	1	2
FBtr0304215	19	39	53	31	22	31
FBtr0304217	13	18	9	6	16	9
FBtr0304219	2	0	0	0	0	1
FBtr0304221	1	7	7	4	4	8
FBtr0304230	0	4	1	0	1	1
FBtr0304236	1	4	1	0	1	0
FBtr0304238	0	0	0	0	0	1
FBtr0304240	0	0	0	1	0	0
FBtr0304250	0	4	4	3	3	2
FBtr0304275	1	0	0	0	0	0
FBtr0304279	5	17	16	12	11	14
FBtr0304288	16	10	4	23	9	39
FBtr0304290	1383	1410	1033	1422	1414	1783
FBtr0304315	0	0	1	1	3	0
FBtr0304319	0	1	0	0	2	0
FBtr0304321	2	0	1	0	0	0
FBtr0304323	4	9	4	4	3	7
FBtr0304327	10	16	15	21	10	10
FBtr0304331	6	8	7	7	5	4
FBtr0304335	0	2	0	1	0	0
FBtr0304337	12	18	7	7	1	10
FBtr0304339	0	1	2	0	2	0
FBtr0304343	0	2	3	1	1	0
FBtr0304345	0	1	0	0	0	1
FBtr0304353	4	7	5	2	10	7
FBtr0304355	3	1	1	2	1	3
FBtr0304361	2	7	19	0	9	0
FBtr0304369	0	0	1	1	0	1
FBtr0304375	0	0	0	1	0	3
FBtr0304380	1	0	0	0	0	0
FBtr0304387	2	5	7	5	4	1
FBtr0304389	6	4	2	1	4	1
FBtr0304402	4	3	2	2	2	2
FBtr0304404	9	18	11	17	32	10
FBtr0304412	0	5	3	2	2	5
FBtr0304416	1	10	5	9	11	3
FBtr0304425	1053	1108	1330	1285	1459	1289
FBtr0304427	13	56	45	35	41	17
FBtr0304431	0	2	0	0	1	0
FBtr0304446	0	0	0	0	1	0
FBtr0304452	0	0	3	0	2	0
FBtr0304458	7	20	17	11	15	9
FBtr0304462	5	1	1	0	1	0
FBtr0304464	13	11	19	13	3	15
FBtr0304468	7	15	6	2	12	8
FBtr0304470	0	0	1	0	0	0
FBtr0304472	4	5	8	3	14	9
FBtr0304479	7	13	16	5	6	8
FBtr0304483	1	7	9	2	2	4
FBtr0304487	0	0	0	0	1	0
FBtr0304491	0	7	1	0	0	0
FBtr0304497	9	2	0	4	14	3
FBtr0304499	0	0	0	1	1	0
FBtr0304501	1	0	0	0	0	0
FBtr0304504	10	13	18	8	9	4
FBtr0304510	0	1	0	1	0	1
FBtr0306791	120	136	104	101	116	142
FBtr0307096	0	1	0	2	4	11
FBtr0307366	210	294	288	372	431	306
FBtr0308064	2	9	15	7	5	21
FBtr0309592	0	0	0	0	1	0
FBtr0309604	0	0	0	1	1	0
FBtr0309612	0	0	0	0	0	1
FBtr0309628	0	0	0	0	1	0
FBtr0309634	0	0	2	0	1	0
FBtr0309642	3	1	1	4	2	3
FBtr0309666	0	1	0	0	0	0
FBtr0309679	0	1	0	0	0	1
FBtr0309684	0	0	0	1	0	0
FBtr0309695	0	1	10	4	1	3
FBtr0309709	2	0	0	2	3	2
FBtr0309714	0	0	0	0	1	0
FBtr0309734	0	0	1	0	1	0
FBtr0309736	1	4	0	5	0	0
FBtr0309738	0	0	0	0	1	0
FBtr0309749	1465	1549	1783	1564	1600	2346
FBtr0309750	3234	2445	1758	1995	2594	3913
FBtr0309753	265	320	256	223	255	318
FBtr0309754	149	174	183	199	190	180
FBtr0309755	87	78	96	120	77	78
FBtr0309756	380	344	358	353	383	418
FBtr0309757	0	1	1	0	0	0
FBtr0309758	999	1082	1091	1079	1059	1397
FBtr0309759	1840	1952	1401	1674	1653	2252
FBtr0309760	762	784	806	600	720	647
FBtr0309761	1517	1758	1597	1935	2061	2363
FBtr0309762	460	458	256	367	475	628
FBtr0309763	312	305	268	249	287	324
FBtr0309764	81	59	83	78	72	97
FBtr0309765	1942	2294	2490	2758	2470	2783
FBtr0309766	4142	3937	3687	3651	3792	4797
FBtr0309767	545	529	300	465	510	630
FBtr0309768	325	382	309	330	339	419
FBtr0309770	270	253	397	239	519	289
FBtr0309771	351	366	290	298	247	410
FBtr0309772	126	131	93	125	107	100
FBtr0309773	1258	1321	1353	1670	1565	1754
FBtr0309774	22	27	19	24	30	38
FBtr0309775	497	637	686	642	737	795
FBtr0309776	330	354	316	333	355	354
FBtr0309777	0	0	0	1	0	0
FBtr0309778	38	42	34	45	38	51
FBtr0309779	241	220	270	186	253	298
FBtr0309780	78	118	234	141	227	252
FBtr0309781	687	1009	902	1529	987	1265
FBtr0309782	730	932	709	1026	856	1025
FBtr0309783	92	82	67	76	79	105
FBtr0309784	1	1	2	3	6	0
FBtr0309785	122	125	97	113	108	120
FBtr0309786	32	44	51	29	41	64
FBtr0309787	142	228	147	222	224	301
FBtr0309788	1344	1595	1244	1745	1541	1989
FBtr0309980	0	2	0	0	0	0
FBtr0321280	47	30	37	67	68	45
FBtr0321323	421	288	358	475	424	438
FBtr0331498	0	0	1	0	0	0
FBtr0332257	0	0	0	0	0	1
FBtr0334112	0	0	0	0	0	1
FBtr0335050	0	0	0	0	0	1
FBtr0339482	1	0	0	0	1	1
FBtr0342593	0	0	0	0	1	0
FBtr0344050	0	2	0	0	0	0
FBtr0344451	15	4	6	10	21	0
FBtr0345040	0	4	2	0	0	0
FBtr0345451	0	0	0	0	1	2
FBtr0345571	0	0	0	2	0	0
FBtr0345725	0	0	1	0	0	0
FBtr0346330	0	0	0	1	0	0
FBtr0346397	0	0	1	0	0	0
FBtr0346869	472	539	508	457	757	741
FBtr0346887	5407014	5942726	5947041	5904610	6556813	7436573
FBtr0346888	18	5	5	7	5	19
FBtr0346889	29	30	30	21	34	46
FBtr0346893	1094	1278	1257	1197	1522	1528
FBtr0346897	745	771	733	660	822	703
FBtr0347084	0	0	0	0	0	2
FBtr0347425	0	0	0	0	1	0
FBtr0347605	32	42	22	15	31	51
FBtr0433533	7	21	12	21	6	18
FBtr0445471	1	0	0	0	0	0
FBtr0452214	719	1178	569	978	685	989
FBtr0472547	27	20	23	24	40	42
FBtr0474091	33	31	18	53	16	46
FBtr0474095	0	0	0	0	0	2
FBtr0474123	189	192	115	185	149	200
FBtr0475316	0	0	0	1	0	0
FBtr0479940	0	0	3	0	0	0

## Sheet: small_RNA_results300_drosophila
	baseMean	log2FoldChange	lfcSE	stat	pvalue	padj
FBtr0070001	151.953	0.439703	0.264547	1.6621	0.0964929	0.405465
FBtr0070292	0.33478	1.94124	4.04277	0.480176	0.631102	NA
FBtr0070533	1580.79	1.17773	0.324598	3.62829	0.000285306	0.0098906
FBtr0070603	33500.5	1.12708	0.233685	4.82305	1.41376e-06	0.000147031
FBtr0070604	139.964	0.577231	0.297094	1.94292	0.0520253	0.304824
FBtr0071736	4820.62	0.406496	0.206295	1.97046	0.0487856	0.298122
FBtr0071962	2368.02	-0.155112	0.206793	-0.750085	0.453204	0.747772
FBtr0071983	30456.2	0.583964	0.198828	2.93703	0.00331368	0.0626587
FBtr0072185	57.6405	-0.476859	0.347979	-1.37037	0.170572	0.539598
FBtr0072259	983.971	-0.0200281	0.159415	-0.125635	0.900021	0.966885
FBtr0072446	4601.82	0.239585	0.209475	1.14374	0.252732	0.614456
FBtr0072579	1351.53	0.356122	0.139156	2.55915	0.0104928	0.132273
FBtr0072600	23587.9	0.641691	0.259842	2.46954	0.0135287	0.157561
FBtr0072682	125622	1.13894	0.241356	4.71892	2.37099e-06	0.000197266
FBtr0072840	192.84	0.40614	0.31857	1.27489	0.20235	0.567934
FBtr0072882	1288.2	0.579372	0.196342	2.95083	0.0031692	0.0626587
FBtr0073017	44532.2	0.495178	0.245455	2.01739	0.0436551	0.297713
FBtr0073018	15970.8	0.565971	0.251204	2.25303	0.0242572	0.213407
FBtr0073121	1984.58	0.261538	0.156864	1.66729	0.0954568	0.405204
FBtr0073860	18.9816	0.585617	0.806897	0.725764	0.467984	0.74994
FBtr0073865	1.13169	-0.257233	2.33315	-0.110251	0.91221	NA
FBtr0073871	275.762	0.381299	0.194684	1.95856	0.0501647	0.298122
FBtr0073872	12080.2	0.201379	0.126407	1.5931	0.111139	0.441963
FBtr0073886	202.845	0.952325	0.299289	3.18195	0.00146285	0.0357967
FBtr0074208	110.24	-0.449646	0.985805	-0.45612	0.648304	0.842032
FBtr0074249	430.974	0.621884	0.323326	1.9234	0.0544301	0.314485
FBtr0075107	30065.4	0.75484	0.170492	4.42743	9.5362e-06	0.000661177
FBtr0075315	374.609	-0.0728046	0.207646	-0.350618	0.725875	0.890749
FBtr0075380	6428.42	0.237819	0.139249	1.70787	0.0876612	0.386833
FBtr0075835	23528.1	0.421604	0.177484	2.37545	0.0175273	0.187905
FBtr0075847	15108.3	0.00055827	0.193522	0.00288478	0.997698	0.999332
FBtr0076083	11392.7	1.3105	0.324911	4.0334	5.49758e-05	0.00207908
FBtr0076634	1215.05	-0.401474	0.221082	-1.81595	0.0693776	0.346657
FBtr0076635	2006.29	-0.280924	0.153332	-1.83213	0.0669318	0.346657
FBtr0076742	68926.1	0.354022	0.185396	1.90955	0.0561917	0.315888
FBtr0077158	10358	0.514516	0.184955	2.78184	0.00540516	0.0899418
FBtr0077222	306.123	0.189109	0.17199	1.09954	0.271534	0.631051
FBtr0077238	9.13045	-0.432364	0.803181	-0.538314	0.59036	0.820177
FBtr0077577	28058.7	0.154845	0.129371	1.19691	0.231342	0.59286
FBtr0077658	3455.84	0.0962991	0.231883	0.415292	0.677928	0.846901
FBtr0077812	9.66546	0.95774	0.751666	1.27416	0.202608	0.567934
FBtr0077834	2.55569	-1.952	1.74998	-1.11544	0.264663	NA
FBtr0077861	18434.8	1.16961	0.234231	4.99338	5.93316e-07	8.22732e-05
FBtr0077872	24387.8	0.545471	0.180531	3.02148	0.00251539	0.0523202
FBtr0078490	9.82722	0.425684	0.698674	0.609274	0.542343	0.785156
FBtr0078576	3402.44	0.00722552	0.149834	0.0482235	0.961538	0.990183
FBtr0078790	17.1516	0.873366	0.558756	1.56306	0.118039	0.450499
FBtr0078851	272.434	-0.169847	0.216042	-0.786176	0.431765	0.746737
FBtr0079064	17.6231	1.10901	0.504515	2.19816	0.0279375	0.23244
FBtr0079108	0.342856	0.13775	3.98785	0.0345424	0.972445	NA
FBtr0079596	251.631	-0.105202	0.215958	-0.48714	0.626159	0.837563
FBtr0079659	365.718	-0.42778	0.22932	-1.86543	0.0621215	0.335617
FBtr0079820	35790	0.127091	0.205269	0.619146	0.53582	0.784293
FBtr0079907	3255.4	0.196313	0.161116	1.21846	0.223051	0.591507
FBtr0079908	2066.72	0.117378	0.161996	0.724576	0.468712	0.74994
FBtr0079909	239.352	-0.423332	0.250119	-1.69252	0.090546	0.388321
FBtr0079910	753.595	-0.548365	0.259835	-2.11044	0.0348207	0.263371
FBtr0080443	32927.1	0.0452481	0.138404	0.326926	0.743724	0.902009
FBtr0080451	4356.12	0.25277	0.211959	1.19254	0.233049	0.59286
FBtr0080486	0.832534	-3.1217	3.61464	-0.863625	0.387794	NA
FBtr0080609	138188	0.378394	0.214575	1.76346	0.0778227	0.355761
FBtr0080646	28795.6	0.959694	0.232213	4.13282	3.58339e-05	0.00165632
FBtr0080663	359.396	1.78515	1.12185	1.59125	0.111553	0.441963
FBtr0080717	8.18205	-0.676261	0.729387	-0.927163	0.353842	NA
FBtr0080770	0.67308	1.56519	3.23332	0.484081	0.628328	NA
FBtr0081292	174.068	-0.0669289	0.31522	-0.212325	0.831854	0.938673
FBtr0081293	0.324375	0.13775	4.06555	0.0338823	0.972971	NA
FBtr0081294	22.1167	-0.652648	0.627865	-1.03947	0.298585	0.65617
FBtr0081313	1000.84	-0.249511	0.199475	-1.25084	0.210994	0.571635
FBtr0081315	1046.89	0.260943	0.163068	1.60021	0.109551	0.441963
FBtr0081489	9299	0.070712	0.153503	0.460656	0.645045	0.842032
FBtr0081536	33295.1	0.19667	0.195569	1.00563	0.314595	0.65617
FBtr0081610	13099.6	0.620071	0.263484	2.35335	0.0186049	0.193491
FBtr0081622	2566.43	0.0690089	0.155547	0.443652	0.657294	0.842032
FBtr0081662	2.27247	0.171997	1.47516	0.116595	0.907181	NA
FBtr0081809	31394.3	0.284739	0.145143	1.96178	0.0497878	0.298122
FBtr0082544	108.654	-0.844962	3.72685	-0.226723	NA	NA
FBtr0082558	174.856	0.703795	0.352508	1.99653	0.0458759	0.298122
FBtr0082836	10535.4	0.167982	0.140256	1.19768	0.231043	0.59286
FBtr0083466	7156.11	0.270732	0.202514	1.33685	0.18127	0.552534
FBtr0083474	30318.1	0.195701	0.220056	0.889325	0.373829	0.706876
FBtr0083475	254.579	0.307913	0.285602	1.07812	0.280982	0.645792
FBtr0083495	470.732	0.362102	0.281312	1.28719	0.198029	0.567934
FBtr0083693	74382.6	1.0332	0.244206	4.23087	2.3279e-05	0.00121051
FBtr0083884	7.01388	-1.25665	0.835664	-1.50378	0.132639	NA
FBtr0083943	116.661	-0.241503	0.256131	-0.942887	0.345739	0.680622
FBtr0083975	10768.2	0.337897	0.171495	1.9703	0.0488041	0.298122
FBtr0084232	2001.79	-0.33353	0.271263	-1.22955	0.218867	0.587411
FBtr0084233	14391.5	0.93472	0.229727	4.06883	4.72491e-05	0.00196556
FBtr0084482	4494.95	0.0786529	0.163537	0.48095	0.630552	0.839478
FBtr0084487	120.225	-1.03024	0.896156	-1.14962	0.250299	0.613904
FBtr0084488	86452.8	-0.213678	0.120823	-1.76852	0.0769734	0.355761
FBtr0084597	1246.35	-0.231058	0.19219	-1.20223	0.229273	0.59286
FBtr0084651	4102.91	0.232127	0.190586	1.21797	0.223237	0.591507
FBtr0084714	158316	1.12433	0.256179	4.38884	1.13955e-05	0.00067722
FBtr0084721	37.0806	0.390124	0.391837	0.995628	0.319431	0.65617
FBtr0085637	5099.71	0.242453	0.137287	1.76603	0.077391	0.355761
FBtr0085775	2657.72	-0.180256	0.234	-0.770323	0.441108	0.746737
FBtr0086188	28042.2	0.216076	0.218817	0.987477	0.323409	0.659501
FBtr0086234	1217.87	0.566411	0.250492	2.2612	0.0237471	0.213407
FBtr0086348	27.2828	0.363358	0.431829	0.841438	0.400102	0.726824
FBtr0086355	36.9994	0.182173	0.35759	0.509446	0.61044	0.829879
FBtr0086358	671.733	0.992115	0.358785	2.76521	0.00568869	0.091019
FBtr0086359	61.8334	0.421223	0.376647	1.11835	0.263418	0.622625
FBtr0086397	9.46093	0.260309	0.876522	0.29698	0.766482	0.911019
FBtr0086408	32.0836	1.20766	0.445451	2.7111	0.00670608	0.0985697
FBtr0086410	39.5712	-0.141901	0.349054	-0.40653	0.684353	0.849824
FBtr0086412	208.73	0.601286	0.261126	2.30267	0.0212974	0.20604
FBtr0086415	350.206	-0.622087	0.301508	-2.06325	0.0390889	0.280362
FBtr0086420	89.7034	0.697747	0.320658	2.17599	0.0295561	0.241085
FBtr0086424	516.628	0.179308	0.179964	0.996355	0.319078	0.65617
FBtr0086426	3.23668e+06	0.443477	0.212344	2.08848	0.0367544	0.268242
FBtr0086433	2023.47	0.710278	0.260822	2.72323	0.00646478	0.0985697
FBtr0086444	70.7544	0.0979672	0.291404	0.33619	0.736727	0.901408
FBtr0086445	189276	0.52677	0.195262	2.69776	0.00698067	0.0985697
FBtr0086475	3.8817	-0.55223	1.08777	-0.507674	0.611682	NA
FBtr0086603	10242.6	0.319745	0.163241	1.95873	0.0501446	0.298122
FBtr0086727	0.170911	-0.824022	4.08047	-0.201943	0.839961	NA
FBtr0086843	599.979	-0.137803	0.181204	-0.760484	0.446965	0.746737
FBtr0086844	1255.01	-0.200643	0.243893	-0.822668	0.410697	0.731885
FBtr0086845	3334.62	0.0820576	0.135481	0.605676	0.54473	0.785156
FBtr0086846	438.883	-0.159299	0.203424	-0.783087	0.433576	0.746737
FBtr0086847	71.3311	-0.216408	0.256882	-0.842441	0.399541	0.726824
FBtr0086848	3188.54	-0.0181782	0.137481	-0.132224	0.894807	0.964352
FBtr0086849	507.632	-0.204962	0.206188	-0.994051	0.320198	0.65617
FBtr0086850	321.932	-0.0397321	0.291155	-0.136464	0.891455	0.963234
FBtr0086851	1767.95	-0.11697	0.143764	-0.813624	0.41586	0.733042
FBtr0086852	1435.09	-0.159102	0.131895	-1.20628	0.22771	0.59286
FBtr0086853	295.811	0.0440321	0.24382	0.180592	0.856688	0.943622
FBtr0086854	289.893	-0.0282323	0.228825	-0.12338	0.901806	0.966885
FBtr0086855	1584.26	-0.119884	0.149315	-0.802891	0.422038	0.734593
FBtr0086856	141.764	-0.0731942	0.227741	-0.321392	0.747914	0.904454
FBtr0086857	935.306	-0.00358759	0.163752	-0.0219087	0.982521	0.994309
FBtr0086858	23.9163	-0.753164	0.49215	-1.53035	0.125929	0.464881
FBtr0086908	4240.74	-0.552909	0.182302	-3.03292	0.00242196	0.0523202
FBtr0086965	3937.79	-0.598044	0.179618	-3.32953	0.000869926	0.0226181
FBtr0086988	4314.78	0.00304895	0.219241	0.0139069	0.988904	0.996088
FBtr0087128	72718.7	0.541804	0.158332	3.42195	0.000621737	0.0184745
FBtr0087197	46000.5	0.0882255	0.161737	0.545488	0.585418	0.817227
FBtr0087198	583.612	0.927809	0.272779	3.40131	0.000670628	0.0185988
FBtr0087386	0.169173	-0.824022	4.08047	-0.201943	0.839961	NA
FBtr0087713	11022.1	0.131724	0.173037	0.761248	0.446509	0.746737
FBtr0087901	77.2125	0.0602999	0.327891	0.183902	0.85409	0.943622
FBtr0087963	344211	1.13128	0.22518	5.02388	5.06374e-07	8.22732e-05
FBtr0088037	10805.6	-0.166657	0.141115	-1.181	0.237602	0.599045
FBtr0088087	16359.4	0.89174	0.174461	5.11139	3.19797e-07	8.22732e-05
FBtr0088131	8441.06	0.228385	0.181196	1.26043	0.207514	0.567934
FBtr0088156	30100.5	0.214202	0.261909	0.817847	0.413444	0.731885
FBtr0088465	1.32842	0.0904447	1.73839	0.0520278	0.958507	NA
FBtr0089059	11.8193	0.400585	0.713395	0.561519	0.574444	0.807326
FBtr0089299	15450.8	-0.00469897	0.147357	-0.0318883	0.974561	0.99367
FBtr0089300	39.3048	0.127722	0.42124	0.303204	0.761734	0.910579
FBtr0089302	2189.8	0.212447	0.156331	1.35896	0.17416	0.540677
FBtr0091521	94037.8	0.678797	0.252179	2.69172	0.00710839	0.0985697
FBtr0091602	154.431	0.2637	0.240723	1.09545	0.273319	0.631671
FBtr0091605	16375.5	-0.0235908	0.136021	-0.173435	0.86231	0.944002
FBtr0091610	1915.42	-0.191804	0.133475	-1.43701	0.150717	0.50974
FBtr0091613	2621.39	0.238533	0.139159	1.7141	0.0865097	0.386833
FBtr0091614	1184.3	-0.0931357	0.146516	-0.635669	0.524992	0.779988
FBtr0091615	22.923	0.129681	0.442778	0.292881	0.769613	0.912134
FBtr0091623	1409.62	-0.138075	0.124132	-1.11232	0.266001	0.623914
FBtr0091629	2392.65	-0.204008	0.223873	-0.911265	0.362156	0.694271
FBtr0091635	10767.2	-0.222481	0.196358	-1.13304	0.257198	0.614456
FBtr0091638	0.138756	-0.824022	4.08047	-0.201943	0.839961	NA
FBtr0091640	225.858	-0.154944	0.202195	-0.766307	0.443493	0.746737
FBtr0091641	1299.9	0.180664	0.141051	1.28084	0.200249	0.567934
FBtr0091642	21.5434	0.265514	0.510684	0.519918	0.603121	0.826105
FBtr0091653	359.084	-0.0990935	0.18823	-0.526449	0.598576	0.824529
FBtr0091664	738.515	0.000138572	0.165608	0.000836747	0.999332	0.999332
FBtr0091666	1199.76	0.10046	0.26988	0.372239	0.709715	0.876088
FBtr0091677	1157.14	0.101703	0.165635	0.614021	0.539201	0.784293
FBtr0091697	4519.78	0.002613	0.114819	0.0227575	0.981844	0.994309
FBtr0091708	26.1435	-0.0218496	0.441492	-0.0494904	0.960528	0.990183
FBtr0091724	22.3927	0.0154878	0.563214	0.027499	0.978062	0.994309
FBtr0091750	0.336562	0.13775	4.0136	0.0343208	0.972621	NA
FBtr0091751	6866.73	0.0860358	0.122206	0.704025	0.481418	0.762092
FBtr0091752	317.101	-0.342499	0.233012	-1.46988	0.141595	0.486805
FBtr0091754	688.754	0.0568821	0.129705	0.438551	0.660987	0.842032
FBtr0091755	2374.31	-0.0345043	0.125692	-0.274514	0.78369	0.914034
FBtr0091766	877.774	-0.144633	0.166531	-0.868508	0.385116	0.715216
FBtr0091777	1502.14	0.235398	0.147715	1.59359	0.111028	0.441963
FBtr0091779	63.2658	0.0113537	0.285187	0.0398115	0.968243	0.99367
FBtr0091788	8642.68	0.0358944	0.160141	0.224142	0.822647	0.938673
FBtr0091798	52.7962	0.0240241	0.305056	0.0787531	0.937229	0.984424
FBtr0091803	1544.35	-0.112939	0.129061	-0.875079	0.381531	0.711735
FBtr0091917	523.021	-0.01829	0.158958	-0.115062	0.908396	0.968029
FBtr0091922	583.362	-0.0740173	0.161819	-0.457408	0.647378	0.842032
FBtr0091934	684.27	-0.170355	0.206687	-0.824217	0.409816	0.731885
FBtr0100845	1845.9	0.252209	0.186173	1.3547	0.175514	0.540842
FBtr0100846	38530.7	1.12219	0.324384	3.45945	0.000541273	0.0173207
FBtr0100848	525.675	0.306314	0.199842	1.53278	0.12533	0.464881
FBtr0100849	25564	0.16679	0.181397	0.919472	0.357849	0.690743
FBtr0100854	139792	0.306064	0.161462	1.89557	0.0580167	0.318009
FBtr0100855	7361.86	0.281526	0.311333	0.904261	0.365857	0.697968
FBtr0100856	7972.98	0.265359	0.120246	2.2068	0.0273278	0.232008
FBtr0100858	10749.5	0.57753	0.341062	1.69333	0.090393	0.388321
FBtr0100859	56935.8	0.0511475	0.134369	0.380649	0.703464	0.870955
FBtr0100860	22634.3	0.597574	0.242253	2.46673	0.0136351	0.157561
FBtr0100862	87149.9	0.257118	0.141857	1.81251	0.0699067	0.346657
FBtr0100864	79921.3	0.582539	0.259223	2.24725	0.0246239	0.213407
FBtr0100865	10199.8	0.0864428	0.148666	0.581455	0.560934	0.793702
FBtr0100866	28.7363	-0.188497	0.43564	-0.43269	0.66524	0.842288
FBtr0100869	54458.5	0.155183	0.164238	0.944872	0.344724	0.680622
FBtr0100871	327090	-0.0763626	0.170061	-0.449029	0.65341	0.842032
FBtr0100872	394668	0.0314066	0.150231	0.209055	0.834406	0.938673
FBtr0100873	8784.54	0.115646	0.148818	0.777095	0.437103	0.746737
FBtr0100874	379962	0.251135	0.177919	1.41152	0.158092	0.524646
FBtr0100875	66601.9	0.290742	0.151861	1.91453	0.055552	0.315888
FBtr0100876	88999.8	0.429685	0.153594	2.79754	0.0051494	0.0892562
FBtr0100878	50490.1	0.330124	0.23997	1.37569	0.168917	0.539598
FBtr0100880	19.9885	-0.0871507	0.497362	-0.175226	0.860902	0.944002
FBtr0100881	115536	0.573243	0.271001	2.11528	0.0344059	0.263371
FBtr0100882	138323	0.3681	0.325758	1.12998	0.258485	0.614456
FBtr0100885	10664.4	0.26882	0.117387	2.29003	0.0220195	0.208185
FBtr0100887	24466.1	0.0976599	0.148339	0.658357	0.510309	0.777614
FBtr0100889	958423	0.299425	0.209704	1.42784	0.153337	0.514422
FBtr0111039	313.503	0.22361	0.219201	1.02012	0.307674	0.65617
FBtr0111041	1207.89	-0.25711	0.169647	-1.51556	0.12963	0.464881
FBtr0111042	6972.75	-0.0589778	0.137582	-0.428673	0.668161	0.842288
FBtr0112405	7.46322	-0.117124	1.44433	-0.0810926	0.935368	NA
FBtr0112487	0.357565	2.0232	3.89704	0.519163	0.603647	NA
FBtr0113494	176.467	-0.189631	0.230561	-0.822476	0.410806	0.731885
FBtr0113495	2484.81	-0.125568	0.126005	-0.996526	0.318994	0.65617
FBtr0113496	540.44	0.199303	0.194576	1.02429	0.305698	0.65617
FBtr0113497	783.801	-0.270508	0.151128	-1.78993	0.0734657	0.351284
FBtr0113498	245.668	-0.520217	0.253118	-2.05523	0.0398566	0.281023
FBtr0113500	131.865	0.150901	0.283236	0.532776	0.594189	0.821205
FBtr0113501	1186.49	-0.110289	0.146663	-0.751986	0.45206	0.747772
FBtr0113502	384.832	-0.222097	0.207648	-1.06958	0.284807	0.650987
FBtr0113503	4017.47	-0.354511	0.196236	-1.80656	0.0708313	0.346657
FBtr0113504	1049.03	-0.0579516	0.191085	-0.303276	0.761679	0.910579
FBtr0113505	160.364	0.116302	0.256095	0.454134	0.649732	0.842032
FBtr0113506	301.236	-0.103036	0.198491	-0.519099	0.603692	0.826105
FBtr0113507	913.978	-0.0834115	0.182484	-0.457088	0.647608	0.842032
FBtr0113508	1458.45	-0.295677	0.216091	-1.3683	0.171219	0.539598
FBtr0113509	1102.88	-0.477654	0.206115	-2.31742	0.0204809	0.206013
FBtr0113510	1978.82	-0.0876277	0.266417	-0.328912	0.742222	0.902009
FBtr0113511	880.288	-0.110497	0.17214	-0.6419	0.520938	0.779988
FBtr0113512	452.003	-0.0976102	0.178719	-0.546167	0.584951	0.817227
FBtr0113513	2591.22	-0.0339107	0.13014	-0.260571	0.794423	0.916712
FBtr0113514	3431.99	-0.122725	0.125921	-0.974616	0.329751	0.662687
FBtr0113515	2138.38	0.0639313	0.13994	0.456848	0.64778	0.842032
FBtr0113516	327.792	-0.0786303	0.287352	-0.273638	0.784363	0.914034
FBtr0113517	409.294	-0.0995112	0.198615	-0.501024	0.616354	0.83519
FBtr0113518	287.91	-0.13868	0.234261	-0.591992	0.553856	0.789923
FBtr0113519	594.965	-0.19624	0.173272	-1.13255	0.257402	0.614456
FBtr0113520	797.64	0.0282295	0.14191	0.198925	0.842321	0.939426
FBtr0113521	1730.03	-0.0361706	0.169967	-0.212809	0.831476	0.938673
FBtr0113522	444.783	-0.274711	0.199764	-1.37518	0.169077	0.539598
FBtr0113523	748.192	-0.101492	0.204703	-0.495803	0.620033	0.837447
FBtr0113524	28.3253	-0.629596	0.411976	-1.52824	0.126454	0.464881
FBtr0113525	513.775	-0.123089	0.163304	-0.753744	0.451003	0.747772
FBtr0113526	361.091	-0.120913	0.163491	-0.739571	0.45956	0.747772
FBtr0113527	487.837	-0.103462	0.15192	-0.68103	0.495852	0.76682
FBtr0113528	484.984	-0.279422	0.154605	-1.80733	0.0707114	0.346657
FBtr0113529	165.145	-0.423819	0.215477	-1.96689	0.0491957	0.298122
FBtr0113530	165.107	-0.393561	0.25049	-1.57117	0.116144	0.448336
FBtr0113531	518.775	-0.427525	0.2305	-1.85478	0.063628	0.339349
FBtr0113532	1020.66	-0.581755	0.20347	-2.85916	0.00424761	0.0768264
FBtr0113533	1935.6	-0.439673	0.220334	-1.99548	0.0459902	0.298122
FBtr0113534	270.553	-0.118932	0.184221	-0.645595	0.518542	0.779988
FBtr0113537	0.169173	-0.824022	4.08047	-0.201943	0.839961	NA
FBtr0113538	182.048	-0.135928	0.202808	-0.670229	0.502712	0.774548
FBtr0113539	199.829	-0.292336	0.226483	-1.29076	0.196786	0.567934
FBtr0113540	22.6938	-0.633137	0.501466	-1.26257	0.206743	0.567934
FBtr0113541	206.888	-0.063616	0.202896	-0.313539	0.753871	0.906768
FBtr0113542	145.722	-0.0288029	0.244314	-0.117893	0.906152	0.968029
FBtr0113543	39.5841	-0.460036	0.474724	-0.96906	0.332515	0.66503
FBtr0113544	1.80726	-0.708234	1.51535	-0.467374	0.640233	NA
FBtr0113545	1153.79	-0.150441	0.13102	-1.14823	0.250874	0.613904
FBtr0113546	278.786	0.151808	0.216536	0.701072	0.483258	0.762092
FBtr0113547	180.314	-0.11283	0.251027	-0.449472	0.653091	0.842032
FBtr0113548	573.627	-0.128198	0.203015	-0.631471	0.527733	0.78127
FBtr0113549	67.4632	0.0597515	0.293594	0.203517	0.838731	0.938673
FBtr0113550	0.170911	-0.824022	4.08047	-0.201943	0.839961	NA
FBtr0113551	94.3608	-0.36087	0.303043	-1.19082	0.233724	0.59286
FBtr0113552	150.301	-0.475225	0.356045	-1.33473	0.181964	0.552534
FBtr0113553	62.2406	-0.367732	0.289686	-1.26942	0.204293	0.567934
FBtr0113554	264.897	-0.280895	0.211707	-1.32681	0.184572	0.556391
FBtr0113555	109.192	-0.0950115	0.303431	-0.313124	0.754187	0.906768
FBtr0113556	1153.32	-0.188048	0.143374	-1.31158	0.18966	0.564099
FBtr0113558	963.24	-0.0902339	0.220429	-0.409355	0.682279	0.849784
FBtr0113559	5695.22	0.320905	0.176566	1.81748	0.0691435	0.346657
FBtr0113560	3570.55	0.0494661	0.113114	0.437311	0.661886	0.842032
FBtr0113561	0.138756	-0.824022	4.08047	-0.201943	0.839961	NA
FBtr0113563	285.797	-0.0605689	0.230399	-0.262887	0.792638	0.916712
FBtr0113564	619.517	-0.333984	0.139675	-2.39116	0.0167953	0.187905
FBtr0113565	406.61	-0.389578	0.215531	-1.80753	0.0706801	0.346657
FBtr0113566	1093.77	0.00455423	0.135418	0.0336309	0.973171	0.99367
FBtr0113567	77.3738	-0.799263	0.345761	-2.31161	0.0207994	0.206013
FBtr0113568	414.244	-0.124788	0.192274	-0.649011	0.516331	0.779988
FBtr0113569	190.712	-0.5653	0.222935	-2.53572	0.0112216	0.137299
FBtr0113570	0.33478	1.94124	4.04277	0.480176	0.631102	NA
FBtr0113571	11.7685	-0.659494	0.621364	-1.06137	0.288524	0.652315
FBtr0113572	17.176	-0.303608	0.484786	-0.626272	0.531136	0.78352
FBtr0113573	70.5603	-0.219167	0.356025	-0.615594	0.538163	0.784293
FBtr0113574	47.3012	-0.358057	0.443644	-0.80708	0.41962	0.7341
FBtr0113575	1697.13	0.142289	0.141816	1.00333	0.3157	0.65617
FBtr0113576	7038.59	0.0388475	0.151568	0.256305	0.797716	0.916712
FBtr0113577	812.198	-0.131028	0.273294	-0.479439	0.631626	0.839478
FBtr0113578	1308.64	-0.142855	0.119018	-1.20028	0.230032	0.59286
FBtr0113579	5311	-0.1063	0.137694	-0.772004	0.440112	0.746737
FBtr0113580	2122.56	-0.0145242	0.156595	-0.0927501	0.926102	0.975338
FBtr0113581	908.346	0.048524	0.26254	0.184826	0.853366	0.943622
FBtr0113582	20.3336	-0.489055	0.554736	-0.881599	0.377994	0.711517
FBtr0113583	367.432	0.170087	0.230292	0.738571	0.460167	0.747772
FBtr0113584	528.621	-0.183758	0.209714	-0.87623	0.380905	0.711735
FBtr0113585	2315.96	-0.0422464	0.114561	-0.368767	0.712301	0.876679
FBtr0113586	1018.76	0.181267	0.142609	1.27108	0.203701	0.567934
FBtr0113587	836.098	0.239971	0.227792	1.05347	0.292127	0.65617
FBtr0113588	341.271	-0.083739	0.197222	-0.424593	0.671133	0.842865
FBtr0113589	170.294	-0.151211	0.193538	-0.781299	0.434627	0.746737
FBtr0113590	528.408	0.112722	0.230657	0.488701	0.625053	0.837563
FBtr0113591	591.713	-0.196696	0.188993	-1.04076	0.297987	0.65617
FBtr0113592	2152.34	0.210448	0.204457	1.0293	0.303338	0.65617
FBtr0113593	1245.5	-0.32151	0.135453	-2.37359	0.0176161	0.187905
FBtr0113594	1835.98	-0.301297	0.213875	-1.40876	0.158907	0.524646
FBtr0113595	2804.93	-0.252334	0.141984	-1.7772	0.0755355	0.355761
FBtr0113596	4386.38	-0.0554766	0.13131	-0.422485	0.672671	0.842865
FBtr0113597	330.095	-0.436046	0.208664	-2.0897	0.0366445	0.268242
FBtr0113598	1209.69	-0.0225112	0.142061	-0.158462	0.874093	0.950402
FBtr0113599	377.874	0.143517	0.207664	0.691104	0.4895	0.765478
FBtr0113600	6506.98	0.0873467	0.144475	0.604582	0.545457	0.785156
FBtr0113601	2270.07	-0.051332	0.250032	-0.205302	0.837336	0.938673
FBtr0113602	2298.28	-0.268673	0.197011	-1.36375	0.172647	0.540008
FBtr0113603	605.264	-0.137082	0.161806	-0.847203	0.396882	0.726824
FBtr0113604	1690.3	-0.135763	0.150633	-0.901279	0.36744	0.697968
FBtr0113605	650.804	-0.0579403	0.135088	-0.428908	0.66799	0.842288
FBtr0113606	432.073	0.124576	0.150501	0.82774	0.407818	0.731885
FBtr0113607	336.664	-0.169825	0.180899	-0.938781	0.347843	0.680622
FBtr0113608	115.133	-0.223453	0.227203	-0.983491	0.325366	0.660254
FBtr0113610	2246.41	-0.116855	0.138745	-0.842229	0.39966	0.726824
FBtr0113611	273.293	-0.0116725	0.221672	-0.0526565	0.958006	0.990183
FBtr0113612	101.061	-0.456913	0.282346	-1.61828	0.105603	0.439309
FBtr0113613	1885.22	-0.332425	0.154209	-2.15567	0.0311092	0.248874
FBtr0113614	214.51	-0.424533	0.214528	-1.97892	0.0478251	0.298122
FBtr0113615	1429.52	-0.261418	0.16285	-1.60527	0.108433	0.441963
FBtr0114297	173.11	0.471207	0.221827	2.12421	0.0336526	0.263371
FBtr0114299	2308.91	0.00043282	0.123639	0.00350068	0.997207	0.999332
FBtr0114300	1433.76	0.192315	0.165263	1.16369	0.244548	0.605548
FBtr0114301	879.559	0.14419	0.157081	0.917931	0.358655	0.690743
FBtr0114303	3405.74	-0.0621019	0.127138	-0.488463	0.625222	0.837563
FBtr0114304	3796.83	-0.147031	0.142381	-1.03266	0.301765	0.65617
FBtr0114315	5135.26	-0.0764367	0.170638	-0.447945	0.654193	0.842032
FBtr0114317	410.771	-0.879443	0.280676	-3.1333	0.00172853	0.0399483
FBtr0114318	15173.1	0.162443	0.143427	1.13259	0.257388	0.614456
FBtr0114324	500.922	-0.206157	0.161577	-1.2759	0.20199	0.567934
FBtr0114325	775.262	-0.00574597	0.152713	-0.037626	0.969986	0.99367
FBtr0114326	698.519	-0.556812	0.2127	-2.61783	0.00884914	0.115039
FBtr0114327	585.294	-0.390329	0.147098	-2.65354	0.00796523	0.106888
FBtr0114329	1329.81	0.446474	0.295826	1.50924	0.131236	0.466618
FBtr0114330	934.538	0.38942	0.30811	1.2639	0.206266	0.567934
FBtr0114331	711.257	-0.580691	0.382053	-1.51992	0.128531	0.464881
FBtr0114332	3315.36	-0.207704	0.326377	-0.636392	0.524521	0.779988
FBtr0114333	795.915	-0.14897	0.209469	-0.711179	0.476973	0.760233
FBtr0114337	13.5667	-0.0434022	0.57149	-0.0759457	0.939462	0.984424
FBtr0114338	7429.58	-0.268677	0.18482	-1.45373	0.146022	0.497911
FBtr0114339	2613.52	-0.230665	0.165285	-1.39556	0.162848	0.533423
FBtr0114340	143.485	-0.244321	0.220092	-1.11008	0.266963	0.623914
FBtr0114341	201.769	-0.210696	0.208103	-1.01246	0.311318	0.65617
FBtr0114342	3822.22	-0.145797	0.148879	-0.979301	0.327431	0.661221
FBtr0114343	12880.6	-0.0795455	0.13522	-0.588269	0.556351	0.789923
FBtr0114344	196.471	-0.0226043	0.200846	-0.112546	0.910391	0.968029
FBtr0114345	408.236	0.0288122	0.281972	0.102181	0.918613	0.969959
FBtr0114346	2172	-0.272662	0.207972	-1.31105	0.189841	0.564099
FBtr0114347	2548.66	-0.122323	0.212246	-0.576327	0.564394	0.795891
FBtr0114348	227.124	-0.236545	0.234275	-1.00969	0.312644	0.65617
FBtr0114350	3412.45	0.138697	0.189672	0.731245	0.464629	0.74917
FBtr0114351	536.451	-0.406829	0.234862	-1.7322	0.0832381	0.376381
FBtr0114354	2412.75	-0.260563	0.145032	-1.79659	0.0724014	0.350221
FBtr0114355	4128.64	-0.290712	0.290477	-1.00081	0.31692	0.65617
FBtr0302398	214889	-0.142974	0.187339	-0.763186	0.445352	0.746737
FBtr0302437	2.117	3.50808	2.0506	1.71076	0.0871261	NA
FBtr0303791	8.56377	-0.402078	0.787342	-0.510677	0.609577	0.829879
FBtr0303792	408.336	-0.374325	0.250359	-1.49515	0.134874	0.475489
FBtr0304178	0.538629	2.61371	3.37336	0.774809	0.438453	NA
FBtr0304180	0.171945	1.09953	4.08047	0.269462	0.787574	NA
FBtr0304184	0.171945	1.09953	4.08047	0.269462	0.787574	NA
FBtr0304198	1.01246	1.03224	2.45489	0.420484	0.674132	NA
FBtr0304201	0.728804	3.04796	3.07151	0.992334	0.321035	NA
FBtr0304203	0.138756	-0.824022	4.08047	-0.201943	0.839961	NA
FBtr0304205	0.513767	-0.846324	3.51942	-0.240473	0.809964	NA
FBtr0304207	1.64705	2.11483	2.30295	0.918313	0.358455	NA
FBtr0304212	0.634042	-1.27134	2.76845	-0.459227	0.646071	NA
FBtr0304215	32.4739	0.530342	0.45386	1.16851	0.2426	0.605548
FBtr0304217	11.972	0.488924	0.660961	0.739717	0.459472	0.747772
FBtr0304219	0.509995	1.10573	3.52557	0.313632	0.7538	NA
FBtr0304221	5.03134	0.0524451	0.968937	0.0541264	0.956834	NA
FBtr0304230	1.15117	1.44228	2.1265	0.678245	0.497616	NA
FBtr0304236	1.19803	2.59451	2.09243	1.23995	0.214993	NA
FBtr0304238	0.138756	-0.824022	4.08047	-0.201943	0.839961	NA
FBtr0304240	0.169173	-0.824022	4.08047	-0.201943	0.839961	NA
FBtr0304250	2.6551	0.0877139	1.33111	0.0658952	0.947461	NA
FBtr0304275	0.18562	1.09953	4.08047	0.269462	0.787574	NA
FBtr0304279	12.3775	0.163912	0.632499	0.259149	0.79552	0.916712
FBtr0304288	16.1722	-1.03694	0.704106	-1.47271	0.14083	0.486805
FBtr0304290	1399.98	-0.12247	0.177169	-0.691259	0.489403	0.765478
FBtr0304315	0.85385	-1.84268	2.58662	-0.71239	0.476223	NA
FBtr0304319	0.509211	-0.846428	3.52968	-0.239803	0.810483	NA
FBtr0304321	0.543184	2.62445	3.36546	0.779819	0.435497	NA
FBtr0304323	5.09748	0.435357	0.900998	0.483194	0.628958	NA
FBtr0304327	13.7629	0.109283	0.608304	0.179651	0.857426	0.943622
FBtr0304331	6.25024	0.509943	0.798259	0.638819	0.522941	NA
FBtr0304335	0.503952	0.982156	3.5248	0.278641	0.78052	NA
FBtr0304337	9.18674	1.2162	0.824149	1.4757	0.140023	0.486805
FBtr0304339	0.853101	0.619316	2.56899	0.241073	0.809498	NA
FBtr0304343	1.1907	1.37269	2.05987	0.666393	0.50516	NA
FBtr0304345	0.306145	0.13775	4.08047	0.0337584	0.97307	NA
FBtr0304353	5.79267	-0.116746	0.8995	-0.12979	0.896733	NA
FBtr0304355	1.82172	-0.0731428	1.44457	-0.0506329	0.959618	NA
FBtr0304361	6.34812	1.66683	1.45493	1.14564	0.251944	NA
FBtr0304369	0.479873	-0.721809	3.03004	-0.238218	0.811712	NA
FBtr0304375	0.585439	-2.61382	3.27347	-0.798485	0.424589	NA
FBtr0304380	0.18562	1.09953	4.08047	0.269462	0.787574	NA
FBtr0304387	4.08007	0.561179	1.08153	0.518874	0.603849	NA
FBtr0304389	3.11874	1.12005	1.22974	0.910804	0.362399	NA
FBtr0304402	2.54622	0.730363	1.21049	0.603363	0.546267	NA
FBtr0304404	16.3076	-0.552628	0.647338	-0.853693	0.393275	0.726824
FBtr0304412	2.72673	-0.021732	1.33613	-0.0162649	0.987023	NA
FBtr0304416	6.53808	-0.467049	0.985173	-0.474078	0.635444	NA
FBtr0304425	1255.21	-0.0822327	0.182238	-0.451237	0.651819	0.842032
FBtr0304427	34.8116	0.3627	0.584276	0.620768	0.534752	0.784293
FBtr0304431	0.50569	0.982181	3.52081	0.278965	0.780272	NA
FBtr0304446	0.170911	-0.824022	4.08047	-0.201943	0.839961	NA
FBtr0304452	0.857656	0.619194	3.0325	0.204186	0.838208	NA
FBtr0304458	13.2436	0.431382	0.629464	0.685316	0.493144	0.765478
FBtr0304462	1.43834	2.88178	2.04155	1.41156	0.158079	NA
FBtr0304464	12.3146	0.640593	0.683285	0.93752	0.348491	0.680622
FBtr0304468	8.34117	0.473852	0.836049	0.566775	0.570867	NA
FBtr0304470	0.171945	1.09953	4.08047	0.269462	0.787574	NA
FBtr0304472	7.10406	-0.484333	0.851914	-0.568524	0.569679	NA
FBtr0304479	9.2079	1.06187	0.693196	1.53185	0.12556	0.464881
FBtr0304483	4.14004	1.2282	1.10726	1.10923	0.267333	NA
FBtr0304487	0.170911	-0.824022	4.08047	-0.201943	0.839961	NA
FBtr0304491	1.34367	3.94318	2.61156	1.50989	0.131071	NA
FBtr0304497	5.49106	-0.802929	1.26394	-0.63526	0.525259	NA
FBtr0304499	0.340083	-1.80551	3.97375	-0.454359	0.64957	NA
FBtr0304501	0.18562	1.09953	4.08047	0.269462	0.787574	NA
FBtr0304504	10.5739	1.0693	0.681043	1.57009	0.116395	0.448336
FBtr0304510	0.475318	-0.721758	3.03832	-0.237552	0.812229	NA
FBtr0306791	119.537	0.151226	0.228241	0.662571	0.507605	0.777614
FBtr0307096	2.71569	-3.77335	1.70058	-2.21886	0.0264965	NA
FBtr0307366	316.767	-0.376479	0.248275	-1.51638	0.129424	0.464881
FBtr0308064	9.40955	-0.159518	0.8598	-0.185529	0.852814	0.943622
FBtr0309592	0.170911	-0.824022	4.08047	-0.201943	0.839961	NA
FBtr0309604	0.340083	-1.80551	3.97375	-0.454359	0.64957	NA
FBtr0309612	0.138756	-0.824022	4.08047	-0.201943	0.839961	NA
FBtr0309628	0.170911	-0.824022	4.08047	-0.201943	0.839961	NA
FBtr0309634	0.514801	1.01413	3.50397	0.289422	0.772258	NA
FBtr0309642	2.33097	-0.692084	1.30925	-0.528609	0.597077	NA
FBtr0309666	0.16739	1.09953	4.08047	0.269462	0.787574	NA
FBtr0309679	0.306145	0.13775	4.08047	0.0337584	0.97307	NA
FBtr0309684	0.169173	-0.824022	4.08047	-0.201943	0.839961	NA
FBtr0309695	3.15071	0.58268	1.49089	0.390827	0.695925	NA
FBtr0309709	1.49983	-1.64088	1.86053	-0.881941	0.377809	NA
FBtr0309714	0.170911	-0.824022	4.08047	-0.201943	0.839961	NA
FBtr0309734	0.342856	0.13775	3.98785	0.0345424	0.972445	NA
FBtr0309736	1.70104	0.0354544	2.20503	0.0160789	0.987171	NA
FBtr0309738	0.170911	-0.824022	4.08047	-0.201943	0.839961	NA
FBtr0309749	1701.36	-0.0440926	0.154933	-0.284591	0.775957	0.914034
FBtr0309750	2635.63	-0.0133296	0.277005	-0.0481205	0.96162	0.990183
FBtr0309753	272.204	0.226031	0.18095	1.24914	0.211615	0.571635
FBtr0309754	179.363	-0.0429461	0.211899	-0.202673	0.839391	0.938673
FBtr0309755	89.9958	0.0488842	0.312393	0.156483	0.875652	0.950402
FBtr0309756	372.85	0.0501927	0.168065	0.29865	0.765207	0.911019
FBtr0309757	0.339335	1.95834	3.962	0.494281	0.621108	NA
FBtr0309758	1111.52	-0.00875034	0.122815	-0.0712484	0.9432	0.985857
FBtr0309759	1787.37	0.0497885	0.178289	0.279258	0.780047	0.914034
FBtr0309760	725.598	0.388665	0.171654	2.26423	0.0235599	0.213407
FBtr0309761	1857.93	-0.244288	0.120321	-2.03031	0.0423248	0.293452
FBtr0309762	436.475	-0.161895	0.274163	-0.590506	0.554851	0.789923
FBtr0309763	291.181	0.187229	0.18074	1.0359	0.300247	0.65617
FBtr0309764	78.143	0.00532002	0.278302	0.019116	0.984749	0.994309
FBtr0309765	2447.49	-0.120367	0.147169	-0.817883	0.413424	0.731885
FBtr0309766	3993.16	0.0941499	0.136964	0.687406	0.491827	0.765478
FBtr0309767	494.541	-0.0702454	0.256754	-0.27359	0.784399	0.914034
FBtr0309768	349.305	0.0452543	0.162409	0.278645	0.780517	0.914034
FBtr0309770	329.964	-0.0734181	0.342898	-0.214111	0.830461	0.938673
FBtr0309771	325.799	0.235701	0.202166	1.16588	0.243664	0.605548
FBtr0309772	114.617	0.204325	0.274873	0.743346	0.457272	0.747772
FBtr0309773	1480.64	-0.206821	0.131196	-1.57643	0.114928	0.448336
FBtr0309774	26.3303	-0.286953	0.40966	-0.700468	0.483635	0.762092
FBtr0309775	661.715	-0.121668	0.165941	-0.733203	0.463435	0.74917
FBtr0309776	340.972	0.0750457	0.171357	0.437949	0.661424	0.842032
FBtr0309777	0.169173	-0.824022	4.08047	-0.201943	0.839961	NA
FBtr0309778	41.114	-0.088714	0.328765	-0.26984	0.787283	0.914832
FBtr0309779	244.041	0.139977	0.211892	0.660604	0.508867	0.777614
FBtr0309780	172.082	-0.389962	0.380916	-1.02375	0.305955	0.65617
FBtr0309781	1054.39	-0.41662	0.219857	-1.89496	0.0580977	0.318009
FBtr0309782	875.514	-0.160109	0.170033	-0.941631	0.346381	0.680622
FBtr0309783	83.2517	0.0449462	0.267782	0.167846	0.866704	0.946323
FBtr0309784	2.22988	-1.11586	1.57193	-0.709865	0.477788	NA
FBtr0309785	114.474	0.152663	0.23547	0.648333	0.516769	0.779988
FBtr0309786	42.8679	0.0819243	0.373344	0.219434	0.826312	0.938673
FBtr0309787	207.405	-0.388669	0.228062	-1.70422	0.0883394	0.386833
FBtr0309788	1564.92	-0.192389	0.148485	-1.29568	0.195087	0.567934
FBtr0309980	0.33478	1.94124	4.04277	0.480176	0.631102	NA
FBtr0321280	49.3083	-0.536169	0.391414	-1.36983	0.170741	0.539598
FBtr0321323	401.509	-0.184937	0.229325	-0.806439	0.41999	0.7341
FBtr0331498	0.171945	1.09953	4.08047	0.269462	0.787574	NA
FBtr0332257	0.138756	-0.824022	4.08047	-0.201943	0.839961	NA
FBtr0334112	0.138756	-0.824022	4.08047	-0.201943	0.839961	NA
FBtr0335050	0.138756	-0.824022	4.08047	-0.201943	0.839961	NA
FBtr0339482	0.495286	-0.727842	3.00346	-0.242335	0.808521	NA
FBtr0342593	0.170911	-0.824022	4.08047	-0.201943	0.839961	NA
FBtr0344050	0.33478	1.94124	4.04277	0.480176	0.631102	NA
FBtr0344451	9.76638	-0.230592	1.13183	-0.203734	0.838561	0.938673
FBtr0345040	1.01345	3.53639	2.7207	1.29981	0.193666	NA
FBtr0345451	0.448422	-2.2262	3.57518	-0.62268	0.533495	NA
FBtr0345571	0.338345	-1.79941	4.03125	-0.446364	0.655334	NA
FBtr0345725	0.171945	1.09953	4.08047	0.269462	0.787574	NA
FBtr0346330	0.169173	-0.824022	4.08047	-0.201943	0.839961	NA
FBtr0346397	0.171945	1.09953	4.08047	0.269462	0.787574	NA
FBtr0346869	574.693	-0.22288	0.215151	-1.03592	0.300239	0.65617
FBtr0346887	6.17236e+06	-0.0609817	0.113623	-0.536701	0.591474	0.820177
FBtr0346888	9.71295	0.0854414	0.836693	0.102118	0.918663	0.969959
FBtr0346889	31.3094	-0.0226532	0.399668	-0.0566802	0.9548	0.990183
FBtr0346893	1307.77	-0.0913079	0.155219	-0.588251	0.556364	0.789923
FBtr0346897	743.068	0.17064	0.183407	0.930391	0.352168	0.684589
FBtr0347084	0.277511	-1.5517	4.05412	-0.382746	0.701908	NA
FBtr0347425	0.170911	-0.824022	4.08047	-0.201943	0.839961	NA
FBtr0347605	31.6653	0.160837	0.487672	0.329806	0.741547	0.902009
FBtr0433533	13.9536	-0.0374084	0.672789	-0.055602	0.955659	0.990183
FBtr0445471	0.18562	1.09953	4.08047	0.269462	0.787574	NA
FBtr0452214	848.236	0.0298786	0.270915	0.110288	0.912181	0.968029
FBtr0472547	29.0386	-0.445723	0.419358	-1.06287	0.287841	0.652315
FBtr0474091	32.493	-0.330523	0.516661	-0.63973	0.522348	0.779988
FBtr0474095	0.277511	-1.5517	4.05412	-0.382746	0.701908	NA
FBtr0474123	171.508	0.0410738	0.266021	0.1544	0.877294	0.950402
FBtr0475316	0.169173	-0.824022	4.08047	-0.201943	0.839961	NA
FBtr0479940	0.515835	2.5588	3.99594	0.640348	0.521946	NA

## Sheet: tRNA_description_res300_drosoph
	Row.names	baseMean	log2FoldChange	lfcSE	stat	pvalue	padj	Name	Name2	X.SUBMITTED.ID	FBID_KEY	ANNOTATION_SYMBOL	ASSOCIATED_GENE	FEATURE_TYPE	LENGTH	SYMBOL	tRNAscan.SE.ID	Locus	Anticodon	Isotype..from.Anticodon.	General.tRNA.Model.Score	Best.Isotype.Model	Isotype.Model.Score	Anticodon.and.Isotype.Model.Agreement	Features	single_letter	ful_name
1	FBtr0070001	151.953	0.439703	0.264547	1.6621	0.0964929	0.405465	FBtr0070001	FBtr0070001	FBtr0070001	FBtr0070001	CR32826-RA	tRNA-Pro-CGG-1-1	tRNA	72	tRNA:Pro-CGG-1-1-RA	chrX.trna15	chrX:20025099-20025170 (+)	CGG	Pro	70.2	Pro	121	consistent		P	Proline
2	FBtr0070533	1580.79	1.17773	0.324598	3.62829	0.000285306	0.0098906	FBtr0070533	FBtr0070533	FBtr0070533	FBtr0070533	CR32493-RA	tRNA-Gln-TTG-2-1	tRNA	72	tRNA:Gln-TTG-2-1-RA	chrX.trna26	chrX:3427452-3427523 (-)	TTG	Gln	68.4	Gln	108.8	consistent		Q	Glutamine
3	FBtr0070603	33500.5	1.12708	0.233685	4.82305	1.41376e-06	0.000147031	FBtr0070603	FBtr0070603	FBtr0070603	FBtr0070603	CR32785-RA	tRNA-Gln-CTG-2-1	tRNA	72	tRNA:Gln-CTG-2-1-RA	chrX.trna1	chrX:3819699-3819770 (+)	CTG	Gln	69.4	Gln	110.5	consistent		Q	Glutamine
4	FBtr0070604	139.964	0.577231	0.297094	1.94292	0.0520253	0.304824	FBtr0070604	FBtr0070604	FBtr0070604	FBtr0070604	CR32784-RA	tRNA-Pro-CGG-3-1	tRNA	72	tRNA:Pro-CGG-3-1-RA	chrX.trna2	chrX:3827622-3827693 (+)	CGG	Pro	68.3	Pro	115.4	consistent		P	Proline
5	FBtr0071736	4820.62	0.406496	0.206295	1.97046	0.0487856	0.298122	FBtr0071736	FBtr0071736	FBtr0071736	FBtr0071736	CR30406-RA	tRNA-Gly-TCC-2-2	tRNA	72	tRNA:Gly-TCC-2-2-RA	chr2R.trna54	chr2R:21848407-21848478 (-)	TCC	Gly	70.6	Gly	98.4	consistent		G	Glycine
6	FBtr0071962	2368.02	-0.155112	0.206793	-0.750085	0.453204	0.747772	FBtr0071962	FBtr0071962	FBtr0071962	FBtr0071962	CR30202-RA	tRNA-Ser-TGA-2-1	tRNA	82	tRNA:Ser-TGA-2-1-RA	chr2R.trna48	chr2R:23072581-23072662 (+)	TGA	Ser	76.2	Ser	121.9	consistent		S	Serine
7	FBtr0071983	30456.2	0.583964	0.198828	2.93703	0.00331368	0.0626587	FBtr0071983	FBtr0071983	FBtr0071983	FBtr0071983	CR30201-RA	tRNA-Ser-TGA-1-1	tRNA	82	tRNA:Ser-TGA-1-1-RA	chr2R.trna53	chr2R:23072019-23072100 (-)	TGA	Ser	81.4	Ser	117.4	consistent		S	Serine
8	FBtr0072446	4601.82	0.239585	0.209475	1.14374	0.252732	0.614456	FBtr0072446	FBtr0072446	FBtr0072446	FBtr0072446	CR30199-RA	tRNA-Ala-CGC-1-2	tRNA	72	tRNA:Ala-CGC-1-2-RA	chr2R.trna51	chr2R:25076765-25076836 (+)	CGC	Ala	75.4	Ala	103.3	consistent		A	Alanine
9	FBtr0072579	1351.53	0.356122	0.139156	2.55915	0.0104928	0.132273	FBtr0072579	FBtr0072579	FBtr0072579	FBtr0072579	CR32480-RA	tRNA-Ile-TAT-1-1	tRNA	74	tRNA:Ile-TAT-1-1-RA	chr3L.trna1	chr3L:769503-769600 (+)	TAT	Ile	70.2	Ile	101.7	consistent	intron: 1	I	Isoleucine
10	FBtr0072600	23587.9	0.641691	0.259842	2.46954	0.0135287	0.157561	FBtr0072600	FBtr0072600	FBtr0072600	FBtr0072600	CR32482-RA	tRNA-iMet-CAT-1-3	tRNA	72	tRNA:iMet-CAT-1-3-RA	chr3L.trna49	chr3L:743723-743794 (-)	CAT	iMet	60.4	iMet	123	consistent		Mi	Initiator_Methionine
11	FBtr0072682	125622	1.13894	0.241356	4.71892	2.37099e-06	0.000197266	FBtr0072682	FBtr0072682	FBtr0072682	FBtr0072682	CR32330-RA	tRNA-Glu-CTC-3-1	tRNA	72	tRNA:Glu-CTC-3-1-RA	chr3L.trna3	chr3L:1379934-1380005 (+)	CTC	Glu	72.7	Glu	105.6	consistent		E	Glutamic_acid
12	FBtr0072840	192.84	0.40614	0.31857	1.27489	0.20235	0.567934	FBtr0072840	FBtr0072840	FBtr0072840	FBtr0072840	CR32312-RA	tRNA-Cys-GCA-2-1	tRNA	72	tRNA:Cys-GCA-2-1-RA	chr3L.trna12	chr3L:1925641-1925712 (+)	GCA	Cys	72.7	Cys	104.5	consistent	mismatch: 1	C	Cysteine
13	FBtr0072882	1288.2	0.579372	0.196342	2.95083	0.0031692	0.0626587	FBtr0072882	FBtr0072882	FBtr0072882	FBtr0072882	CR32303-RA	tRNA-Cys-GCA-3-1	tRNA	72	tRNA:Cys-GCA-3-1-RA	chr3L.trna13	chr3L:2273744-2273815 (+)	GCA	Cys	76.9	Cys	114.6	consistent		C	Cysteine
14	FBtr0073018	15970.8	0.565971	0.251204	2.25303	0.0242572	0.213407	FBtr0073018	FBtr0073018	FBtr0073018	FBtr0073018	CR32288-RA	tRNA-Cys-GCA-1-1	tRNA	72	tRNA:Cys-GCA-1-1-RA	chr3L.trna14	chr3L:3095737-3095808 (+)	GCA	Cys	80.4	Cys	110.1	consistent		C	Cysteine
15	FBtr0073121	1984.58	0.261538	0.156864	1.66729	0.0954568	0.405204	FBtr0073121	FBtr0073121	FBtr0073121	FBtr0073121	CR32273-RA	tRNA-Met-CAT-2-1	tRNA	73	tRNA:Met-CAT-2-1-RA	chr3L.trna47	chr3L:3121942-3122014 (-)	CAT	Met	82	Met	112.1	consistent	mismatch: 1	M	Methionine
16	FBtr0073860	18.9816	0.585617	0.806897	0.725764	0.467984	0.74994	FBtr0073860	FBtr0073860	FBtr0073860	FBtr0073860	CR32622-RA	tRNA-Arg-TCG-3-1	tRNA	73	tRNA:Arg-TCG-3-1-RA	chrX.trna8	chrX:14016203-14016275 (+)	TCG	Arg	70.5	Arg	101.8	consistent		R	Arginine
17	FBtr0073865	1.13169	-0.257233	2.33315	-0.110251	0.91221	NA	FBtr0073865	FBtr0073865	FBtr0073865	FBtr0073865	CR32615-RA	tRNA-Ser-AGA-1-1	tRNA	82	tRNA:Ser-AGA-1-1-RA	chrX.trna12	chrX:14070641-14070722 (+)	AGA	Ser	84.6	Ser	116.1	consistent		S	Serine
18	FBtr0073871	275.762	0.381299	0.194684	1.95856	0.0501647	0.298122	FBtr0073871	FBtr0073871	FBtr0073871	FBtr0073871	CR32610-RA	tRNA-Arg-TCG-1-1	tRNA	73	tRNA:Arg-TCG-1-1-RA	chrX.trna21	chrX:14103719-14103791 (-)	TCG	Arg	71.4	Arg	99.8	consistent		R	Arginine
19	FBtr0073872	12080.2	0.201379	0.126407	1.5931	0.111139	0.441963	FBtr0073872	FBtr0073872	FBtr0073872	FBtr0073872	CR32608-RA	tRNA-Ser-CGA-1-3	tRNA	82	tRNA:Ser-CGA-1-3-RA	chrX.trna22	chrX:14103363-14103444 (-)	CGA	Ser	84.6	Ser	116.1	consistent		S	Serine
20	FBtr0073886	202.845	0.952325	0.299289	3.18195	0.00146285	0.0357967	FBtr0073886	FBtr0073886	FBtr0073886	FBtr0073886	CR32612-RA	tRNA-Ser-AGA-3-1	tRNA	82	tRNA:Ser-AGA-3-1-RA	chrX.trna24	chrX:14025109-14025190 (-)	AGA	Ser	82.1	Ser	112.9	consistent		S	Serine
21	FBtr0075107	30065.4	0.75484	0.170492	4.42743	9.5362e-06	0.000661177	FBtr0075107	FBtr0075107	FBtr0075107	FBtr0075107	CR32200-RA	tRNA-Pro-CGG-2-3	tRNA	72	tRNA:Pro-CGG-2-3-RA	chr3L.trna31	chr3L:18618390-18618461 (+)	CGG	Pro	69.5	Pro	117.7	consistent		P	Proline
22	FBtr0075380	6428.42	0.237819	0.139249	1.70787	0.0876612	0.386833	FBtr0075380	FBtr0075380	FBtr0075380	FBtr0075380	CR32357-RA	tRNA-Met-CAT-1-4	tRNA	73	tRNA:Met-CAT-1-4-RA	chr3L.trna30	chr3L:16349917-16349989 (+)	CAT	Met	82.4	Met	115.4	consistent	mismatch: 1	M	Methionine
23	FBtr0075847	15108.3	0.00055827	0.193522	0.00288478	0.997698	0.999332	FBtr0075847	FBtr0075847	FBtr0075847	FBtr0075847	CR32124-RA	tRNA-Val-AAC-2-3	tRNA	73	tRNA:Val-AAC-2-3-RA	chr3L.trna27	chr3L:13433048-13433120 (+)	AAC	Val	79.5	Val	108.8	consistent		V	Valine
24	FBtr0076083	11392.7	1.3105	0.324911	4.0334	5.49758e-05	0.00207908	FBtr0076083	FBtr0076083	FBtr0076083	FBtr0076083	CR32093-RA	tRNA-Gln-TTG-1-1	tRNA	72	tRNA:Gln-TTG-1-1-RA	chr3L.trna38	chr3L:11801471-11801542 (-)	TTG	Gln	70.8	Gln	111.4	consistent		Q	Glutamine
25	FBtr0076742	68926.1	0.354022	0.185396	1.90955	0.0561917	0.315888	FBtr0076742	FBtr0076742	FBtr0076742	FBtr0076742	CR32360-RA	tRNA-Leu-CAG-1-4	tRNA	83	tRNA:Leu-CAG-1-4-RA	chr3L.trna42	chr3L:8060674-8060756 (-)	CAG	Leu	80.4	Leu	125.5	consistent		L	Leucine
26	FBtr0077158	10358	0.514516	0.184955	2.78184	0.00540516	0.0899418	FBtr0077158	FBtr0077158	FBtr0077158	FBtr0077158	CR32421-RA	tRNA-Val-TAC-1-2	tRNA	73	tRNA:Val-TAC-1-2-RA	chr3L.trna46	chr3L:5356662-5356734 (-)	TAC	Val	73.7	Val	106.9	consistent		V	Valine
27	FBtr0077577	28058.7	0.154845	0.129371	1.19691	0.231342	0.59286	FBtr0077577	FBtr0077577	FBtr0077577	FBtr0077577	CR31734-RA	tRNA-Ser-AGA-2-3	tRNA	82	tRNA:Ser-AGA-2-3-RA	chr2L.trna7	chr2L:3169582-3169663 (+)	AGA	Ser	85	Ser	115.6	consistent		S	Serine
28	FBtr0077812	9.66546	0.95774	0.751666	1.27416	0.202608	0.567934	FBtr0077812	FBtr0077812	FBtr0077812	FBtr0077812	CR31942-RA	tRNA-Arg-TCT-2-1	tRNA	73	tRNA:Arg-TCT-2-1-RA	chr2L.trna1	chr2L:1965426-1965498 (+)	TCT	Arg	70.4	Arg	81.7	consistent		R	Arginine
29	FBtr0077834	2.55569	-1.952	1.74998	-1.11544	0.264663	NA	FBtr0077834	FBtr0077834	FBtr0077834	FBtr0077834	CR31946-RA	tRNA-Arg-TCT-3-1	tRNA	73	tRNA:Arg-TCT-3-1-RA	chr2L.trna5	chr2L:2187007-2187079 (+)	TCT	Arg	62.8	Arg	89.3	consistent		R	Arginine
30	FBtr0077861	18434.8	1.16961	0.234231	4.99338	5.93316e-07	8.22732e-05	FBtr0077861	FBtr0077861	FBtr0077861	FBtr0077861	CR31940-RA	tRNA-Gln-CTG-3-1	tRNA	72	tRNA:Gln-CTG-3-1-RA	chr2L.trna39	chr2L:2010869-2010940 (-)	CTG	Gln	68.7	Gln	109.8	consistent		Q	Glutamine
31	FBtr0077872	24387.8	0.545471	0.180531	3.02148	0.00251539	0.0523202	FBtr0077872	FBtr0077872	FBtr0077872	FBtr0077872	CR31667-RA	tRNA-Gly-GCC-1-1	tRNA	71	tRNA:Gly-GCC-1-1-RA	chr2L.trna41	chr2L:1938089-1938159 (-)	GCC	Gly	80.1	Gly	108.6	consistent		G	Glycine
32	FBtr0078490	9.82722	0.425684	0.698674	0.609274	0.542343	0.785156	FBtr0078490	FBtr0078490	FBtr0078490	FBtr0078490	CR32449-RA	tRNA-Cys-GCA-4-1	tRNA	72	tRNA:Cys-GCA-4-1-RA	chr3L.trna34	chr3L:21854094-21854165 (-)	GCA	Cys	72.4	Cys	110.5	consistent		C	Cysteine
33	FBtr0078790	17.1516	0.873366	0.558756	1.56306	0.118039	0.450499	FBtr0078790	FBtr0078790	FBtr0078790	FBtr0078790	CR31593-RA	tRNA-Arg-TCG-4-1	tRNA	73	tRNA:Arg-TCG-4-1-RA	chr3R.trna1	chr3R:5388228-5388300 (+)	TCG	Arg	66.6	Arg	97.7	consistent		R	Arginine
34	FBtr0079064	17.6231	1.10901	0.504515	2.19816	0.0279375	0.23244	FBtr0079064	FBtr0079064	FBtr0079064	FBtr0079064	CR31971-RA	tRNA-Asp-GTC-2-1	tRNA	72	tRNA:Asp-GTC-2-1-RA	chr2L.trna8	chr2L:5240766-5240837 (+)	GTC	Asp	56.7	Asp	102.9	consistent	mismatch: 1	D	Aspartic_acid
35	FBtr0079596	251.631	-0.105202	0.215958	-0.48714	0.626159	0.837563	FBtr0079596	FBtr0079596	FBtr0079596	FBtr0079596	CR31899-RA	tRNA-Lys-TTT-1-1	tRNA	73	tRNA:Lys-TTT-1-1-RA	chr2L.trna12	chr2L:8290727-8290799 (+)	TTT	Lys	88.8	Lys	108.5	consistent		K	Lysine
36	FBtr0079820	35790	0.127091	0.205269	0.619146	0.53582	0.784293	FBtr0079820	FBtr0079820	FBtr0079820	FBtr0079820	CR31885-RA	tRNA-Thr-AGT-1-1	tRNA	74	tRNA:Thr-AGT-1-1-RA	chr2L.trna30	chr2L:9236521-9236594 (-)	AGT	Thr	71.9	Thr	95.9	consistent	mismatch: 1	T	Threonine
37	FBtr0080609	138188	0.378394	0.214575	1.76346	0.0778227	0.355761	FBtr0080609	FBtr0080609	FBtr0080609	FBtr0080609	CR31838-RA	tRNA-Gln-CTG-4-1	tRNA	72	tRNA:Gln-CTG-4-1-RA	chr2L.trna29	chr2L:14010565-14010636 (-)	CTG	Gln	68.9	Gln	108.9	consistent		Q	Glutamine
38	FBtr0080646	28795.6	0.959694	0.232213	4.13282	3.58339e-05	0.00165632	FBtr0080646	FBtr0080646	FBtr0080646	FBtr0080646	CR31983-RA	tRNA-Pro-AGG-1-2	tRNA	72	tRNA:Pro-AGG-1-2-RA	chr2L.trna21	chr2L:14598859-14598930 (+)	AGG	Pro	68	Pro	112.3	consistent		P	Proline
39	FBtr0080663	359.396	1.78515	1.12185	1.59125	0.111553	0.441963	FBtr0080663	FBtr0080663	FBtr0080663	FBtr0080663	CR31980-RA	tRNA-Gly-GCC-2-1	tRNA	71	tRNA:Gly-GCC-2-1-RA	chr2L.trna25	chr2L:14530854-14530924 (-)	GCC	Gly	76.7	Gly	104.5	consistent		G	Glycine
40	FBtr0080717	8.18205	-0.676261	0.729387	-0.927163	0.353842	NA	FBtr0080717	FBtr0080717	FBtr0080717	FBtr0080717	CR31831-RA	tRNA-Leu-TAA-3-1	tRNA	84	tRNA:Leu-TAA-3-1-RA	chr2L.trna23	chr2L:15132306-15132389 (-)	TAA	Leu	71.7	Leu	114.8	consistent		L	Leucine
41	FBtr0081536	33295.1	0.19667	0.195569	1.00563	0.314595	0.65617	FBtr0081536	FBtr0081536	FBtr0081536	FBtr0081536	CR31592-RA	tRNA-Val-CAC-2-2	tRNA	73	tRNA:Val-CAC-2-2-RA	chr3R.trna6	chr3R:7452060-7452132 (+)	CAC	Val	77.3	Val	107.2	consistent		V	Valine
42	FBtr0081610	13099.6	0.620071	0.263484	2.35335	0.0186049	0.193491	FBtr0081610	FBtr0081610	FBtr0081610	FBtr0081610	CR31491-RA	tRNA-Gly-TCC-1-2	tRNA	72	tRNA:Gly-TCC-1-2-RA	chr3R.trna76	chr3R:7130947-7131018 (-)	TCC	Gly	73.1	Gly	101.5	consistent		G	Glycine
43	FBtr0081622	2566.43	0.0690089	0.155547	0.443652	0.657294	0.842032	FBtr0081622	FBtr0081622	FBtr0081622	FBtr0081622	CR31490-RA	tRNA-Lys-TTT-2-1	tRNA	73	tRNA:Lys-TTT-2-1-RA	chr3R.trna2	chr3R:6819894-6819966 (+)	TTT	Lys	88.5	Lys	108.5	consistent		K	Lysine
44	FBtr0081809	31394.3	0.284739	0.145143	1.96178	0.0497878	0.298122	FBtr0081809	FBtr0081809	FBtr0081809	FBtr0081809	CR31581-RA	tRNA-Arg-ACG-1-10	tRNA	73	tRNA:Arg-ACG-1-10-RA	chr3R.trna68	chr3R:8140970-8141042 (-)	ACG	Arg	69.2	Arg	102.2	consistent		R	Arginine
45	FBtr0082544	108.654	-0.844962	3.72685	-0.226723	NA	NA	FBtr0082544	FBtr0082544	FBtr0082544	FBtr0082544	CR31197-RA	tRNA-Lys-TTT-2-5	tRNA	73	tRNA:Lys-TTT-2-5-RA	chr3R.trna9	chr3R:12131355-12131427 (+)	TTT	Lys	88.5	Lys	108.5	consistent		K	Lysine
46	FBtr0082558	174.856	0.703795	0.352508	1.99653	0.0458759	0.298122	FBtr0082558	FBtr0082558	FBtr0082558	FBtr0082558	CR31356-RA	tRNA-Thr-TGT-1-1	tRNA	72	tRNA:Thr-TGT-1-1-RA	chr3R.trna10	chr3R:12206575-12206646 (+)	TGT	Thr	80.1	Thr	90.2	consistent		T	Threonine
47	FBtr0082836	10535.4	0.167982	0.140256	1.19768	0.231043	0.59286	FBtr0082836	FBtr0082836	FBtr0082836	FBtr0082836	CR31331-RA	tRNA-Phe-GAA-1-7	tRNA	73	tRNA:Phe-GAA-1-7-RA	chr3R.trna60	chr3R:13798198-13798270 (-)	GAA	Phe	88	Phe	123.3	consistent		F	Phenylalanine
48	FBtr0083466	7156.11	0.270732	0.202514	1.33685	0.18127	0.552534	FBtr0083466	FBtr0083466	FBtr0083466	FBtr0083466	CR31572-RA	tRNA-Val-CAC-1-1	tRNA	73	tRNA:Val-CAC-1-1-RA	chr3R.trna15	chr3R:17617761-17617833 (+)	CAC	Val	79.9	Val	111.2	consistent		V	Valine
49	FBtr0083474	30318.1	0.195701	0.220056	0.889325	0.373829	0.706876	FBtr0083474	FBtr0083474	FBtr0083474	FBtr0083474	CR31579-RA	tRNA-Ala-AGC-2-7	tRNA	73	tRNA:Ala-AGC-2-7-RA	chr3R.trna21	chr3R:17646368-17646440 (+)	AGC	Ala	56.3	Ala	98.6	consistent		A	Alanine
50	FBtr0083475	254.579	0.307913	0.285602	1.07812	0.280982	0.645792	FBtr0083475	FBtr0083475	FBtr0083475	FBtr0083475	CR31577-RA	tRNA-Ala-AGC-1-1	tRNA	73	tRNA:Ala-AGC-1-1-RA	chr3R.trna22	chr3R:17657145-17657217 (+)	AGC	Ala	59	Ala	97.3	consistent		A	Alanine
51	FBtr0083495	470.732	0.362102	0.281312	1.28719	0.198029	0.567934	FBtr0083495	FBtr0083495	FBtr0083495	FBtr0083495	CR31591-RA	tRNA-Val-AAC-1-2	tRNA	73	tRNA:Val-AAC-1-2-RA	chr3R.trna53	chr3R:17629086-17629158 (-)	AAC	Val	80.5	Val	109.4	consistent		V	Valine
52	FBtr0083693	74382.6	1.0332	0.244206	4.23087	2.3279e-05	0.00121051	FBtr0083693	FBtr0083693	FBtr0083693	FBtr0083693	CR31228-RA	tRNA-Pro-TGG-1-5	tRNA	72	tRNA:Pro-TGG-1-5-RA	chr3R.trna48	chr3R:18628467-18628538 (-)	TGG	Pro	70.2	Pro	117.9	consistent		P	Proline
53	FBtr0083943	116.661	-0.241503	0.256131	-0.942887	0.345739	0.680622	FBtr0083943	FBtr0083943	FBtr0083943	FBtr0083943	CR31506-RA	tRNA-Leu-TAA-1-1	tRNA	84	tRNA:Leu-TAA-1-1-RA	chr3R.trna46	chr3R:20604749-20604832 (-)	TAA	Leu	75.8	Leu	118	consistent		L	Leucine
54	FBtr0083975	10768.2	0.337897	0.171495	1.9703	0.0488041	0.298122	FBtr0083975	FBtr0083975	FBtr0083975	FBtr0083975	CR31480-RA	tRNA-Thr-CGT-1-1	tRNA	72	tRNA:Thr-CGT-1-1-RA	chr3R.trna29	chr3R:20890698-20890769 (+)	CGT	Thr	83.8	Thr	92.5	consistent		T	Threonine
55	FBtr0084232	2001.79	-0.33353	0.271263	-1.22955	0.218867	0.587411	FBtr0084232	FBtr0084232	FBtr0084232	FBtr0084232	CR31167-RA	tRNA-Ser-GCT-1-1	tRNA	82	tRNA:Ser-GCT-1-1-RA	chr3R.trna44	chr3R:22397180-22397261 (-)	GCT	Ser	90.9	Ser	126.7	consistent		S	Serine
56	FBtr0084233	14391.5	0.93472	0.229727	4.06883	4.72491e-05	0.00196556	FBtr0084233	FBtr0084233	FBtr0084233	FBtr0084233	CR31162-RA	tRNA-Ser-GCT-2-4	tRNA	82	tRNA:Ser-GCT-2-4-RA	chr3R.trna45	chr3R:22396799-22396880 (-)	GCT	Ser	85.6	Ser	122.2	consistent		S	Serine
57	FBtr0084482	4494.95	0.0786529	0.163537	0.48095	0.630552	0.839478	FBtr0084482	FBtr0084482	FBtr0084482	FBtr0084482	CR31143-RA	tRNA-Leu-CAA-2-3	tRNA	83	tRNA:Leu-CAA-2-3-RA	chr3R.trna43	chr3R:23601333-23601455 (-)	CAA	Leu	74	Leu	126.9	consistent	intron: 1	L	Leucine
58	FBtr0084597	1246.35	-0.231058	0.19219	-1.20223	0.229273	0.59286	FBtr0084597	FBtr0084597	FBtr0084597	FBtr0084597	CR31130-RA	tRNA-Leu-TAA-4-1	tRNA	84	tRNA:Leu-TAA-4-1-RA	chr3R.trna35	chr3R:24265259-24265342 (+)	TAA	Leu	70.1	Leu	114.4	consistent		L	Leucine
59	FBtr0084714	158316	1.12433	0.256179	4.38884	1.13955e-05	0.00067722	FBtr0084714	FBtr0084714	FBtr0084714	FBtr0084714	CR31382-RA	tRNA-Asp-GTC-1-12	tRNA	72	tRNA:Asp-GTC-1-12-RA	chr3R.trna37	chr3R:24914834-24914905 (+)	GTC	Asp	66.7	Asp	112.1	consistent		D	Aspartic_acid
60	FBtr0084721	37.0806	0.390124	0.391837	0.995628	0.319431	0.65617	FBtr0084721	FBtr0084721	FBtr0084721	FBtr0084721	CR31416-RA	tRNA-Asp-GTC-3-1	tRNA	72	tRNA:Asp-GTC-3-1-RA	chr3R.trna42	chr3R:24915060-24915131 (-)	GTC	Asp	57.9	Asp	104.9	consistent	mismatch: 1	D	Aspartic_acid
61	FBtr0085637	5099.71	0.242453	0.137287	1.76603	0.077391	0.355761	FBtr0085637	FBtr0085637	FBtr0085637	FBtr0085637	CR31383-RA	tRNA-Leu-TAG-1-1	tRNA	80	tRNA:Leu-TAG-1-1-RA	chr3R.trna39	chr3R:30247964-30248043 (-)	TAG	Leu	69.2	Leu	113	consistent		L	Leucine
62	FBtr0086188	28042.2	0.216076	0.218817	0.987477	0.323409	0.659501	FBtr0086188	FBtr0086188	FBtr0086188	FBtr0086188	CR30302-RA	tRNA-Lys-CTT-1-8	tRNA	73	tRNA:Lys-CTT-1-8-RA	chr2R.trna89	chr2R:6948284-6948356 (-)	CTT	Lys	87.8	Lys	122.7	consistent		K	Lysine
63	FBtr0086234	1217.87	0.566411	0.250492	2.2612	0.0237471	0.213407	FBtr0086234	FBtr0086234	FBtr0086234	FBtr0086234	CR30155-RA	tRNA-Trp-CCA-1-1	tRNA	72	tRNA:Trp-CCA-1-1-RA	chr2R.trna44	chr2R:20657891-20657962 (+)	CCA	Trp	74.9	Trp	106.4	consistent		W	Tryptophan
64	FBtr0086445	189276	0.52677	0.195262	2.69776	0.00698067	0.0985697	FBtr0086445	FBtr0086445	FBtr0086445	FBtr0086445	CR30454-RA	tRNA-Glu-CTC-2-1	tRNA	72	tRNA:Glu-CTC-2-1-RA	chr2R.trna61	chr2R:19728188-19728259 (-)	CTC	Glu	72.4	Glu	106.2	consistent		E	Glutamic_acid
65	FBtr0086603	10242.6	0.319745	0.163241	1.95873	0.0501446	0.298122	FBtr0086603	FBtr0086603	FBtr0086603	FBtr0086603	CR30227-RA	tRNA-Trp-CCA-2-2	tRNA	72	tRNA:Trp-CCA-2-2-RA	chr2R.trna31	chr2R:18639557-18639628 (+)	CCA	Trp	74.5	Trp	105.9	consistent		W	Tryptophan
66	FBtr0086908	4240.74	-0.552909	0.182302	-3.03292	0.00242196	0.0523202	FBtr0086908	FBtr0086908	FBtr0086908	FBtr0086908	CR30233-RA	tRNA-Ala-TGC-2-1	tRNA	72	tRNA:Ala-TGC-2-1-RA	chr2R.trna29	chr2R:17392215-17392286 (+)	TGC	Ala	80.4	Ala	112.8	consistent		A	Alanine
67	FBtr0086965	3937.79	-0.598044	0.179618	-3.32953	0.000869926	0.0226181	FBtr0086965	FBtr0086965	FBtr0086965	FBtr0086965	CR30232-RA	tRNA-Ala-TGC-1-1	tRNA	72	tRNA:Ala-TGC-1-1-RA	chr2R.trna70	chr2R:17391774-17391845 (-)	TGC	Ala	81.4	Ala	113.5	consistent		A	Alanine
68	FBtr0086988	4314.78	0.00304895	0.219241	0.0139069	0.988904	0.996088	FBtr0086988	FBtr0086988	FBtr0086988	FBtr0086988	CR30235-RA	tRNA-Leu-AAG-1-3	tRNA	82	tRNA:Leu-AAG-1-3-RA	chr2R.trna28	chr2R:17145300-17145381 (+)	AAG	Leu	74.4	Leu	115.2	consistent		L	Leucine
69	FBtr0087128	72718.7	0.541804	0.158332	3.42195	0.000621737	0.0184745	FBtr0087128	FBtr0087128	FBtr0087128	FBtr0087128	CR30239-RA	tRNA-Glu-CTC-1-1	tRNA	72	tRNA:Glu-CTC-1-1-RA	chr2R.trna25	chr2R:16219638-16219709 (+)	CTC	Glu	73.7	Glu	106.3	consistent		E	Glutamic_acid
70	FBtr0087197	46000.5	0.0882255	0.161737	0.545488	0.585418	0.817227	FBtr0087197	FBtr0087197	FBtr0087197	FBtr0087197	CR30238-RA	tRNA-Glu-TTC-1-1	tRNA	72	tRNA:Glu-TTC-1-1-RA	chr2R.trna72	chr2R:16219374-16219445 (-)	TTC	Glu	77	Glu	112.6	consistent		E	Glutamic_acid
71	FBtr0087198	583.612	0.927809	0.272779	3.40131	0.000670628	0.0185988	FBtr0087198	FBtr0087198	FBtr0087198	FBtr0087198	CR30237-RA	tRNA-Gln-CTG-1-1	tRNA	72	tRNA:Gln-CTG-1-1-RA	chr2R.trna73	chr2R:16207635-16207706 (-)	CTG	Gln	71.5	Gln	112.1	consistent		Q	Glutamine
72	FBtr0087713	11022.1	0.131724	0.173037	0.761248	0.446509	0.746737	FBtr0087713	FBtr0087713	FBtr0087713	FBtr0087713	CR32842-RA	tRNA-Ile-AAT-1-3	tRNA	74	tRNA:Ile-AAT-1-3-RA	chr2R.trna77	chr2R:13430282-13430355 (-)	AAT	Ile	81.7	Ile	110.5	consistent	mismatch: 1	I	Isoleucine
73	FBtr0087963	344211	1.13128	0.22518	5.02388	5.06374e-07	8.22732e-05	FBtr0087963	FBtr0087963	FBtr0087963	FBtr0087963	CR30249-RA	tRNA-His-GTG-1-1	tRNA	72	tRNA:His-GTG-1-1-RA	chr2R.trna80	chr2R:12333926-12333997 (-)	GTG	His	63.1	His	100	consistent		H	Histidine
74	FBtr0088087	16359.4	0.89174	0.174461	5.11139	3.19797e-07	8.22732e-05	FBtr0088087	FBtr0088087	FBtr0088087	FBtr0088087	CR30254-RA	tRNA-Arg-TCT-1-1	tRNA	73	tRNA:Arg-TCT-1-1-RA	chr2R.trna82	chr2R:11652367-11652439 (-)	TCT	Arg	80.1	Arg	90.3	consistent		R	Arginine
75	FBtr0088131	8441.06	0.228385	0.181196	1.26043	0.207514	0.567934	FBtr0088131	FBtr0088131	FBtr0088131	FBtr0088131	CR30257-RA	tRNA-Thr-TGT-2-1	tRNA	72	tRNA:Thr-TGT-2-1-RA	chr2R.trna14	chr2R:11394353-11394424 (+)	TGT	Thr	78.2	Thr	93.7	consistent		T	Threonine
76	FBtr0088156	30100.5	0.214202	0.261909	0.817847	0.413444	0.731885	FBtr0088156	FBtr0088156	FBtr0088156	FBtr0088156	CR30024-RA	tRNA-SeC-TCA-1-1	tRNA	87	tRNA:SeC-TCA-1-1-RA	chr2R.trna85	chr2R:11357564-11357650 (-)	TCA	SeC	115.2	SeC	115.2	consistent		U	Selenocysteine
77	FBtr0088465	1.32842	0.0904447	1.73839	0.0520278	0.958507	NA	FBtr0088465	FBtr0088465	FBtr0088465	FBtr0088465	CR30003-RA	tRNA-iMet-CAT-2-1	tRNA	72	tRNA:iMet-CAT-2-1-RA	chr2R.trna13	chr2R:9661225-9661296 (+)	CAT	iMet	56	iMet	118.2	consistent		Mi	Initiator_Methionine
78	FBtr0089059	11.8193	0.400585	0.713395	0.561519	0.574444	0.807326	FBtr0089059	FBtr0089059	FBtr0089059	FBtr0089059	CR30298-RA	tRNA-Thr-AGT-2-1	tRNA	74	tRNA:Thr-AGT-2-1-RA	chr2R.trna87	chr2R:7069970-7070043 (-)	AGT	Thr	63.9	Thr	87.9	consistent	mismatch: 1	T	Threonine
79	FBtr0089299	15450.8	-0.00469897	0.147357	-0.0318883	0.974561	0.99367	FBtr0089299	FBtr0089299	FBtr0089299	FBtr0089299	CR31986-RA	tRNA-Tyr-GTA-1-2	tRNA	73	tRNA:Tyr-GTA-1-2-RA	chr2L.trna37	chr2L:2459924-2460044 (-)	GTA	Tyr	77.8	Tyr	118.9	consistent	intron: 1	Y	Tyrosine
80	FBtr0089300	39.3048	0.127722	0.42124	0.303204	0.761734	0.910579	FBtr0089300	FBtr0089300	FBtr0089300	FBtr0089300	CR32525-RA	tRNA-Tyr-GTA-2-1	tRNA	73	tRNA:Tyr-GTA-2-1-RA	chrX.trna17	chrX:21304713-21304820 (+)	GTA	Tyr	77.7	Tyr	113.8	consistent	intron: 1	Y	Tyrosine
81	FBtr0089302	2189.8	0.212447	0.156331	1.35896	0.17416	0.540677	FBtr0089302	FBtr0089302	FBtr0089302	FBtr0089302	CR30508-RA	tRNA-Leu-CAA-1-1	tRNA	83	tRNA:Leu-CAA-1-1-RA	chr2R.trna23	chr2R:13432668-13432794 (+)	CAA	Leu	74.5	Leu	127.2	consistent	intron: 1	L	Leucine
82	FBtr0091521	94037.8	0.678797	0.252179	2.69172	0.00710839	0.0985697	FBtr0091521	FBtr0091521	FBtr0091521	FBtr0091521	CR33551-RA	tRNA-Arg-TCG-2-4	tRNA	73	tRNA:Arg-TCG-2-4-RA	chr3R.trna8	chr3R:8862933-8863005 (+)	TCG	Arg	70.8	Arg	102.4	consistent		R	Arginine
83	FBtr0100845	1845.9	0.252209	0.186173	1.3547	0.175514	0.540842	FBtr0100845	FBtr0100845	FBtr0100845	FBtr0100845	CR33536-RA	tRNA-Leu-TAA-2-1	tRNA	84	tRNA:Leu-TAA-2-1-RA	chr3R.trna34	chr3R:24112964-24113047 (+)	TAA	Leu	72	Leu	117.4	consistent		L	Leucine
84	FBtr0100846	38530.7	1.12219	0.324384	3.45945	0.000541273	0.0173207	FBtr0100846	FBtr0100846	FBtr0100846	FBtr0100846	CR33538-RA	tRNA-Arg-CCT-1-3	tRNA	73	tRNA:Arg-CCT-1-3-RA	chr2R.trna41	chr2R:20000819-20000891 (+)	CCT	Arg	66.5	Arg	98.1	consistent		R	Arginine
85	FBtr0100849	25564	0.16679	0.181397	0.919472	0.357849	0.690743	FBtr0100849	FBtr0100849	FBtr0100849	FBtr0100849	CR33537-RA	tRNA-Asn-GTT-1-9	tRNA	74	tRNA:Asn-GTT-1-9-RA	chr2R.trna49	chr2R:24374063-24374136 (+)	GTT	Asn	84.7	Asn	118.8	consistent		N	Asparagine

## Sheet: small_RNA_counts300_mouse_femal
	Pol1	Pol2	Pol3	wt1	wt2	wt3
ENSMUST00000029309.13	0	3	0	0	0	2
ENSMUST00000053575.5	0	0	0	0	0	2
ENSMUST00000054148.9	4	0	0	0	0	7
ENSMUST00000078149.5	0	0	0	0	0	1
ENSMUST00000079272.13	0	0	0	0	0	2
ENSMUST00000080160.4	0	1	0	0	0	0
ENSMUST00000080671.8	1	0	0	0	0	0
ENSMUST00000082387.1	34045	35897	11059	7852	55914	27134
ENSMUST00000082389.1	128917	40831	25818	6411	47122	65572
ENSMUST00000082391.1	18149	7337	4145	3230	3452	6058
ENSMUST00000082393.1	124127	71369	21173	8889	72452	67622
ENSMUST00000082394.1	36377	24826	8725	4024	31465	28361
ENSMUST00000082395.1	20186	13429	2898	1106	8197	7359
ENSMUST00000082397.1	9468	5614	1631	672	3480	4915
ENSMUST00000082398.1	108365	55137	14450	6146	64834	45773
ENSMUST00000082399.1	60088	35202	14001	7303	40441	34846
ENSMUST00000082400.1	73541	39219	12570	7135	32549	19627
ENSMUST00000082401.1	18137	20088	2072	1045	9493	6377
ENSMUST00000082403.1	21017	23845	6347	2468	39514	15548
ENSMUST00000082404.1	80119	32994	20242	2680	57360	47503
ENSMUST00000082406.1	112239	56107	25823	4469	77069	54506
ENSMUST00000082407.1	716	715	109	50	265	849
ENSMUST00000082410.1	5505	3367	1158	627	1866	2770
ENSMUST00000082412.1	98769	12915	2190	905	8878	6942
ENSMUST00000082415.1	32056	23066	3208	518	15785	8376
ENSMUST00000082416.1	93570	41777	21200	2499	44929	38012
ENSMUST00000082417.1	58390	39395	12229	2282	36666	24879
ENSMUST00000082420.1	81331	45741	17142	5071	47037	39029
ENSMUST00000082422.1	77523	43481	13597	4416	41309	34519
ENSMUST00000082423.1	127521	67576	26967	5864	80559	56995
ENSMUST00000082446.3	890	1010	242	123	484	615
ENSMUST00000082448.3	0	0	83	0	41	40
ENSMUST00000082453.3	0	0	320	0	113	1123
ENSMUST00000082456.3	813	689	160	60	329	369
ENSMUST00000082466.4	0	0	1	0	0	3
ENSMUST00000082471.3	0	0	35	0	25	31
ENSMUST00000082474.3	26	33	10	1	31	23
ENSMUST00000082476.2	260	154	52	52	151	249
ENSMUST00000082483.3	0	3	0	0	3	4
ENSMUST00000082485.3	0	0	0	2	0	0
ENSMUST00000082487.3	6	1	0	0	0	0
ENSMUST00000082493.3	197	214	65	39	53	90
ENSMUST00000082498.3	667	46	13	74	28	36
ENSMUST00000082503.4	5200	6905	1632	1192	3668	4140
ENSMUST00000082506.3	13902	17621	2583	2017	7015	9939
ENSMUST00000082507.3	9534	7292	1161	906	3722	4927
ENSMUST00000082508.3	483	330	56	58	266	398
ENSMUST00000082509.3	1	1	0	0	0	1
ENSMUST00000082512.3	1	2	1	1	2	1
ENSMUST00000082516.3	51	187	585	355	409	178
ENSMUST00000082517.3	931	1108	159	145	313	413
ENSMUST00000082518.3	0	0	0	0	0	1
ENSMUST00000082519.3	2079	2562	619	817	1405	1350
ENSMUST00000082526.3	44	87	18	16	96	63
ENSMUST00000082530.3	0	0	0	0	0	1
ENSMUST00000082537.3	0	0	1	0	0	0
ENSMUST00000082538.3	0	0	1	0	1	1
ENSMUST00000082543.3	0	0	0	0	0	1
ENSMUST00000082553.3	10	30	3	0	13	6
ENSMUST00000082559.3	0	0	138	13	185	315
ENSMUST00000082561.3	194	164	70	27	141	107
ENSMUST00000082562.3	0	5	0	0	3	2
ENSMUST00000082566.4	1423	3159	557	297	1091	1577
ENSMUST00000082578.4	8	4	2	5	1	0
ENSMUST00000082579.3	461	429	182	86	295	297
ENSMUST00000082580.3	5182	6725	477	261	1717	2426
ENSMUST00000082581.3	8	6	122	154	111	119
ENSMUST00000082588.3	0	0	4	4	11	15
ENSMUST00000082591.3	7	1	0	0	0	0
ENSMUST00000082606.3	438	810	154	120	322	153
ENSMUST00000082608.3	6352	9849	1501	801	4125	4850
ENSMUST00000082611.4	5	4	2	1	5	4
ENSMUST00000082614.3	17	7	5	15	2	3
ENSMUST00000082624.3	890	649	94	71	354	491
ENSMUST00000082629.3	3658	3498	568	410	2210	3144
ENSMUST00000082631.3	0	1	0	0	0	0
ENSMUST00000082632.3	0	0	0	0	0	1
ENSMUST00000082636.3	0	1	0	0	0	0
ENSMUST00000082638.3	0	0	0	0	2	0
ENSMUST00000082647.3	2	0	0	1	0	0
ENSMUST00000082648.3	1	0	0	2	1	1
ENSMUST00000082651.3	11	14	0	1	2	5
ENSMUST00000082662.3	1	1	0	0	0	1
ENSMUST00000082666.3	309	363	27	16	172	219
ENSMUST00000082668.3	585	599	121	103	348	378
ENSMUST00000082670.3	0	0	190	0	500	316
ENSMUST00000082671.5	6	3	0	7	0	2
ENSMUST00000082672.3	3	0	2	3	1	1
ENSMUST00000082675.3	97	85	18	16	69	76
ENSMUST00000082678.4	349	961	111	40	285	316
ENSMUST00000082679.3	3	0	0	0	0	0
ENSMUST00000082686.3	138	264	40	22	128	139
ENSMUST00000082687.3	7	13	1	0	5	1
ENSMUST00000082698.3	1	1	3	0	0	0
ENSMUST00000082700.3	485	221	127	48	333	396
ENSMUST00000082703.3	1832	2542	527	309	1291	2118
ENSMUST00000082712.3	0	1	0	0	0	0
ENSMUST00000082713.3	1338	2864	452	278	888	948
ENSMUST00000082719.3	0	2	2	0	0	1
ENSMUST00000082721.3	1944	1880	386	338	711	954
ENSMUST00000082730.4	1	0	0	1	0	0
ENSMUST00000082732.3	613	952	162	0	353	303
ENSMUST00000082738.3	415	519	161	64	360	567
ENSMUST00000082739.3	0	5	0	0	0	0
ENSMUST00000082748.3	22	17	17	25	75	94
ENSMUST00000082755.3	3	0	0	1	7	5
ENSMUST00000082781.3	1	2	0	0	2	0
ENSMUST00000082785.3	58	111	15	7	39	63
ENSMUST00000082787.6	16531	18457	2267	1035	11705	15101
ENSMUST00000082790.3	225	239	13	15	63	99
ENSMUST00000082791.3	804	622	244	309	481	260
ENSMUST00000082792.3	4	7	2	0	2	2
ENSMUST00000082797.3	567	406	57	17	304	302
ENSMUST00000082801.3	0	0	0	2	0	2927
ENSMUST00000082806.3	535	563	423	0	771	1064
ENSMUST00000082807.3	176	260	285	117	696	652
ENSMUST00000082808.3	1	0	0	0	0	0
ENSMUST00000082814.3	59	64	38	19	49	32
ENSMUST00000082817.3	5781	5685	888	731	3220	4102
ENSMUST00000082821.3	11	2	0	3	5	3
ENSMUST00000082825.4	0	3	1	1	0	1
ENSMUST00000082833.3	479	572	101	37	311	235
ENSMUST00000082834.3	671	718	148	31	482	391
ENSMUST00000082838.3	24	1	2	6	8	5
ENSMUST00000082842.4	0	0	0	0	1	2
ENSMUST00000082844.4	3048	2880	457	512	1351	1807
ENSMUST00000082846.3	4192	4490	859	345	2006	2773
ENSMUST00000082848.2	5	0	0	0	4	4
ENSMUST00000082858.3	41	69	26	13	53	107
ENSMUST00000082861.3	1	0	0	0	0	2
ENSMUST00000082863.3	489	991	128	44	493	263
ENSMUST00000082880.3	1	0	0	0	0	0
ENSMUST00000082882.3	0	5145	1027	0	1985	2427
ENSMUST00000082889.3	1902	2368	676	665	1117	904
ENSMUST00000082895.5	494	352	221	66	531	695
ENSMUST00000082899.3	0	0	0	0	0	1
ENSMUST00000082903.3	3285	3419	511	449	1794	2613
ENSMUST00000082907.3	112	184	69	0	89	41
ENSMUST00000082910.3	348	937	111	75	374	286
ENSMUST00000082917.3	5	0	0	0	0	0
ENSMUST00000082919.3	360	586	157	98	181	146
ENSMUST00000082923.3	1	22	110	96	52	45
ENSMUST00000082924.4	0	9	6	0	0	12
ENSMUST00000082931.4	1	0	0	0	0	0
ENSMUST00000082937.3	2246	2879	519	285	1968	1568
ENSMUST00000082938.3	0	0	1	0	0	0
ENSMUST00000082946.3	1014	1121	44	0	106	178
ENSMUST00000082947.3	1048	1482	285	120	872	988
ENSMUST00000082950.3	0	0	0	2	0	0
ENSMUST00000082965.3	23081	23800	4561	5514	10840	18577
ENSMUST00000082967.3	5048	5545	1035	848	2590	3980
ENSMUST00000082972.3	91	74	40	63	51	38
ENSMUST00000082982.3	0	1	0	0	0	0
ENSMUST00000082984.5	2741	1559	467	171	916	929
ENSMUST00000082989.2	47	0	12	36	31	8
ENSMUST00000082990.4	1	0	0	0	0	0
ENSMUST00000082991.3	1340	932	189	134	379	568
ENSMUST00000082993.3	0	0	0	0	0	1
ENSMUST00000082996.3	3	0	1	0	0	1
ENSMUST00000083007.3	418	7	6	5	0	3
ENSMUST00000083009.3	6	1	0	0	1	0
ENSMUST00000083011.3	5161	8167	1896	1940	1877	2333
ENSMUST00000083015.3	0	0	125	0	350	285
ENSMUST00000083018.3	450	391	97	47	200	223
ENSMUST00000083025.3	0	0	2	4	5	5
ENSMUST00000083029.4	0	0	0	0	0	1
ENSMUST00000083030.3	0	2	0	0	0	0
ENSMUST00000083032.3	7608	11933	1397	760	6217	7662
ENSMUST00000083033.3	1	0	0	2	0	0
ENSMUST00000083034.3	2569	3109	709	125	1796	2312
ENSMUST00000083036.3	4	3	1	0	1	3
ENSMUST00000083050.3	1087	1159	260	97	649	670
ENSMUST00000083060.3	654	773	97	82	305	431
ENSMUST00000083061.3	20	0	24	0	28	49
ENSMUST00000083072.3	0	1	0	0	0	0
ENSMUST00000083082.3	2242	1715	580	314	1552	1982
ENSMUST00000083084.3	65	0	2	11	4	4
ENSMUST00000083088.3	5	12	1	0	8	2
ENSMUST00000083099.3	11969	17891	4194	2144	9926	14918
ENSMUST00000083100.3	276	349	54	35	248	288
ENSMUST00000083102.3	1123	1687	177	131	625	680
ENSMUST00000083107.3	3295	2743	1012	477	3043	3321
ENSMUST00000083108.3	0	1	1	0	3	0
ENSMUST00000083111.3	0	2	0	0	0	1
ENSMUST00000083112.3	1395	1567	254	184	708	734
ENSMUST00000083116.4	2	1	0	4	2	2
ENSMUST00000083123.3	0	1	0	0	0	0
ENSMUST00000083127.3	1738	1616	323	216	946	1221
ENSMUST00000083140.3	3	7	0	0	0	0
ENSMUST00000083146.3	23	3	1	3	0	0
ENSMUST00000083153.3	8797	7183	1686	1895	4659	6437
ENSMUST00000083155.3	792	1269	280	184	584	636
ENSMUST00000083160.3	168	269	48	29	270	175
ENSMUST00000083162.3	24	0	1	46	9	10
ENSMUST00000083163.3	2866	3855	884	427	2738	3115
ENSMUST00000083166.3	1	1	0	0	0	0
ENSMUST00000083171.3	85	99	51	8	119	112
ENSMUST00000083173.4	23	30	75	75	57	48
ENSMUST00000083176.6	618	1722	216	254	663	491
ENSMUST00000083184.3	2942	2601	385	383	1337	1641
ENSMUST00000083190.3	0	0	298	155	614	776
ENSMUST00000083192.3	3359	8157	1197	532	4016	2953
ENSMUST00000083193.3	0	0	3	0	0	3
ENSMUST00000083213.3	2680	3339	534	415	1448	1967
ENSMUST00000083215.4	10	22	4	2	9	6
ENSMUST00000083226.3	0	0	804	386	3357	3975
ENSMUST00000083230.3	0	0	0	0	1	0
ENSMUST00000083231.3	0	9	0	0	0	5
ENSMUST00000083232.3	74	75	0	43	10	82
ENSMUST00000083242.3	6835	6876	1652	1233	3088	5698
ENSMUST00000083244.3	4	4	1	0	3	3
ENSMUST00000083262.3	5442	5952	967	649	2588	3005
ENSMUST00000083266.3	2	0	2	1	0	0
ENSMUST00000083269.3	0	2	0	0	1	0
ENSMUST00000083274.3	5041	3390	835	682	2996	5401
ENSMUST00000083278.3	5	9	7	12	33	50
ENSMUST00000083285.3	1955	3019	598	553	944	952
ENSMUST00000083286.3	0	2	0	0	0	0
ENSMUST00000083292.3	142	247	108	21	225	235
ENSMUST00000083294.3	4752	3875	948	0	1864	1959
ENSMUST00000083298.3	2752	3281	695	640	2225	2652
ENSMUST00000083299.3	4	4	7	12	6	5
ENSMUST00000083302.3	114	142	94	28	65	41
ENSMUST00000083305.3	4	14	0	0	6	13
ENSMUST00000083321.3	0	1	2	0	1	0
ENSMUST00000083324.3	1842	3911	592	274	1294	1176
ENSMUST00000083325.3	3527	4772	571	549	1971	2895
ENSMUST00000083328.3	141	180	149	33	326	345
ENSMUST00000083331.3	0	0	1	0	0	0
ENSMUST00000083338.3	363	812	445	192	913	511
ENSMUST00000083339.3	1444	2575	265	164	972	844
ENSMUST00000083343.3	8	3	0	0	2	0
ENSMUST00000083346.3	855	1048	320	213	1267	1277
ENSMUST00000083347.4	7923	9538	1604	0	4036	5141
ENSMUST00000083348.3	199	165	237	60	400	400
ENSMUST00000083353.3	5363	5239	556	428	1726	2215
ENSMUST00000083355.3	13113	12642	1837	1454	7214	12276
ENSMUST00000083361.3	153	24	172	144	197	171
ENSMUST00000083364.3	0	0	0	0	1	1
ENSMUST00000083367.3	1	0	0	0	0	0
ENSMUST00000083370.3	161	148	29	12	54	79
ENSMUST00000083371.3	29941	17952	3970	424	12366	17337
ENSMUST00000083378.3	0	0	0	0	4	3
ENSMUST00000083394.4	1	0	0	0	0	0
ENSMUST00000083397.3	0	0	0	0	0	2
ENSMUST00000083399.3	1	1	0	0	0	0
ENSMUST00000083410.2	1	5	1	1	1	6
ENSMUST00000083412.4	0	28	0	0	0	0
ENSMUST00000083419.3	0	0	282	79	439	517
ENSMUST00000083424.3	679	1559	816	267	1048	1091
ENSMUST00000083425.3	738	1090	201	89	742	663
ENSMUST00000083426.3	0	2	0	1	0	0
ENSMUST00000083428.3	14	7	18	0	25	35
ENSMUST00000083435.3	199	17	14	19	11	24
ENSMUST00000083437.3	86	6	4	5	24	37
ENSMUST00000083439.3	11	3	0	0	0	0
ENSMUST00000083444.3	670	0	208	0	1537	0
ENSMUST00000083446.3	2	1	4	3	4	13
ENSMUST00000083448.2	1	0	0	0	0	0
ENSMUST00000083458.3	6463	11507	319	142	7248	860
ENSMUST00000083460.3	0	0	0	0	1	1
ENSMUST00000083462.3	1	5	0	0	0	0
ENSMUST00000083466.3	1	4	0	0	5	0
ENSMUST00000083468.3	1	0	0	0	0	0
ENSMUST00000083471.5	0	0	0	0	0	1
ENSMUST00000083472.5	0	0	0	2	0	2
ENSMUST00000083474.3	0	0	0	0	10	0
ENSMUST00000083475.3	0	2	0	0	0	0
ENSMUST00000083478.5	0	5	1	0	11	5
ENSMUST00000083480.3	0	0	1	0	0	0
ENSMUST00000083481.3	0	0	0	1	0	0
ENSMUST00000083484.3	0	1	0	0	0	0
ENSMUST00000083485.5	0	1	0	0	0	0
ENSMUST00000083486.4	0	3	1	0	11	5
ENSMUST00000083487.5	5	3	7	1	13	13
ENSMUST00000083492.5	0	1	0	0	0	0
ENSMUST00000083493.3	3	0	2	0	14	3
ENSMUST00000083495.3	11	43	5	2	5	7
ENSMUST00000083496.3	0	5	0	0	1	0
ENSMUST00000083500.3	4	3	1	0	7	3
ENSMUST00000083502.3	0	1	0	0	0	0
ENSMUST00000083505.3	0	0	0	0	2	0
ENSMUST00000083506.3	9	11	2	1	13	6
ENSMUST00000083508.3	0	0	3	0	4	0
ENSMUST00000083510.3	0	2	0	0	0	1
ENSMUST00000083511.5	20	81	7	3	20	5
ENSMUST00000083512.3	0	1	0	0	0	0
ENSMUST00000083517.3	0	0	0	0	4	2
ENSMUST00000083519.3	0	3	0	1	9	5
ENSMUST00000083521.3	0	11	0	0	17	2
ENSMUST00000083524.3	0	0	0	0	2	0
ENSMUST00000083528.5	2	13	2	1	2	3
ENSMUST00000083529.3	781	907	98	58	445	487
ENSMUST00000083530.4	5	5	0	0	1	0
ENSMUST00000083531.3	0	0	0	0	1	0
ENSMUST00000083534.3	1	2	0	0	0	1
ENSMUST00000083540.3	0	7	0	1	2	2
ENSMUST00000083541.4	8	23	4	2	23	5
ENSMUST00000083542.4	2	2	0	0	0	0
ENSMUST00000083545.4	0	3	0	0	1	0
ENSMUST00000083549.4	0	0	0	0	0	1
ENSMUST00000083550.3	0	0	0	0	1	0
ENSMUST00000083555.3	0	1	0	0	0	0
ENSMUST00000083556.3	1	3	1	0	0	0
ENSMUST00000083557.3	0	0	0	0	0	1
ENSMUST00000083559.3	1	5	0	0	1	0
ENSMUST00000083560.3	0	2	0	0	0	1
ENSMUST00000083561.3	1	0	0	0	0	1
ENSMUST00000083571.3	0	3	0	0	0	0
ENSMUST00000083574.3	2	8	0	0	6	1
ENSMUST00000083575.5	1	6	1	0	6	2
ENSMUST00000083578.5	0	0	0	0	0	1
ENSMUST00000083579.3	0	1	0	0	0	0
ENSMUST00000083580.3	0	4	1	0	0	0
ENSMUST00000083582.3	0	0	0	0	1	0
ENSMUST00000083584.4	0	0	0	1	0	0
ENSMUST00000083585.3	1	4	2	0	1	0
ENSMUST00000083589.3	57	74	21	4	43	17
ENSMUST00000083593.3	0	0	1	0	4	0
ENSMUST00000083594.3	0	0	0	0	2	0
ENSMUST00000083600.3	3	8	0	1	3	2
ENSMUST00000083602.4	1	2	0	0	1	3
ENSMUST00000083603.4	0	1	0	0	1	0
ENSMUST00000083605.3	0	0	0	1	0	0
ENSMUST00000083606.3	2	5	0	0	6	3
ENSMUST00000083607.3	0	0	1	0	0	0
ENSMUST00000083609.3	0	0	0	0	1	0
ENSMUST00000083610.2	0	5	0	0	1	0
ENSMUST00000083614.3	2	3	4	1	1	5
ENSMUST00000083615.5	1	5	1	0	20	1
ENSMUST00000083619.3	5	2	0	0	6	4
ENSMUST00000083621.3	1	0	0	0	0	0
ENSMUST00000083622.3	1	1	1	0	1	2
ENSMUST00000083623.5	2	0	1	0	0	0
ENSMUST00000083626.3	1	2	2	2	5	0
ENSMUST00000083628.3	9	28	2	0	40	6
ENSMUST00000083629.3	0	2	0	0	1	1
ENSMUST00000083630.3	15	19	5	3	7	4
ENSMUST00000083636.3	0	2	0	0	0	0
ENSMUST00000083637.3	0	13	2	0	2	1
ENSMUST00000083638.3	3	8	1	2	0	1
ENSMUST00000083640.3	0	3	0	0	0	2
ENSMUST00000083645.3	2	0	0	0	0	0
ENSMUST00000083646.4	0	4	0	0	5	1
ENSMUST00000083647.3	6	12	2	3	4	3
ENSMUST00000083648.3	3	12	4	0	22	3
ENSMUST00000083655.3	0	0	0	0	1	0
ENSMUST00000083657.3	8	35	2	1	10	10
ENSMUST00000083658.4	3	3	0	0	1	0
ENSMUST00000083665.4	1	6	0	0	0	1
ENSMUST00000083668.3	1	2	0	0	1	1
ENSMUST00000083670.4	0	2	0	0	0	0
ENSMUST00000083672.3	0	1	0	0	0	0
ENSMUST00000083674.3	13	31	8	6	22	23
ENSMUST00000083675.3	0	1	0	0	0	0
ENSMUST00000083676.3	0	0	0	0	1	0
ENSMUST00000083677.3	0	2	0	0	0	0
ENSMUST00000083678.3	1	0	0	0	0	0
ENSMUST00000083682.5	1	8	1	2	4	1
ENSMUST00000083688.3	2	1	0	4	3	0
ENSMUST00000083695.4	4	0	1	2	3	1
ENSMUST00000083701.3	0	171	0	47	0	0
ENSMUST00000083703.3	79	208	35	19	72	41
ENSMUST00000083706.3	506	170	65	0	187	201
ENSMUST00000083708.3	1566	1365	304	313	873	1115
ENSMUST00000083709.3	0	0	0	1	0	0
ENSMUST00000083713.3	0	1	1	0	4	5
ENSMUST00000083715.3	1410	1783	149	0	312	975
ENSMUST00000083719.3	9	36	1	8	10	12
ENSMUST00000083723.3	0	4	0	0	0	0
ENSMUST00000083724.3	0	0	1	0	0	1
ENSMUST00000083729.3	283	379	145	80	211	389
ENSMUST00000083735.3	236	271	33	14	117	146
ENSMUST00000083740.3	0	0	1	1	2	0
ENSMUST00000083742.3	1714	2182	344	293	896	849
ENSMUST00000083746.4	1260	3008	532	241	1379	1179
ENSMUST00000083752.3	911	470	108	65	379	463
ENSMUST00000083753.3	669	723	121	51	447	467
ENSMUST00000083755.3	0	0	3	2	2	0
ENSMUST00000083758.3	1	1	0	0	0	0
ENSMUST00000083767.3	1374	1531	372	194	663	792
ENSMUST00000083771.3	0	0	0	0	0	1
ENSMUST00000083781.3	134	220	31	27	106	105
ENSMUST00000083782.4	0	0	0	0	1	1
ENSMUST00000083787.3	4	4	0	0	1	0
ENSMUST00000083791.3	643	1094	140	61	307	347
ENSMUST00000083794.3	1038	1008	167	169	594	969
ENSMUST00000083795.3	1	0	0	0	0	0
ENSMUST00000083800.3	8044	13609	1633	1384	5177	6947
ENSMUST00000083801.3	0	0	411	330	92	142
ENSMUST00000083804.3	2436	1906	272	216	615	537
ENSMUST00000083808.4	0	0	0	0	0	1
ENSMUST00000083809.4	1	1	1	0	0	1
ENSMUST00000083815.3	11	19	2	2	21	15
ENSMUST00000083816.3	174	99	33	25	51	75
ENSMUST00000083818.3	2060	3990	544	196	1162	1618
ENSMUST00000083836.4	2	0	0	1	1	2
ENSMUST00000083844.3	897	897	205	117	409	386
ENSMUST00000083848.3	4717	6926	1931	773	5383	4488
ENSMUST00000083856.3	1077	1329	201	123	621	727
ENSMUST00000083860.4	0	6	0	0	2	0
ENSMUST00000083865.3	22	92	14	2	26	30
ENSMUST00000083877.4	0	0	0	2	0	0
ENSMUST00000083883.3	338	334	57	31	84	64
ENSMUST00000083884.3	4253	8478	1031	543	3661	3681
ENSMUST00000083888.3	2122	3931	820	744	3332	2558
ENSMUST00000083891.3	0	0	0	0	1	0
ENSMUST00000083895.3	91	43	217	102	637	481
ENSMUST00000083902.4	3	0	0	0	0	0
ENSMUST00000083907.4	0	2	0	0	0	0
ENSMUST00000083911.3	227	10	29	50	23	38
ENSMUST00000083913.3	173	182	35	28	131	142
ENSMUST00000083928.3	0	0	524	0	1770	2189
ENSMUST00000083935.3	2	3	0	0	1	2
ENSMUST00000083938.3	75	45	6	10	24	39
ENSMUST00000083942.3	93	133	65	56	121	121
ENSMUST00000083944.3	874	1520	308	118	378	395
ENSMUST00000083947.3	22	2	6	2	2	5
ENSMUST00000083949.4	1	0	0	0	1	1
ENSMUST00000083959.3	66	24	133	539	60	42
ENSMUST00000083964.3	3	1	0	0	0	0
ENSMUST00000083965.3	4699	4638	666	539	2309	3415
ENSMUST00000083970.3	296	844	114	64	515	372
ENSMUST00000083971.3	129	4	0	21	4	6
ENSMUST00000083973.3	0	1	0	1	7	3
ENSMUST00000084005.3	526	1132	262	131	575	921
ENSMUST00000084006.3	0	0	0	1	0	0
ENSMUST00000084007.4	204	10	6	41	16	16
ENSMUST00000084010.3	25039	38612	5390	5630	25725	28857
ENSMUST00000084013.1	320	421	54	0	140	186
ENSMUST00000084281.3	0	0	2	0	0	0
ENSMUST00000084725.6	0	0	0	0	0	2
ENSMUST00000085094.4	0	0	0	0	1	0
ENSMUST00000086887.2	0	0	0	0	0	3
ENSMUST00000087348.4	0	0	0	0	0	2
ENSMUST00000088336.3	0	0	0	33	0	243
ENSMUST00000090195.5	0	3	0	0	0	0
ENSMUST00000092165.5	0	0	0	0	0	1
ENSMUST00000093556.3	2304	1349	338	238	924	1279
ENSMUST00000093564.3	0	0	0	0	2	0
ENSMUST00000093593.3	0	1	0	0	0	0
ENSMUST00000093598.3	0	0	0	0	1	0
ENSMUST00000093600.4	0	2	0	0	0	0
ENSMUST00000093618.3	0	0	0	0	2	0
ENSMUST00000093620.5	2	4	0	0	0	0
ENSMUST00000093622.3	0	2	0	0	0	0
ENSMUST00000093625.3	0	0	1	0	0	1
ENSMUST00000093627.3	0	2	0	0	0	1
ENSMUST00000093629.3	0	1	0	0	0	0
ENSMUST00000093636.4	0	1	0	0	0	0
ENSMUST00000093641.3	0	0	3	1	1	0
ENSMUST00000093658.3	625	1075	214	99	389	430
ENSMUST00000093696.3	144	128	12204	821	499	361
ENSMUST00000093707.3	0	0	1	0	3	1
ENSMUST00000093713.3	36	23	43	111	45	26
ENSMUST00000093714.3	2	0	0	1	0	0
ENSMUST00000093715.3	0	0	0	0	1	2
ENSMUST00000093721.3	15194	34311	4520	1219	14321	15221
ENSMUST00000093750.3	0	0	0	0	1	0
ENSMUST00000097257.3	0	3	0	1	0	0
ENSMUST00000097329.10	0	0	0	0	0	4
ENSMUST00000099371.5	7	0	0	0	0	10
ENSMUST00000099459.4	0	0	0	0	0	3
ENSMUST00000099624.2	0	0	0	0	0	1
ENSMUST00000101803.3	0	0	0	0	2	0
ENSMUST00000101817.3	9743	22501	2868	838	9709	11154
ENSMUST00000101824.3	1022	2255	222	118	856	672
ENSMUST00000101925.2	44	4	9	130	4	7
ENSMUST00000101927.3	497	1451	754	264	1009	860
ENSMUST00000101960.3	0	0	0	0	2	1
ENSMUST00000101978.3	3	1	0	0	0	0
ENSMUST00000101994.4	30	12	13	10	18	0
ENSMUST00000102015.3	0	0	0	0	1	2
ENSMUST00000102033.4	5	0	3	1	0	0
ENSMUST00000102057.3	7	6	0	1	10	1
ENSMUST00000102087.3	1	0	0	0	0	0
ENSMUST00000102112.3	2	0	1	1	17	3
ENSMUST00000102164.3	3	0	0	0	0	0
ENSMUST00000102168.3	0	0	0	0	1	0
ENSMUST00000102184.3	11	8	0	2	5	25
ENSMUST00000102186.3	0	0	0	0	0	1
ENSMUST00000102285.3	2	0	0	0	0	1
ENSMUST00000102301.3	0	0	0	0	0	1
ENSMUST00000102333.3	0	2	0	0	2	0
ENSMUST00000102406.3	0	1	0	0	0	0
ENSMUST00000102422.4	3	0	0	0	0	0
ENSMUST00000102424.4	0	2	0	0	1	0
ENSMUST00000102432.3	0	0	0	0	1	0
ENSMUST00000102441.3	1	0	0	0	0	1
ENSMUST00000102469.4	0	2	0	0	0	0
ENSMUST00000102482.5	15	15	0	0	3	12
ENSMUST00000103252.3	1	0	0	0	0	0
ENSMUST00000103258.3	21	4	2	3	13	5
ENSMUST00000103261.3	8	5	1	2	3	4
ENSMUST00000103329.3	1	0	0	0	0	0
ENSMUST00000103351.3	1	3	1	0	0	0
ENSMUST00000103355.3	1	0	0	0	0	0
ENSMUST00000103370.3	0	6	0	0	0	4
ENSMUST00000103399.3	0	0	0	0	0	1
ENSMUST00000103405.2	0	2	1	1	0	1
ENSMUST00000103406.2	0	1	0	0	2	0
ENSMUST00000103427.2	2	0	0	0	0	0
ENSMUST00000103428.2	1	0	0	0	0	0
ENSMUST00000103430.2	1	1	1	0	0	0
ENSMUST00000103476.2	2	0	0	0	0	2
ENSMUST00000103494.2	0	1	0	0	0	0
ENSMUST00000103500.2	1	0	3	0	0	0
ENSMUST00000103511.2	0	0	0	0	0	1
ENSMUST00000103516.2	6	0	0	2	0	0
ENSMUST00000103518.2	0	0	1	0	2	1
ENSMUST00000103549.2	0	0	1	0	0	1
ENSMUST00000103784.4	0	0	1	0	1	0
ENSMUST00000103837.4	1	0	0	0	0	0
ENSMUST00000103854.4	0	2	2	0	5	3
ENSMUST00000103979.3	4078	3369	769	518	2249	3270
ENSMUST00000103997.3	4542	6063	736	694	2235	2641
ENSMUST00000104003.3	113	80	31	25	117	78
ENSMUST00000104004.5	1225	1367	134	111	758	913
ENSMUST00000104012.3	0	0	0	0	0	1
ENSMUST00000104024.3	234	387	241	146	268	227
ENSMUST00000104029.3	1	0	0	0	0	0
ENSMUST00000104032.3	465	391	64	28	228	287
ENSMUST00000104033.3	1014	1034	145	123	612	669
ENSMUST00000104034.3	2175	1996	333	280	1085	1443
ENSMUST00000104051.3	651	1024	171	154	426	417
ENSMUST00000104056.3	0	0	0	1	0	0
ENSMUST00000104066.3	447	549	105	57	260	244
ENSMUST00000104086.3	411	303	15	12	127	173
ENSMUST00000104106.3	0	0	0	0	1	0
ENSMUST00000104115.3	2	2	0	0	0	1
ENSMUST00000104135.3	0	0	999	0	1668	2718
ENSMUST00000104136.4	0	0	0	0	0	1
ENSMUST00000104151.3	0	1	0	0	0	0
ENSMUST00000104157.3	60	92	69	27	33	18
ENSMUST00000104170.3	21	26	43	30	24	22
ENSMUST00000104179.3	1	0	0	0	0	0
ENSMUST00000104192.3	0	0	0	0	0	1
ENSMUST00000104203.3	133	105	4	1	14	44
ENSMUST00000104206.3	4	5	1	1	4	3
ENSMUST00000104231.4	1	0	0	0	0	0
ENSMUST00000104238.3	833	1015	163	98	492	780
ENSMUST00000104252.3	457	451	110	81	355	284
ENSMUST00000104269.3	3004	4817	641	307	1575	1688
ENSMUST00000104305.3	410	997	238	99	426	184
ENSMUST00000104309.3	0	0	0	0	0	1
ENSMUST00000104317.3	1065	878	97	140	343	471
ENSMUST00000104318.3	423	416	77	48	258	294
ENSMUST00000104326.3	0	0	0	0	0	1
ENSMUST00000104327.3	2348	1284	292	178	1062	954
ENSMUST00000104339.3	1946	7045	429	164	1213	751
ENSMUST00000104357.3	0	0	1	0	0	0
ENSMUST00000104361.3	438	595	76	22	288	211
ENSMUST00000104375.3	2050	2436	378	304	1347	1543
ENSMUST00000104376.3	110	152	23	34	131	182
ENSMUST00000104377.3	2543	1938	469	373	943	995
ENSMUST00000104387.3	2425	1738	220	232	949	1239
ENSMUST00000104389.4	0	0	0	0	1	0
ENSMUST00000104415.3	0	1	0	0	0	0
ENSMUST00000104416.3	1007	767	125	65	358	470
ENSMUST00000104423.3	753	735	150	97	486	1043
ENSMUST00000104425.3	1	0	0	0	0	0
ENSMUST00000104437.3	3506	4339	866	733	2450	3032
ENSMUST00000104460.3	1	1	0	0	0	0
ENSMUST00000104510.3	5817	4664	660	633	1799	2464
ENSMUST00000104514.3	285	735	241	180	233	131
ENSMUST00000104516.3	755	536	75	60	303	387
ENSMUST00000104521.3	681	448	157	109	378	572
ENSMUST00000104523.3	725	956	255	155	717	587
ENSMUST00000104526.3	5459	4891	729	753	2273	3879
ENSMUST00000104546.3	1761	2930	485	234	1037	1099
ENSMUST00000104549.3	6065	4493	559	533	2304	4025
ENSMUST00000104568.3	1374	2343	399	156	1524	1490
ENSMUST00000104579.3	12	19	3	0	7	7
ENSMUST00000104603.4	0	0	0	1	1	0
ENSMUST00000104609.3	166	478	124	26	312	181
ENSMUST00000104738.3	8	9	1	1	2	3
ENSMUST00000104944.4	0	0	1	0	0	0
ENSMUST00000104994.3	0	0	0	0	0	2
ENSMUST00000108014.2	0	2	0	0	0	0
ENSMUST00000108529.10	0	0	0	0	0	1
ENSMUST00000109711.4	0	0	1	0	1	0
ENSMUST00000112504.4	0	0	0	0	0	2
ENSMUST00000114890.3	0	0	0	0	8	0
ENSMUST00000115821.3	1	0	1	0	0	3
ENSMUST00000115822.2	0	0	1	0	1	0
ENSMUST00000116010.3	0	0	0	0	1	0
ENSMUST00000116383.3	0	4	0	0	0	0
ENSMUST00000116685.3	43	147	15	9	49	34
ENSMUST00000116702.3	2567	2472	310	139	1199	1231
ENSMUST00000116714.3	273	589	70	18	310	243
ENSMUST00000116715.3	293	368	87	39	111	261
ENSMUST00000116723.3	1265	1330	237	107	1053	757
ENSMUST00000116746.3	1580	1162	214	123	562	689
ENSMUST00000116790.3	86	112	38	31	63	95
ENSMUST00000116802.5	0	0	0	0	1	0
ENSMUST00000116811.3	137	161	33	14	66	91
ENSMUST00000116813.3	1578	4984	1413	671	2349	2772
ENSMUST00000116815.3	650	1310	197	136	415	580
ENSMUST00000116819.3	569	830	163	55	552	583
ENSMUST00000116828.3	2985	4626	503	505	1420	1945
ENSMUST00000116853.3	2361	2197	406	190	1713	1668
ENSMUST00000116868.3	4828	6177	706	430	2466	2844
ENSMUST00000116888.3	1241	608	165	146	475	752
ENSMUST00000116892.3	0	0	509	0	1278	2238
ENSMUST00000116923.3	0	0	0	0	1	0
ENSMUST00000116960.3	283	474	165	69	142	129
ENSMUST00000116965.3	3421	5060	501	145	1200	1036
ENSMUST00000116972.3	109	115	17	16	72	105
ENSMUST00000116976.3	0	1	0	0	0	0
ENSMUST00000117033.3	6809	7713	844	434	5021	5684
ENSMUST00000117037.3	0	0	0	0	0	1
ENSMUST00000117039.3	75	239	0	1	0	0
ENSMUST00000117133.2	0	1	0	0	0	0
ENSMUST00000117139.2	1	0	0	0	0	0
ENSMUST00000117158.2	0	1	0	0	0	1
ENSMUST00000117356.2	10	7	3	0	0	0
ENSMUST00000117568.2	0	0	0	0	0	1
ENSMUST00000117623.2	0	0	4	0	0	15
ENSMUST00000117708.2	0	0	1	0	0	0
ENSMUST00000117723.2	0	3	0	0	1	1
ENSMUST00000117772.2	0	0	0	0	0	5
ENSMUST00000118021.2	0	2	0	0	0	0
ENSMUST00000118132.2	0	0	0	0	0	1
ENSMUST00000118219.2	0	0	0	0	0	3
ENSMUST00000118448.2	0	0	0	0	0	3
ENSMUST00000118611.2	0	0	0	0	0	5
ENSMUST00000118632.2	20	28	15	0	12	39
ENSMUST00000118684.2	0	1	0	0	0	0
ENSMUST00000119024.2	0	6	2	0	0	0
ENSMUST00000119352.2	0	0	1	0	0	0
ENSMUST00000119535.2	0	0	0	0	1	0
ENSMUST00000119553.2	0	0	1	0	0	0
ENSMUST00000119877.2	0	0	0	0	0	2
ENSMUST00000119907.2	0	1	0	0	0	0
ENSMUST00000120373.2	5	0	0	0	0	3
ENSMUST00000120437.2	0	3	0	0	0	0
ENSMUST00000120511.2	0	1	0	0	0	0
ENSMUST00000120584.2	1	0	0	0	0	0
ENSMUST00000120723.2	0	1	0	0	0	0
ENSMUST00000120814.2	0	0	1	0	0	0
ENSMUST00000121003.2	0	0	2	0	0	0
ENSMUST00000121060.2	0	0	2	0	3	0
ENSMUST00000121084.2	0	0	0	0	0	1
ENSMUST00000121106.2	0	0	0	0	0	1
ENSMUST00000121233.2	0	2	0	0	1	0
ENSMUST00000121267.2	2	4	0	0	0	0
ENSMUST00000121365.3	0	0	9	0	5	14
ENSMUST00000121411.2	2	5	0	0	0	0
ENSMUST00000121449.2	4	1	0	0	0	1
ENSMUST00000121495.2	0	1	0	0	0	0
ENSMUST00000121582.2	1	1	0	0	0	0
ENSMUST00000121649.2	59	0	5	3	17	12
ENSMUST00000121849.2	9	442	7	2	22	11
ENSMUST00000121919.2	0	0	0	0	0	10
ENSMUST00000121939.2	9	442	7	2	22	11
ENSMUST00000121967.2	0	0	0	0	0	1
ENSMUST00000121984.2	1	0	0	0	0	0
ENSMUST00000121991.2	2	0	0	0	0	0
ENSMUST00000122017.2	0	0	1	0	1	0
ENSMUST00000122170.2	1	0	0	0	0	0
ENSMUST00000122214.2	2566	4044	1335	868	1023	1736
ENSMUST00000122390.2	0	0	0	0	0	1
ENSMUST00000122472.3	124	245	19	20	64	55
ENSMUST00000122491.4	0	0	1	1	4	6
ENSMUST00000122504.3	11	0	0	0	7	4
ENSMUST00000122505.3	0	1	0	0	0	0
ENSMUST00000122527.4	0	0	0	0	1	0
ENSMUST00000122530.2	0	0	0	0	0	1
ENSMUST00000122538.3	17	13	5	1	6	7
ENSMUST00000122558.3	2	0	0	0	0	0
ENSMUST00000122565.2	0	0	1	0	0	0
ENSMUST00000122567.3	0	0	0	0	0	1
ENSMUST00000122568.3	1	0	0	0	0	0
ENSMUST00000122574.3	0	2	0	0	0	0
ENSMUST00000122600.3	2	19	0	0	5	8
ENSMUST00000122603.4	1	0	0	1	0	1
ENSMUST00000122608.4	1	0	0	0	0	1
ENSMUST00000122640.4	2	0	0	2	0	1
ENSMUST00000122672.4	96	2	0	4	1	3
ENSMUST00000122710.3	0	1	0	0	0	0
ENSMUST00000122718.3	4466	4915	1348	1088	1767	2959
ENSMUST00000122729.3	0	0	0	0	0	1
ENSMUST00000122737.3	416	417	70	53	310	519
ENSMUST00000122742.3	0	16	0	0	1	2
ENSMUST00000122751.4	2	1	0	1	0	1
ENSMUST00000122754.4	0	0	1	1	0	2
ENSMUST00000122785.4	0	0	3	0	0	0
ENSMUST00000122788.3	3	3	0	0	0	0
ENSMUST00000122799.3	0	0	0	0	0	2
ENSMUST00000122802.3	0	0	0	0	0	1
ENSMUST00000123056.2	1	0	0	0	0	0
ENSMUST00000123245.8	0	0	0	0	0	2
ENSMUST00000123386.2	1	0	0	0	0	0
ENSMUST00000123700.2	0	2	0	1	0	1
ENSMUST00000123749.2	0	1	0	0	0	0
ENSMUST00000124351.2	0	1	0	0	0	0
ENSMUST00000124365.2	0	1	0	0	0	0
ENSMUST00000124912.2	0	1	0	0	0	0
ENSMUST00000124975.2	9	36	5	8	1	2
ENSMUST00000125057.2	0	0	0	0	0	2
ENSMUST00000125275.2	0	0	0	0	1	0
ENSMUST00000125852.2	0	1	0	0	0	0
ENSMUST00000125956.2	0	6	0	0	0	2
ENSMUST00000126078.2	6	22	0	0	14	9
ENSMUST00000126246.2	0	0	0	0	0	3
ENSMUST00000126301.3	0	3	0	0	0	0
ENSMUST00000126330.8	0	2	0	0	0	0
ENSMUST00000126544.2	1	0	0	0	0	1
ENSMUST00000126598.2	0	0	0	0	0	2
ENSMUST00000126872.8	0	0	0	0	1	0
ENSMUST00000127219.2	0	0	0	0	0	2
ENSMUST00000127262.2	0	0	0	0	0	4
ENSMUST00000127347.2	0	2	0	0	0	4
ENSMUST00000127421.8	0	0	1	0	0	7
ENSMUST00000127643.2	0	0	0	0	0	1
ENSMUST00000127764.2	0	102	0	0	0	0
ENSMUST00000127791.2	0	1	0	0	0	0
ENSMUST00000128045.3	1	0	0	0	3	4
ENSMUST00000128171.4	1	0	0	0	0	0
ENSMUST00000128416.2	0	2	0	0	2	0
ENSMUST00000128482.8	0	0	0	0	0	16
ENSMUST00000128518.2	0	0	0	0	0	2
ENSMUST00000128586.2	0	0	1	0	0	5
ENSMUST00000128829.2	0	0	0	0	0	2
ENSMUST00000128912.2	0	0	0	0	0	4
ENSMUST00000128945.2	0	1	0	0	0	0
ENSMUST00000130134.3	2	1	1	0	0	0
ENSMUST00000130506.2	0	0	0	0	0	2
ENSMUST00000130865.2	0	0	1	0	0	0
ENSMUST00000130966.2	0	1	0	0	0	0
ENSMUST00000131159.3	0	0	0	0	0	2
ENSMUST00000131164.2	0	1	0	1	0	0
ENSMUST00000131218.2	0	0	0	0	1	0
ENSMUST00000131259.2	0	2	0	0	0	0
ENSMUST00000132295.2	0	0	0	0	1	0
ENSMUST00000132450.2	0	1	0	0	0	0
ENSMUST00000132935.2	0	2	0	0	0	0
ENSMUST00000133179.3	1	0	0	0	0	0
ENSMUST00000133443.2	0	6	0	0	0	4
ENSMUST00000133581.2	0	0	0	0	2	0
ENSMUST00000133620.2	0	0	0	0	0	2
ENSMUST00000133946.2	0	3	0	1	0	0
ENSMUST00000133953.2	1	0	0	0	1	1
ENSMUST00000134095.2	0	0	0	0	0	1
ENSMUST00000134133.2	9	0	3	0	0	30
ENSMUST00000134453.2	0	0	0	0	1	0
ENSMUST00000134632.2	0	0	0	2	0	4
ENSMUST00000134876.8	2	0	0	0	0	0
ENSMUST00000135650.2	0	0	0	0	0	6
ENSMUST00000135765.2	0	0	0	0	0	2
ENSMUST00000136081.2	5	2	2	0	0	4
ENSMUST00000136087.2	0	0	0	0	0	2
ENSMUST00000136133.2	1	0	0	0	0	1
ENSMUST00000136290.2	0	3	0	0	1	0
ENSMUST00000136346.2	3	0	0	0	0	3
ENSMUST00000136612.3	0	0	0	0	0	1
ENSMUST00000136732.2	0	0	0	0	0	5
ENSMUST00000137334.2	0	0	0	0	0	4
ENSMUST00000138121.2	0	4	0	0	0	2
ENSMUST00000138205.2	0	0	0	0	0	5
ENSMUST00000138320.2	0	0	0	0	2	0
ENSMUST00000138510.2	0	0	0	0	0	1
ENSMUST00000138772.2	3	0	0	0	0	0
ENSMUST00000139076.2	0	0	1	0	0	0
ENSMUST00000139133.2	0	0	0	0	0	1
ENSMUST00000139320.2	0	0	0	0	0	2
ENSMUST00000139556.2	0	1	0	0	0	0
ENSMUST00000139988.2	0	6	4	2	10	9
ENSMUST00000140296.2	0	0	1	0	0	0
ENSMUST00000140518.2	0	0	0	0	1	0
ENSMUST00000140562.2	0	0	1	0	0	0
ENSMUST00000141022.2	3	1	1	0	0	1
ENSMUST00000141143.2	0	0	0	0	0	1
ENSMUST00000141796.2	0	0	0	0	0	2
ENSMUST00000141836.2	0	2	0	0	0	0
ENSMUST00000141857.2	0	1	0	0	0	0
ENSMUST00000141901.2	0	0	0	0	0	1
ENSMUST00000143120.2	0	1	0	0	0	0
ENSMUST00000143236.8	0	2	0	0	0	0
ENSMUST00000143295.2	2	1	0	0	1	4
ENSMUST00000143383.8	0	1	0	0	0	0
ENSMUST00000143451.2	1	0	0	0	0	0
ENSMUST00000143477.2	0	0	1	0	0	2
ENSMUST00000144191.2	0	0	1	0	0	0
ENSMUST00000144475.2	0	1	0	1	0	0
ENSMUST00000145519.3	1	0	0	0	0	0
ENSMUST00000145623.2	0	0	4	0	0	0
ENSMUST00000145723.2	0	0	0	0	0	1
ENSMUST00000145844.3	0	0	0	0	0	1
ENSMUST00000145863.2	1	0	0	0	0	0
ENSMUST00000146004.2	7	15	0	0	13	36
ENSMUST00000146065.2	0	0	0	0	0	1
ENSMUST00000146183.2	0	0	0	0	0	1
ENSMUST00000146260.2	1	0	0	0	0	0
ENSMUST00000146395.2	0	4	0	0	0	0
ENSMUST00000146573.2	3	0	0	0	0	0
ENSMUST00000147131.2	0	1	0	0	0	0
ENSMUST00000147347.2	0	0	0	0	0	2
ENSMUST00000148009.2	0	0	0	0	1	0
ENSMUST00000148746.2	1	3	0	0	4	6
ENSMUST00000148975.3	0	0	0	0	0	2
ENSMUST00000149128.3	0	0	1	0	0	0
ENSMUST00000149263.2	1	0	2	0	0	0
ENSMUST00000149365.2	0	2	0	0	0	0
ENSMUST00000149599.2	0	1	0	0	0	0
ENSMUST00000149920.2	0	0	0	0	1	0
ENSMUST00000150080.2	0	0	0	0	0	1
ENSMUST00000150229.2	0	0	0	1	0	0
ENSMUST00000150397.2	0	0	2	0	0	0
ENSMUST00000150700.2	0	3	0	0	0	0
ENSMUST00000150882.2	0	0	0	0	0	2
ENSMUST00000151542.2	1	0	0	0	0	0
ENSMUST00000151635.2	0	0	0	0	0	1
ENSMUST00000152458.2	0	1	0	0	1	1
ENSMUST00000152478.2	1	0	0	0	0	1
ENSMUST00000152604.2	0	3	0	0	0	0
ENSMUST00000153068.2	0	0	2	0	0	0
ENSMUST00000153415.2	0	2	0	0	0	0
ENSMUST00000153781.2	2	0	1	0	1	2
ENSMUST00000153782.2	0	0	0	0	1	1
ENSMUST00000153969.2	1	0	0	0	1	2
ENSMUST00000154174.2	2	0	0	0	2	4
ENSMUST00000154272.2	0	0	0	0	0	1
ENSMUST00000154828.2	0	0	0	1	0	0
ENSMUST00000154968.2	0	0	0	0	1	0
ENSMUST00000155029.2	0	0	1	0	0	3
ENSMUST00000155898.2	4	0	0	0	1	0
ENSMUST00000155956.2	0	0	0	0	0	3
ENSMUST00000155988.2	0	0	0	0	1	0
ENSMUST00000156026.2	1	5	0	0	0	7
ENSMUST00000156625.3	0	3	0	0	0	0
ENSMUST00000156871.2	0	0	0	0	1	4
ENSMUST00000157114.3	35	30	7	6	18	28
ENSMUST00000157150.3	0	0	0	0	0	1
ENSMUST00000157156.3	0	5	2	2	2	2
ENSMUST00000157165.3	990	593	121	98	333	446
ENSMUST00000157194.3	388	1028	152	56	464	409
ENSMUST00000157250.4	32	2	0	0	0	0
ENSMUST00000157256.3	152	74	7	1	38	50
ENSMUST00000157262.3	0	0	0	0	0	1
ENSMUST00000157269.3	1	0	0	0	0	0
ENSMUST00000157287.3	667	831	112	81	368	474
ENSMUST00000157310.3	1771	2234	892	887	2450	2912
ENSMUST00000157313.4	0	0	1	0	0	0
ENSMUST00000157338.3	742	769	98	116	418	616
ENSMUST00000157343.3	213	394	92	79	169	148
ENSMUST00000157365.4	0	0	0	1	0	0
ENSMUST00000157383.3	232	326	34	11	82	96
ENSMUST00000157412.3	0	0	0	0	1	0
ENSMUST00000157480.3	0	0	1	0	0	0
ENSMUST00000157483.3	351	212	47	66	177	187
ENSMUST00000157500.3	0	1	0	0	0	0
ENSMUST00000157523.3	458	635	161	62	138	173
ENSMUST00000157543.3	0	0	0	0	0	3
ENSMUST00000157544.3	43	23	9	1	19	23
ENSMUST00000157583.3	741	996	166	77	400	510
ENSMUST00000157602.3	0	0	0	0	1	0
ENSMUST00000157627.3	8386	7873	1001	1161	3161	5002
ENSMUST00000157629.3	547	506	71	55	253	237
ENSMUST00000157648.3	1	0	0	1	0	0
ENSMUST00000157656.3	1	0	0	0	0	0
ENSMUST00000157683.3	172	270	42	27	148	172
ENSMUST00000157698.3	32	20	9	7	53	46
ENSMUST00000157726.2	1074	1720	747	408	3001	1276
ENSMUST00000157787.3	0	0	0	0	0	1
ENSMUST00000157865.3	0	1	0	0	0	0
ENSMUST00000157891.3	0	0	0	0	0	1
ENSMUST00000157899.3	9067	7886	1083	383	3469	4514
ENSMUST00000157934.3	3	1	0	0	3	0
ENSMUST00000157991.3	0	1	0	0	0	0
ENSMUST00000158026.3	0	0	0	0	0	3
ENSMUST00000158038.3	0	1	0	0	0	0
ENSMUST00000158064.3	84	245	42	19	76	46
ENSMUST00000158087.3	103	56	19	5	57	79
ENSMUST00000158181.4	0	0	0	1	0	0
ENSMUST00000158210.3	83	38	6	3	16	166
ENSMUST00000158237.4	7	6	0	0	2	0
ENSMUST00000158270.3	2	0	0	0	0	3
ENSMUST00000158304.3	384	290	81	31	120	140
ENSMUST00000158323.3	1763	975	481	153	1949	2382
ENSMUST00000158333.3	939	1055	125	112	607	968
ENSMUST00000158365.3	301	265	39	21	158	229
ENSMUST00000158377.3	1	0	0	1	1	0
ENSMUST00000158386.4	0	2	0	0	1	0
ENSMUST00000158403.4	0	1	0	0	0	0
ENSMUST00000158444.3	1	0	0	0	0	0
ENSMUST00000158458.3	2302	6036	998	305	2866	2745
ENSMUST00000158468.5	2101	2319	354	283	920	1064
ENSMUST00000158530.3	1	0	0	0	0	0
ENSMUST00000158536.3	10	0	0	0	9	18
ENSMUST00000158579.3	1	0	0	0	0	1
ENSMUST00000158610.3	2	7	1	0	2	2
ENSMUST00000158614.3	7	6	1	1	3	7
ENSMUST00000158630.3	800	1210	125	47	592	685
ENSMUST00000158640.2	520	957	107	34	458	343
ENSMUST00000158656.3	92	75	24	9	38	56
ENSMUST00000158683.2	107	185	25	9	65	59
ENSMUST00000158684.3	0	0	0	1	0	0
ENSMUST00000158692.3	1596	2454	398	328	901	1174
ENSMUST00000158746.3	2	1	0	0	0	0
ENSMUST00000158750.3	9	5	2	1	4	9
ENSMUST00000158761.4	368	417	64	49	219	321
ENSMUST00000158887.5	1022	1245	126	69	476	383
ENSMUST00000158895.4	0	3	0	0	0	0
ENSMUST00000158905.4	0	0	0	0	1	0
ENSMUST00000158906.4	0	1	1	0	0	0
ENSMUST00000158917.3	2646	4290	590	308	1363	1849
ENSMUST00000158946.3	274	379	78	52	117	112
ENSMUST00000159033.2	0	0	0	0	0	2
ENSMUST00000159045.2	0	0	1	0	0	1
ENSMUST00000159127.2	0	0	0	0	0	3
ENSMUST00000159208.8	0	0	0	0	0	1
ENSMUST00000159765.2	0	0	1	0	0	0
ENSMUST00000160032.2	0	3	2	1	0	2
ENSMUST00000160093.2	0	0	1	0	0	0
ENSMUST00000160900.2	0	0	0	0	0	2
ENSMUST00000161201.2	0	0	0	0	1	0
ENSMUST00000161570.2	2	0	0	0	0	1
ENSMUST00000161698.2	0	0	1	0	0	8
ENSMUST00000161706.2	7	2	0	0	0	0
ENSMUST00000161887.8	0	0	0	0	0	6
ENSMUST00000162026.2	0	5	1	0	0	0
ENSMUST00000162064.2	0	1	0	0	0	0
ENSMUST00000162260.2	0	0	0	0	1	3
ENSMUST00000162550.2	0	0	2	0	0	0
ENSMUST00000162703.2	0	0	0	0	0	2
ENSMUST00000162974.2	0	0	0	0	0	3
ENSMUST00000162996.2	0	0	0	0	0	1
ENSMUST00000163282.8	0	1	0	0	0	0
ENSMUST00000163657.2	0	0	0	0	0	2
ENSMUST00000163670.2	7	0	1	0	0	0
ENSMUST00000163943.2	1	0	0	0	0	0
ENSMUST00000164315.2	7	4	0	0	0	1
ENSMUST00000164702.2	0	0	0	0	0	1
ENSMUST00000165440.8	1	0	0	0	0	0
ENSMUST00000165539.2	4	12	2	0	1	7
ENSMUST00000166152.2	0	1	0	0	0	0
ENSMUST00000166353.2	0	1	0	0	0	0
ENSMUST00000166666.2	0	0	0	0	0	1
ENSMUST00000166693.3	7	0	0	0	0	9
ENSMUST00000166810.2	0	0	0	0	0	1
ENSMUST00000167348.2	0	17	1	0	0	4
ENSMUST00000167668.8	0	0	1	0	0	0
ENSMUST00000167906.3	1	1	0	0	0	0
ENSMUST00000168089.2	2	0	0	0	0	0
ENSMUST00000168594.8	0	0	0	0	0	2
ENSMUST00000169155.2	1	3	0	0	0	0
ENSMUST00000169188.2	0	2	0	0	0	0
ENSMUST00000169268.2	2	0	0	0	0	0
ENSMUST00000170206.2	1	0	0	0	0	1
ENSMUST00000170831.2	0	7	0	0	0	0
ENSMUST00000170884.8	0	0	1	0	0	0
ENSMUST00000170892.2	2	5	1	0	7	5
ENSMUST00000171270.2	2	0	0	0	0	0
ENSMUST00000172028.2	0	2	0	0	0	4
ENSMUST00000172042.2	0	0	0	0	0	1
ENSMUST00000172297.2	0	0	2	0	0	0
ENSMUST00000172474.2	0	0	1	0	0	2
ENSMUST00000172772.2	0	0	0	0	1	0
ENSMUST00000172849.2	0	0	0	0	0	1
ENSMUST00000172982.2	0	5	0	0	0	4
ENSMUST00000173062.2	0	3	0	0	0	0
ENSMUST00000173230.2	2	0	0	0	0	1
ENSMUST00000173561.8	2	3	0	0	3	2
ENSMUST00000173599.2	0	1	0	0	0	0
ENSMUST00000173683.2	0	0	0	0	0	3
ENSMUST00000173819.2	0	0	0	0	0	1
ENSMUST00000173961.2	1	1	0	0	0	0
ENSMUST00000174231.2	4	0	0	0	0	0
ENSMUST00000174359.2	1	0	0	0	0	0
ENSMUST00000174365.2	0	0	0	0	0	1
ENSMUST00000174739.2	0	7	0	0	0	7
ENSMUST00000174933.5	4	1	5	20	4	2
ENSMUST00000174938.3	0	0	0	0	0	1
ENSMUST00000174939.3	1464	2893	467	235	1249	877
ENSMUST00000174946.3	546	445	139	158	496	701
ENSMUST00000174961.5	84	3	4	18	21	30
ENSMUST00000174972.3	244	439	86	13	150	126
ENSMUST00000174989.3	1946	2248	447	0	1309	991
ENSMUST00000175000.4	0	0	0	0	7	3
ENSMUST00000175005.5	129	1	1	18	16	21
ENSMUST00000175029.3	3	1	0	0	1	0
ENSMUST00000175064.4	0	0	1	4	0	51
ENSMUST00000175066.3	0	0	0	0	1	0
ENSMUST00000175078.3	1327	1573	240	99	715	964
ENSMUST00000175127.3	2	0	0	0	0	1
ENSMUST00000175146.3	58	73	11	7	28	23
ENSMUST00000175147.3	10	0	0	0	3	1
ENSMUST00000175164.5	1	3	4	0	0	2
ENSMUST00000175217.3	2	6	0	0	1	0
ENSMUST00000175233.5	9	5	4	0	2	14
ENSMUST00000175240.3	2	0	0	0	0	0
ENSMUST00000175245.5	1	2	4	0	6	7
ENSMUST00000175249.3	0	1	0	0	0	0
ENSMUST00000175254.3	0	4	0	0	2	1
ENSMUST00000175266.3	0	0	0	0	1	1
ENSMUST00000175268.3	767	422	162	0	878	660
ENSMUST00000175303.3	547	529	72	24	245	228
ENSMUST00000175315.5	0	0	1	0	0	0
ENSMUST00000175318.5	0	0	0	0	0	1
ENSMUST00000175320.3	0	0	0	0	1	1
ENSMUST00000175352.5	0	0	0	0	0	2
ENSMUST00000175371.4	1	0	0	0	1	0
ENSMUST00000175415.3	0	0	0	0	1	0
ENSMUST00000175437.3	1236	2377	518	360	932	783
ENSMUST00000175442.5	1	0	0	0	0	1
ENSMUST00000175461.4	1	0	0	0	0	0
ENSMUST00000175478.3	0	0	0	0	0	1
ENSMUST00000175505.3	0	0	0	4	4	7
ENSMUST00000175548.3	463	685	108	38	475	278
ENSMUST00000175549.3	0	0	0	0	1	0
ENSMUST00000175555.3	0	1	0	0	0	0
ENSMUST00000175573.3	0	2	0	1	3	3
ENSMUST00000175580.3	71	369	46	24	118	99
ENSMUST00000175604.5	0	0	0	1	0	1
ENSMUST00000175614.3	0	0	14	0	0	0
ENSMUST00000175746.3	0	0	33	6	49	48
ENSMUST00000176033.2	1	0	0	0	0	3
ENSMUST00000176208.3	3	0	0	10	3	0
ENSMUST00000176598.3	0	0	1	0	0	0
ENSMUST00000176921.2	0	1	0	0	0	2
ENSMUST00000177152.2	0	0	0	0	0	1
ENSMUST00000177331.2	270	358	44	42	239	218
ENSMUST00000177461.3	1051	1117	171	166	546	886
ENSMUST00000177631.3	0	0	0	1	0	0
ENSMUST00000177688.3	24	10	55	91	25	27
ENSMUST00000177923.3	0	0	0	1	0	1
ENSMUST00000178250.3	4	0	0	3	1	0
ENSMUST00000178842.3	9	1	0	0	4	0
ENSMUST00000179471.3	8	2	1	0	1	1
ENSMUST00000179668.2	0	0	0	0	8	3
ENSMUST00000179675.3	465931	430579	91909	60983	182124	220234
ENSMUST00000179823.3	2	0	0	0	0	0
ENSMUST00000180105.2	1	0	0	0	0	0
ENSMUST00000180137.3	16002	30966	3439	1294	8866	13839
ENSMUST00000180520.2	0	1	0	0	0	0
ENSMUST00000180813.2	0	4	0	0	0	1
ENSMUST00000180900.2	0	0	0	0	1	0
ENSMUST00000181423.2	0	1	0	0	0	0
ENSMUST00000181621.4	158	104	2	4	16	7
ENSMUST00000181750.2	0	0	0	0	2	0
ENSMUST00000181799.2	0	1	0	0	0	0
ENSMUST00000181911.3	0	0	0	0	0	1
ENSMUST00000182781.2	0	0	2	0	0	0
ENSMUST00000182935.8	0	0	0	0	1	0
ENSMUST00000183085.2	0	0	2	0	0	1
ENSMUST00000183207.2	0	0	0	0	0	2
ENSMUST00000183210.2	0	2	0	0	0	0
ENSMUST00000183282.2	0	0	0	1	0	3
ENSMUST00000183342.3	0	0	0	0	0	2
ENSMUST00000183381.8	3	0	0	0	4	6
ENSMUST00000183408.3	1	0	0	0	0	0
ENSMUST00000183439.3	4	7	1	0	4	1
ENSMUST00000183442.3	0	1	0	0	0	0
ENSMUST00000183477.8	8	10	2	0	7	5
ENSMUST00000183486.3	1	1	0	0	2	1
ENSMUST00000183526.3	1	0	0	0	0	0
ENSMUST00000183582.3	0	0	0	1	0	0
ENSMUST00000183597.3	0	1	0	0	0	0
ENSMUST00000183619.2	0	0	0	0	0	1
ENSMUST00000183657.3	0	0	0	1	0	0
ENSMUST00000183910.3	0	0	0	0	0	1
ENSMUST00000184050.3	1	0	0	0	0	0
ENSMUST00000184238.3	0	0	0	0	0	3
ENSMUST00000184243.2	4	2	0	0	0	0
ENSMUST00000184281.3	1	0	2	0	0	0
ENSMUST00000184284.3	0	0	0	1	0	0
ENSMUST00000184382.3	0	0	1	0	0	0
ENSMUST00000184384.3	0	3	0	0	0	0
ENSMUST00000184437.3	12399	997	7507	10870	3037	2815
ENSMUST00000184463.3	1	0	0	0	0	0
ENSMUST00000184522.3	0	0	0	0	1	0
ENSMUST00000184682.3	0	0	0	1	0	0
ENSMUST00000184812.3	0	1	0	0	0	0
ENSMUST00000184840.3	0	0	1	0	0	0
ENSMUST00000184907.3	0	0	0	0	1	0
ENSMUST00000184982.3	0	0	1	0	0	0
ENSMUST00000184998.3	0	0	0	0	1	0
ENSMUST00000185035.3	0	2	0	0	0	0
ENSMUST00000185110.3	0	1	0	0	0	0
ENSMUST00000185150.3	1	0	0	0	0	0
ENSMUST00000185154.3	0	1	0	0	0	0
ENSMUST00000185421.2	1	0	0	0	0	1
ENSMUST00000185423.2	0	0	1	0	0	0
ENSMUST00000185538.2	0	3	0	0	0	0
ENSMUST00000186109.2	0	0	0	0	0	1
ENSMUST00000186233.2	0	3	0	0	0	0
ENSMUST00000186984.2	3	0	0	0	0	0
ENSMUST00000187214.2	0	1	0	0	0	0
ENSMUST00000187351.2	0	0	29	0	0	239
ENSMUST00000187426.2	1	0	0	0	0	0
ENSMUST00000187536.2	0	6	0	0	1	3
ENSMUST00000187590.2	0	2	0	0	0	0
ENSMUST00000187972.2	0	1	0	0	0	0
ENSMUST00000188019.2	0	0	0	0	0	1
ENSMUST00000188252.7	2	0	0	0	0	0
ENSMUST00000188253.7	0	0	2	1	0	0
ENSMUST00000188309.2	0	0	2	0	2	4
ENSMUST00000188363.2	0	0	0	0	0	4
ENSMUST00000188532.2	0	0	0	0	0	1
ENSMUST00000188837.2	5	4	0	0	2	0
ENSMUST00000188977.2	0	0	0	0	0	1
ENSMUST00000189227.2	0	0	0	0	1	0
ENSMUST00000189273.2	0	0	0	0	0	3
ENSMUST00000189791.2	0	2	0	0	0	0
ENSMUST00000190117.2	0	5	0	0	0	0
ENSMUST00000191066.2	0	0	0	0	0	1
ENSMUST00000191340.2	0	0	0	0	0	3
ENSMUST00000191518.2	5070	9479	340	883	2184	3362
ENSMUST00000191552.2	0	0	1	0	0	0
ENSMUST00000191746.2	0	2	0	0	0	0
ENSMUST00000191814.2	0	0	0	0	1	0
ENSMUST00000191841.2	0	0	0	0	0	1
ENSMUST00000191920.2	0	0	0	1	0	3
ENSMUST00000192037.2	0	0	0	0	0	2
ENSMUST00000192699.2	0	0	0	0	0	1
ENSMUST00000192853.2	0	0	0	0	0	1
ENSMUST00000192940.2	2	1	0	0	0	5
ENSMUST00000193072.2	0	0	0	0	0	1
ENSMUST00000193102.2	4	1	0	0	3	17
ENSMUST00000193493.2	0	0	0	0	0	3
ENSMUST00000193622.2	0	0	1	0	0	0
ENSMUST00000193803.2	1	0	0	0	0	0
ENSMUST00000193938.2	0	0	0	0	0	1
ENSMUST00000194059.2	0	0	1	0	0	0
ENSMUST00000194689.2	1	0	0	0	0	0
ENSMUST00000195085.2	0	1	0	0	0	0
ENSMUST00000195274.3	0	0	1	0	0	0
ENSMUST00000195334.2	0	0	0	0	0	2
ENSMUST00000195390.6	0	0	0	0	1	0
ENSMUST00000195901.2	3	0	0	0	0	26
ENSMUST00000196071.2	0	3	0	0	0	0
ENSMUST00000196073.3	0	2	0	0	0	0
ENSMUST00000196210.3	0	0	0	0	4	0
ENSMUST00000196229.2	0	0	0	0	0	1
ENSMUST00000196236.3	76	98	93	26	199	240
ENSMUST00000196273.2	0	0	0	0	4	8
ENSMUST00000196359.3	5	7	0	0	0	0
ENSMUST00000196364.2	0	0	0	0	0	2
ENSMUST00000196401.2	0	0	0	0	0	1
ENSMUST00000196545.2	0	0	0	0	0	3
ENSMUST00000196710.3	0	10801	4170	0	0	10748
ENSMUST00000196737.3	0	1	0	0	2	0
ENSMUST00000196785.2	0	1	0	0	0	0
ENSMUST00000196796.3	42	178	3	0	17	13
ENSMUST00000196963.2	0	0	0	0	0	17
ENSMUST00000196997.2	16	0	4	0	0	65
ENSMUST00000197076.3	484	597	571	297	1705	1974
ENSMUST00000197081.2	4	0	0	0	2	1
ENSMUST00000197105.3	0	0	0	0	1	1
ENSMUST00000197388.2	0	0	0	0	0	2
ENSMUST00000197479.3	136	0	22	171	247	74
ENSMUST00000197651.3	5	0	904	11	0	3
ENSMUST00000197752.3	0	0	0	0	1	0
ENSMUST00000197755.3	75	130	0	3	85	42
ENSMUST00000197760.3	1	0	0	0	0	0
ENSMUST00000198086.2	0	0	0	0	0	1
ENSMUST00000198092.3	6	33	0	1	0	0
ENSMUST00000198115.3	27	65	10	3	24	15
ENSMUST00000198216.2	0	2	0	0	0	0
ENSMUST00000198252.2	0	0	0	0	0	3
ENSMUST00000198300.3	0	7	0	0	0	0
ENSMUST00000198317.3	1	0	0	0	0	0
ENSMUST00000198362.2	0	0	1	0	0	4
ENSMUST00000198479.3	2	0	0	0	0	0
ENSMUST00000198542.2	1	0	0	0	0	0
ENSMUST00000198652.3	24	63	9	3	32	24
ENSMUST00000198802.3	7	96	37	9	30	0
ENSMUST00000199108.2	0	0	0	0	0	1
ENSMUST00000199259.3	0	22	15	0	65	0
ENSMUST00000199459.2	0	4	0	0	0	0
ENSMUST00000199499.2	0	0	0	1	1	0
ENSMUST00000199516.4	1	0	0	0	0	0
ENSMUST00000199526.2	0	0	0	0	2	12
ENSMUST00000199545.3	299	255	0	38	185	249
ENSMUST00000199549.4	8283	5493	1362	927	2805	3436
ENSMUST00000199618.3	43	433	0	13	4	6
ENSMUST00000199621.3	0	0	0	0	5	0
ENSMUST00000199699.5	2	0	0	0	0	5
ENSMUST00000199701.2	2	0	0	0	0	0
ENSMUST00000199842.3	0	2	4	6	20	24
ENSMUST00000199928.3	6	2	0	2	3	0
ENSMUST00000200234.3	3	61	0	0	0	0
ENSMUST00000200238.5	0	0	0	0	0	2
ENSMUST00000200384.2	0	2	0	0	0	5
ENSMUST00000200495.2	0	0	0	0	0	1
ENSMUST00000200557.3	0	1	0	0	0	0
ENSMUST00000200929.2	0	0	0	0	0	2
ENSMUST00000200977.2	0	1	0	0	0	0
ENSMUST00000201213.2	0	0	0	0	0	1
ENSMUST00000201287.2	0	0	0	0	0	2
ENSMUST00000201608.2	0	3	0	0	0	0
ENSMUST00000201636.2	0	0	0	0	0	1
ENSMUST00000202149.4	0	1	0	0	0	0
ENSMUST00000202385.4	0	0	0	0	0	1
ENSMUST00000202418.2	0	6	0	0	0	0
ENSMUST00000202432.4	0	0	1	0	0	0
ENSMUST00000203085.2	0	0	0	0	0	2
ENSMUST00000203107.2	0	0	0	0	0	1
ENSMUST00000203337.2	0	1	0	0	0	0
ENSMUST00000203338.2	0	2	0	0	0	0
ENSMUST00000203395.2	2	0	0	0	0	0
ENSMUST00000203588.2	0	0	1	0	0	0
ENSMUST00000203645.2	0	4	0	0	0	1
ENSMUST00000203809.2	0	11	3	0	0	10
ENSMUST00000203899.2	0	0	0	0	0	2
ENSMUST00000204544.2	1	0	0	0	0	0
ENSMUST00000204612.3	0	0	0	0	0	4
ENSMUST00000204632.2	1	0	0	0	0	0
ENSMUST00000204864.2	0	0	0	0	0	2
ENSMUST00000204915.2	0	1	0	0	0	1
ENSMUST00000205022.2	0	0	0	0	0	1
ENSMUST00000205463.2	0	6	4	0	0	13
ENSMUST00000205482.2	0	1	0	0	0	0
ENSMUST00000206025.2	1	0	0	0	0	0
ENSMUST00000206125.2	0	1	0	0	0	0
ENSMUST00000206163.2	0	0	0	0	0	1
ENSMUST00000206322.2	0	0	0	0	0	1
ENSMUST00000206485.2	0	0	0	0	1	0
ENSMUST00000207088.2	0	0	0	0	0	1
ENSMUST00000208174.2	0	0	0	0	2	0
ENSMUST00000208310.2	1	0	0	0	0	0
ENSMUST00000208352.2	0	0	6	0	0	21
ENSMUST00000208831.2	0	0	0	0	0	1
ENSMUST00000208843.2	2	0	0	0	0	0
ENSMUST00000209166.2	0	0	0	0	1	0
ENSMUST00000209246.2	0	1	1	0	0	0
ENSMUST00000209556.2	8	11	0	0	6	8
ENSMUST00000209746.2	1	0	0	0	0	1
ENSMUST00000209789.2	1	2	0	0	0	39
ENSMUST00000209867.2	0	0	5	0	0	14
ENSMUST00000210225.2	0	0	0	1	2	0
ENSMUST00000210267.2	3	0	0	0	0	0
ENSMUST00000210305.2	0	0	1	0	0	0
ENSMUST00000210370.2	0	0	0	0	0	1
ENSMUST00000210399.2	1	0	0	0	0	0
ENSMUST00000210584.2	0	1	0	0	0	0
ENSMUST00000210849.2	1	0	0	0	0	0
ENSMUST00000211195.2	0	2	0	0	0	0
ENSMUST00000211224.2	0	0	0	0	0	1
ENSMUST00000211514.2	0	0	0	0	0	3
ENSMUST00000211611.2	4	8	0	0	3	0
ENSMUST00000211859.2	3	0	0	0	0	0
ENSMUST00000211922.2	1	0	0	0	0	1
ENSMUST00000212002.2	1	0	0	0	0	1
ENSMUST00000212025.2	0	2	0	0	0	0
ENSMUST00000212107.2	0	0	0	0	0	5
ENSMUST00000212173.3	1	1	0	0	0	0
ENSMUST00000212449.2	2	0	0	0	0	1
ENSMUST00000212498.2	0	9	0	0	1	3
ENSMUST00000212499.2	0	0	1	0	1	3
ENSMUST00000212847.2	0	0	1	0	0	0
ENSMUST00000213730.2	0	2	0	0	0	0
ENSMUST00000213811.2	0	0	0	0	4	53
ENSMUST00000213983.2	0	0	0	0	0	1
ENSMUST00000214448.2	0	2	0	0	0	0
ENSMUST00000214753.2	0	0	0	0	2	2
ENSMUST00000215061.2	0	0	1	0	0	0
ENSMUST00000215264.2	1	0	1	0	0	0
ENSMUST00000216380.2	5	0	10	0	16	32
ENSMUST00000216550.2	0	0	0	0	0	1
ENSMUST00000217599.2	0	0	0	0	0	8
ENSMUST00000217916.2	0	2	0	0	0	7
ENSMUST00000218242.2	0	2	0	0	0	0
ENSMUST00000218253.2	3	0	0	0	1	0
ENSMUST00000218411.2	182	432	0	0	85	181
ENSMUST00000218593.2	0	0	1	0	0	0
ENSMUST00000218611.2	0	0	0	0	0	1
ENSMUST00000218716.2	0	0	0	0	0	2
ENSMUST00000218763.2	0	0	0	0	1	0
ENSMUST00000218979.2	2	0	0	0	0	0
ENSMUST00000219722.2	0	0	1	0	0	0
ENSMUST00000219814.2	5	0	0	0	0	0
ENSMUST00000219903.2	0	2	0	0	0	4
ENSMUST00000219942.2	0	1	0	0	0	0
ENSMUST00000220044.2	0	0	0	0	0	1
ENSMUST00000220298.2	0	6	0	0	0	10
ENSMUST00000220433.2	3	0	0	0	0	0
ENSMUST00000220562.2	0	0	0	0	1	0
ENSMUST00000220665.2	0	1	0	0	0	1
ENSMUST00000221032.2	0	0	0	0	0	3
ENSMUST00000221232.2	7	0	9	0	17	40
ENSMUST00000221330.2	0	5	0	0	0	0
ENSMUST00000221567.2	2	0	0	0	0	0
ENSMUST00000221926.2	2	0	0	0	0	0
ENSMUST00000222056.2	0	3	1	0	0	0
ENSMUST00000222615.2	0	0	0	0	0	2
ENSMUST00000223558.2	0	0	0	0	0	2
ENSMUST00000224083.2	0	0	0	0	0	1
ENSMUST00000224133.2	1	0	0	0	0	0
ENSMUST00000224172.2	0	0	0	0	1	1
ENSMUST00000224200.3	0	1	0	0	0	0
ENSMUST00000224353.2	3	0	0	0	0	17
ENSMUST00000224411.2	0	25	11	0	0	0
ENSMUST00000224575.2	4	0	0	0	0	0
ENSMUST00000224723.2	0	0	0	0	0	1
ENSMUST00000225024.2	0	1	0	0	0	0
ENSMUST00000225091.2	0	3	0	0	0	0
ENSMUST00000225253.2	0	2	0	0	0	0
ENSMUST00000225263.2	0	0	6	0	9	3
ENSMUST00000225320.2	0	0	0	0	0	1
ENSMUST00000226241.2	0	0	1	0	0	0
ENSMUST00000226420.2	6431	14490	2309	1231	5437	6225
ENSMUST00000226485.2	0	2	0	0	0	0
ENSMUST00000226568.2	0	0	1	0	0	0
ENSMUST00000226585.2	0	0	1	0	0	10
ENSMUST00000226749.2	1	2	0	0	0	5
ENSMUST00000226759.2	0	5	0	0	0	0
ENSMUST00000226986.2	0	0	1	0	0	0
ENSMUST00000227063.2	539	1752	67	80	174	215
ENSMUST00000227112.2	0	0	0	0	0	9
ENSMUST00000227159.2	1	0	0	0	0	0
ENSMUST00000227231.2	0	0	0	0	0	1
ENSMUST00000227233.2	0	0	0	0	2	0
ENSMUST00000227498.2	0	0	0	0	0	2
ENSMUST00000227841.2	0	0	0	0	0	1
ENSMUST00000227972.2	0	0	2	1	0	0
ENSMUST00000228065.2	0	0	0	0	0	2
ENSMUST00000228111.2	0	0	0	0	0	1
ENSMUST00000228223.2	0	4	0	0	1	3
ENSMUST00000228513.2	0	0	4	0	0	24
ENSMUST00000230468.2	1	0	0	0	0	0
ENSMUST00000230557.2	0	0	0	0	1	0
ENSMUST00000230781.2	0	0	1	0	0	0
ENSMUST00000231100.2	0	1	0	0	0	0
ENSMUST00000231269.2	1	0	0	0	0	0
ENSMUST00000231331.2	0	1	0	0	0	2
ENSMUST00000231409.2	0	0	1	0	0	2
ENSMUST00000231485.2	1	0	0	0	0	0
ENSMUST00000231509.2	0	0	0	0	0	1
ENSMUST00000231557.2	0	0	0	0	0	1
ENSMUST00000231824.2	0	0	0	0	1	1
ENSMUST00000231892.2	0	2	0	0	0	0
ENSMUST00000232026.2	3	1	0	0	0	2
ENSMUST00000232064.2	2	2	2	0	0	0
ENSMUST00000232713.2	5	11	0	2	0	2
ENSMUST00000232757.2	0	0	0	0	0	1
ENSMUST00000232857.2	0	0	0	0	0	1
ENSMUST00000233263.2	0	0	0	0	0	1
ENSMUST00000233292.2	1	0	0	0	0	1
ENSMUST00000233361.2	2	0	0	0	0	0
ENSMUST00000233699.2	0	0	0	0	0	2
ENSMUST00000233942.2	0	0	0	1	0	0
ENSMUST00000234265.2	0	0	0	0	0	2
ENSMUST00000234278.2	0	0	0	0	0	2
ENSMUST00000234652.2	1	0	0	0	0	2
ENSMUST00000235517.2	0	0	0	0	0	2
ENSMUST00000235533.2	0	2	1	0	0	0
ENSMUST00000235972.2	0	0	0	0	0	3
ENSMUST00000235982.2	0	0	0	0	0	1
ENSMUST00000235991.2	0	1	0	0	0	0
ENSMUST00000236200.2	0	4	0	0	0	0
ENSMUST00000236401.2	0	0	0	0	0	1
ENSMUST00000236502.2	0	1	0	0	0	0
ENSMUST00000237286.2	0	0	0	0	0	1
ENSMUST00000237531.2	0	2	0	0	3	0
ENSMUST00000238263.2	0	0	0	0	0	7
ENSMUST00000238540.2	0	0	0	0	1	0
ENSMUST00000238867.2	0	1	0	0	0	0
ENSMUST00000238955.2	0	0	0	0	0	1
ENSMUST00000238990.2	0	0	0	0	0	1
ENSMUST00000239263.2	0	0	0	0	0	1
ENSMUST00000239303.2	0	0	0	0	0	1
ENSMUST00000239597.2	5	31	6	0	13	24
ENSMUST00000239604.1	1581	2625	356	158	938	1395
ENSMUST00000239608.1	0	1	0	1	2	1
ENSMUST00000239609.1	3	0	0	1	0	0
ENSMUST00000239614.1	22	48	0	1	5	0
ENSMUST00000239620.1	2	0	0	0	0	0
ENSMUST00000239629.1	0	7	0	0	0	5
ENSMUST00000239640.1	2	2	0	1	4	1
ENSMUST00000239668.1	135424	208415	69853	29148	71288	70354
ENSMUST00000239669.1	17	101	0	0	2	0
ENSMUST00000239680.1	21203	23062	4059	3351	7841	11390
ENSMUST00000239686.1	2	0	0	1	0	0
ENSMUST00000239694.1	18	9	1	0	0	11
ENSMUST00000239695.1	2	1	0	0	0	0
ENSMUST00000239700.1	0	1	0	0	0	0
ENSMUST00000239703.1	1	21	0	0	0	6
ENSMUST00000239709.1	1	0	0	0	0	0
ENSMUST00000239713.1	1	2	1	0	1	0
ENSMUST00000239718.1	2	0	0	0	2	0
ENSMUST00000239737.1	0	1	0	0	0	0
ENSMUST00000239738.1	0	0	0	0	0	1
ENSMUST00000239740.2	6	2	1	1	3	3
ENSMUST00000239749.1	1	0	0	1	2	1
ENSMUST00000239765.1	8	0	0	2	2	0
ENSMUST00000239767.1	0	4	3	6	0	10
ENSMUST00000239775.1	41323	42537	9148	5103	18928	29438
ENSMUST00000239776.1	0	0	0	1	0	4
ENSMUST00000239787.1	3	13	2	0	6	11
ENSMUST00000239788.1	0	2	0	0	1	1
ENSMUST00000239804.1	0	0	0	0	1	0
ENSMUST00000239806.1	1	334	14	3	0	0
ENSMUST00000239808.1	0	1	0	0	0	0
ENSMUST00000239811.1	1	0	0	0	0	0
ENSMUST00000239821.1	3	0	4	4	15	19
ENSMUST00000239827.1	4711	5827	1159	941	1781	2733
ENSMUST00000239830.1	11	4	4	2	12	11
ENSMUST00000239831.1	0	3	0	0	0	0
ENSMUST00000239835.1	0	1	1	1	1	3
ENSMUST00000239836.1	0	0	1	1	0	6
ENSMUST00000239837.1	23	1	1	4	11	5
ENSMUST00000239844.1	1	0	0	0	0	1
ENSMUST00000239845.1	0	10	0	1	1	0
ENSMUST00000239847.1	5	29	3	1	0	0
ENSMUST00000239848.1	3	1	1	1	7	1
ENSMUST00000239855.1	17	15	3	0	6	22
ENSMUST00000239860.1	0	1	0	0	0	0
ENSMUST00000239883.1	15	0	0	0	1	1
ENSMUST00000239886.1	130	254	25	23	127	177
ENSMUST00000239890.1	35	10	153	120	149	119
ENSMUST00000239891.1	4	0	0	0	0	0
ENSMUST00000239897.1	259	11	7	374	8	10
ENSMUST00000239900.1	13	2	0	4	1	0
ENSMUST00000239911.1	3	0	0	0	0	0
ENSMUST00000239914.1	50	118	18	4	2	0
ENSMUST00000239917.1	915	33	22	101	36	21
ENSMUST00000239920.1	3	1	33	22	17	13
ENSMUST00000239925.1	2	0	0	0	0	0
ENSMUST00000239927.1	7	0	0	0	0	0
ENSMUST00000239931.1	205	8	3	26	7	12
ENSMUST00000239932.1	16	19	8	0	9	1
ENSMUST00000239939.1	2	0	0	0	0	1
ENSMUST00000239963.1	10236	3312	0	0	0	0
ENSMUST00000239969.1	240	189	161	188	76	123
ENSMUST00000239978.1	1	6	1	0	2	7
ENSMUST00000239986.1	7	0	0	0	4	0
ENSMUST00000239995.1	2777	3446	553	633	2800	2569
ENSMUST00000240000.1	0	0	0	0	0	1
ENSMUST00000240003.1	1367	1645	278	105	301	366
ENSMUST00000240009.1	0	0	0	1	0	3
ENSMUST00000240010.1	3	0	0	4	18	45
ENSMUST00000240011.1	23	4	14	17	12	21
ENSMUST00000240025.1	544	70	228	329	111	96
ENSMUST00000240041.1	9679	9605	1748	1911	6816	8787
ENSMUST00000240042.1	0	0	0	0	0	1
ENSMUST00000240054.1	1	2	0	0	0	1
ENSMUST00000240056.1	4	0	0	0	2	0
ENSMUST00000240059.1	1	0	0	1	0	0
ENSMUST00000240065.1	96831	96348	19591	14108	37152	45028
ENSMUST00000240071.1	0	0	0	0	2	0
ENSMUST00000240079.1	0	1	22	4	4	8
ENSMUST00000240081.1	39	5	0	0	0	0
ENSMUST00000240085.1	0	0	0	2	4	2
ENSMUST00000240093.1	54	80	22	15	23	20
ENSMUST00000240094.1	176	397	116	29	356	412
ENSMUST00000240108.1	1	0	0	0	0	0
ENSMUST00000240114.1	29900	55737	9801	8017	22233	26382
ENSMUST00000240115.1	3	0	0	3	20	18
ENSMUST00000240118.1	1	0	0	0	0	0
ENSMUST00000240119.1	0	0	1	0	0	0
ENSMUST00000240135.1	0	0	0	1	0	0
ENSMUST00000240138.1	7	3	2	0	6	6
ENSMUST00000240154.1	1	0	0	0	0	0
ENSMUST00000240165.1	0	0	0	2	0	0
ENSMUST00000240166.1	859	177	659	484	1051	939
ENSMUST00000240179.1	4	0	0	0	0	0
ENSMUST00000240188.1	152	224	168	66	87	90
ENSMUST00000240191.1	1515	2183	703	250	2165	2386
ENSMUST00000240198.1	1	0	0	0	0	0
ENSMUST00000240200.1	3641	4742	602	293	1617	2211
ENSMUST00000240206.1	0	0	1	0	0	0
ENSMUST00000240209.1	6	0	0	0	2	0
ENSMUST00000240212.1	0	0	0	0	0	1
ENSMUST00000240213.1	1	3	0	0	0	0
ENSMUST00000240217.1	5	0	0	0	0	0
ENSMUST00000240226.1	952	1221	417	148	273	254
ENSMUST00000240251.1	0	0	0	0	0	3
ENSMUST00000240253.1	0	60683	24698	1824	18228	48205
ENSMUST00000240255.1	151	7	3	4	5	6
ENSMUST00000240264.1	7	9	3	2	7	8
ENSMUST00000240272.1	22	21	6	2	12	6
ENSMUST00000240274.1	0	1	0	0	0	2
ENSMUST00000240284.1	14	0	1	0	0	1
ENSMUST00000240290.1	0	2	0	0	2	1
ENSMUST00000240291.1	0	0	0	0	0	1
ENSMUST00000240292.1	1	0	0	1	0	0
ENSMUST00000240295.1	0	0	0	0	0	1
ENSMUST00000240302.1	3	0	0	0	0	0
ENSMUST00000240304.1	21204	26968	4514	1766	16025	18017
ENSMUST00000240308.1	1021	523	1035	1909	2707	5564
ENSMUST00000240323.2	713	1016	176	149	654	919
ENSMUST00000240328.1	70	44	8	6	29	61
ENSMUST00000240338.1	2232200	3684418	685599	816526	860436	1024074
ENSMUST00000240339.1	16	4	16	9	17	14
ENSMUST00000240340.1	3	107	0	0	0	1
ENSMUST00000240342.1	0	1	0	0	0	0
ENSMUST00000240350.1	11	0	1	0	0	0
ENSMUST00000240351.2	40	24	0	0	1	1
ENSMUST00000240365.1	1	0	0	1	0	0
ENSMUST00000240369.1	13	0	7	4	13	15
ENSMUST00000240378.1	229	0	0	0	10	14
ENSMUST00000240394.1	4	1	0	0	0	1
ENSMUST00000240396.1	0	0	0	0	0	1
ENSMUST00000240401.1	0	6	0	1	0	0
ENSMUST00000240405.1	1027	1789	297	276	914	965
ENSMUST00000240411.1	542	47	63	123	51	46
ENSMUST00000240414.1	10	2	6	6	43	35
ENSMUST00000240421.1	2	2	0	0	0	0
ENSMUST00000240423.1	0	1	0	0	0	2
ENSMUST00000240425.1	1	13	0	0	2	1
ENSMUST00000240430.1	21	25	0	6	17	12
ENSMUST00000240433.1	6	0	0	0	0	0
ENSMUST00000240445.1	2	2	0	0	5	8
ENSMUST00000240451.1	1	0	0	0	0	0
ENSMUST00000240469.1	812	152	324	378	462	519
ENSMUST00000240475.1	1	0	0	1	0	0
ENSMUST00000240482.1	1	0	0	0	0	0
ENSMUST00000240507.1	0	1	0	0	0	0
ENSMUST00000240513.1	1	0	0	0	5	0
ENSMUST00000240517.1	386	727	146	91	740	581
ENSMUST00000240526.1	3	0	0	0	0	0
ENSMUST00000240535.1	138098	227356	27872	31577	139805	159673
ENSMUST00001239505.1	4	16	0	0	0	0
ENSMUST00001239506.1	0	0	1	0	0	2
ENSMUST00001239512.1	0	6	1	0	1	0
ENSMUST00001239516.1	197	11	9	22	7	26
ENSMUST00001239518.1	399	1793	27	119	0	0
ENSMUST00001239519.1	1	0	0	0	4	0
ENSMUST00001239525.1	55	8	1	12	8	9
ENSMUST00001239531.1	1881	1888	370	267	767	1265
ENSMUST00001239536.1	0	2	1	0	1	0
ENSMUST00001239547.1	0	1	0	0	0	0
ENSMUST00001239548.1	0	3	0	0	0	0
ENSMUST00001239554.1	6	0	0	0	0	0
ENSMUST00001239556.1	2	0	0	1	0	2
ENSMUST00001239559.1	3	4	0	0	1	2
ENSMUST00001239562.1	11	29	5	3	4	0
ENSMUST00020181660.1	43865	46431	4227	1790	18737	14680
ENSMUST00020181661.1	0	2	0	0	0	0
ENSMUST00020181663.1	0	1	0	0	2	0
ENSMUST00020181687.1	0	0	0	0	0	1
ENSMUST00020181705.1	1	0	0	0	0	0
ENSMUST00020181710.1	1	0	0	1	0	0
ENSMUST00020181739.1	493	903	585	108	1790	985
ENSMUST00020181741.1	0	1	1	0	1	0
ENSMUST00020181779.1	0	1	0	0	0	1
ENSMUST00020181781.1	2	2	0	0	0	0
ENSMUST00020181790.1	0	1	0	0	0	2
ENSMUST00020181801.1	1	0	0	0	0	0
ENSMUST00020181805.1	68	4	652862	3	303763	56935
ENSMUST00020181820.1	0	0	0	0	1	0
ENSMUST00020181825.1	1	1	1	0	0	5
ENSMUST00020181826.1	2	0	0	0	0	0
ENSMUST00020181839.1	47	36	4	3	22	19
ENSMUST00020181840.1	0	0	0	0	0	1
ENSMUST00020181847.1	8	0	2	5	3	1
ENSMUST00020181858.1	0	0	0	0	0	1
ENSMUST00020181870.1	0	0	1	1	2	0
ENSMUST00020181895.1	0	0	0	0	0	1
ENSMUST00020181898.1	0	0	0	0	1	0
ENSMUST00020181915.1	1551	1415	140	0	360	794
ENSMUST00020181927.1	0	0	0	0	0	3
ENSMUST00020181931.1	0	0	0	1	0	0
ENSMUST00020181954.1	0	0	0	0	1	0
ENSMUST00020181967.1	0	0	1	0	0	0
ENSMUST00020181970.1	1	0	0	0	0	0
ENSMUST00020181980.1	0	0	0	0	2	3
ENSMUST00020181981.1	26	55	0	0	0	0
ENSMUST00020181988.1	0	0	0	0	0	1
ENSMUST00020181996.1	1	0	0	0	0	0
ENSMUST00020182004.1	936	1641	254	221	791	1014
ENSMUST00020182009.1	379	606	978	426	104	65
ENSMUST00020182024.1	0	0	2	0	0	0
ENSMUST00020182040.1	3	0	0	0	2	0
ENSMUST00020182044.1	119	0	28	0	116	152
ENSMUST00020182052.1	5	24	7	1	8	9
ENSMUST00020182056.1	0	0	0	1	0	0
ENSMUST00020182064.1	142	96	30	25	82	98
ENSMUST00020182066.1	0	1	0	2	81	127
ENSMUST00020182071.1	0	0	0	0	0	5
ENSMUST00020182077.1	0	0	0	0	0	7
ENSMUST00020182083.1	0	0	0	0	1	0
ENSMUST00020182091.1	0	0	0	0	0	1
ENSMUST00020182098.1	0	1	0	0	0	1
ENSMUST00020182105.1	0	0	0	0	0	1
ENSMUST00020182130.1	1	0	0	0	0	0
ENSMUST00020182132.1	0	0	2	5	1	2
ENSMUST00020182134.1	0	0	0	0	0	1
ENSMUST00020182137.1	0	0	0	0	0	1
ENSMUST00020182138.1	0	0	0	0	0	3
ENSMUST00020182153.1	6	1	0	1	0	0
ENSMUST00020182159.1	0	1	0	0	0	0
ENSMUST00020182161.1	1103	0	1	154	0	5
ENSMUST00020182163.1	0	1	0	0	0	0
ENSMUST00020182200.1	0	1	0	0	0	0
ENSMUST00020182202.1	4656	21892	8089	6931	0	4
ENSMUST00020182216.1	0	1	0	0	0	0
ENSMUST00020182236.1	0	0	1	0	0	0
ENSMUST00020182237.1	2755	4401	0	442	1960	1342
ENSMUST00020182250.1	0	0	0	0	0	1
ENSMUST00020182273.1	0	0	0	0	0	1
ENSMUST00020182284.1	3607	5287	985	669	1497	1593
ENSMUST00020182302.1	0	2	0	0	0	0
ENSMUST00020182325.1	0	0	0	0	2	0
ENSMUST00020182330.1	1	0	0	0	2	0
ENSMUST00020182341.1	0	0	0	1	0	0
ENSMUST00020182347.1	0	0	2	11	4	2
ENSMUST00020182350.1	408	403	52	61	220	343
ENSMUST00020182362.1	589	3	4284	99	1	2
ENSMUST00020182363.1	3	0	0	0	0	3
ENSMUST00020182368.1	538	641	241	94	236	0
ENSMUST00020182375.1	18635	5786	1	5226	2931	403
ENSMUST00020182377.1	1	7	1	1	1	2
ENSMUST00020182378.1	0	0	0	0	1	0
ENSMUST00020182386.1	0	0	1	0	0	0
ENSMUST00020182397.1	94	31	31	28	10	32
ENSMUST00020182405.1	1	0	0	0	0	0
ENSMUST00020182412.1	1	0	0	0	1	0
ENSMUST00020182414.1	2	0	0	0	1	0
ENSMUST00020182423.1	438	297	91	91	370	408
ENSMUST00020182424.1	9634	9378	1889	1417	6013	7218
ENSMUST00020182428.1	0	0	2	0	2	9
ENSMUST00020182444.1	0	2	0	0	0	0
ENSMUST00020182451.1	0	1	0	0	0	0
ENSMUST00020182469.1	2	0	0	0	0	0
ENSMUST00020182494.1	0	0	0	1	0	0
ENSMUST00020182498.1	0	2	0	0	0	0
ENSMUST00020182502.1	86	0	2	0	0	1
ENSMUST00020182515.1	0	0	1	0	0	0
ENSMUST00020182521.1	0	0	3	0	0	0
ENSMUST00020182528.1	4	5	11	16	3	5
ENSMUST00020182548.1	1	0	0	0	0	2
ENSMUST00020182557.1	0	0	0	0	0	1
ENSMUST00020182560.1	0	0	0	0	2	8
ENSMUST00020182564.1	19	4	26	163	13	13
ENSMUST00020182604.1	0	3	3	0	3	41
ENSMUST00020182620.1	0	0	0	0	0	1
ENSMUST00020182641.1	0	1	0	0	0	0
ENSMUST00020182681.1	0	0	0	2	0	1
ENSMUST00020182690.1	0	3	0	0	0	0
ENSMUST00020182697.1	0	0	0	0	1	0
ENSMUST00020182699.1	0	0	0	0	0	1
ENSMUST00020182700.1	1	0	0	0	0	1
ENSMUST00020182713.1	0	0	0	0	0	1
ENSMUST00020182716.1	0	0	0	0	0	1
ENSMUST00020182725.1	0	0	1	0	0	0
ENSMUST00020182726.1	0	0	0	0	0	1
ENSMUST00020182741.1	3	14	0	0	0	0
ENSMUST00020182748.1	593	407	106	111	309	448
ENSMUST00020182758.1	36996	12013	76	18277	16476	55
ENSMUST00020182769.1	9	0	0	0	0	4
ENSMUST00020182781.1	0	0	0	0	0	1
ENSMUST00020182785.1	1	0	0	0	0	1
ENSMUST00020182787.1	3162	9872	2066	1202	2868	2973
ENSMUST00020182793.1	0	0	1	0	0	0
ENSMUST00020182804.1	0	0	0	0	1	0
ENSMUST00020182828.1	0	0	0	0	1	1
ENSMUST00020182843.1	0	0	0	0	1	15
ENSMUST00020182848.1	0	0	0	0	0	1
ENSMUST00020182870.1	7842	7767	417	393	1250	1865
ENSMUST00020182874.1	0	0	0	0	3	4
ENSMUST00020182918.1	0	0	0	0	8	8
ENSMUST00020182926.1	12	49	8	0	4	11
ENSMUST00020182940.1	0	0	1	0	0	0
ENSMUST00020182968.1	0	0	9	5	7	6
ENSMUST00020182970.1	0	0	0	0	0	4
ENSMUST00020182971.1	0	0	0	0	0	1
ENSMUST00020182990.1	4	10	0	0	2	0
ENSMUST00020183014.1	0	0	0	0	0	2
ENSMUST00020183024.1	21	109	7	0	32	45
ENSMUST00020183031.1	0	0	1	0	0	0
ENSMUST00020183033.1	0	0	0	0	1	0
ENSMUST00020183045.1	1	8	0	1	2	2
ENSMUST00020183056.1	0	12	0	0	2	0
ENSMUST00020183059.1	0	1	0	0	0	0
ENSMUST00020183060.1	0	1	0	0	0	0
ENSMUST00020183080.1	2	0	0	0	0	0
ENSMUST00020183101.1	0	0	0	0	9981	9361
ENSMUST00020183110.1	153	31	16	35	9	7
ENSMUST00020183117.1	0	0	0	0	0	1
ENSMUST00020183121.1	2	0	0	12	1	1
ENSMUST00020183139.1	0	0	0	0	2	0
ENSMUST00020183151.1	2	0	0	0	0	0
ENSMUST00020183198.1	2	0	0	0	0	0
ENSMUST00020183219.1	0	1	0	0	0	0
ENSMUST00020183230.1	2224	1351	555	325	1602	2879
ENSMUST00020183248.1	1	0	0	0	0	0
ENSMUST00020183255.1	3	0	0	0	1	0
ENSMUST00020183261.1	0	0	0	0	0	4
ENSMUST00020183263.1	0	0	0	0	0	1
ENSMUST00020183281.1	27	101	14	4	28	46
ENSMUST00020183286.1	0	0	0	0	3	1
ENSMUST00020183295.1	65	0	22	8	35	117
ENSMUST00020183305.1	0	0	3	0	0	0
ENSMUST00020183312.1	1	0	0	0	0	0
ENSMUST00020183320.1	3	53	1	0	4	9
ENSMUST00020183323.1	16860	117886	0	404	12816	24526
ENSMUST00020183326.1	1183	1495	282	191	640	712
ENSMUST00020183330.1	0	0	0	0	1	0
ENSMUST00020183344.1	3	0	0	0	0	1
ENSMUST00020183351.1	0	0	0	0	1	0
ENSMUST00020183353.1	4	3	0	0	0	0
ENSMUST00020183360.1	0	0	0	0	0	1
ENSMUST00020183363.1	9	0	0	0	0	1
ENSMUST00020183373.1	89	94	49	0	0	0
ENSMUST00020183374.1	10	0	0	105	0	0
ENSMUST00020183377.1	0	0	0	0	0	2
ENSMUST00020183382.1	1	3	0	0	0	0
ENSMUST00020183383.1	0	0	0	0	0	6
ENSMUST00020183390.1	1	0	0	0	0	0
ENSMUST00020183413.1	0	0	1	4	3	0
ENSMUST00020183419.1	0	0	0	0	1	0
ENSMUST00020183435.1	65	183	23	23	61	156
ENSMUST00020183439.1	443	521	67	82	242	318
ENSMUST00020183457.1	0	2	0	0	1	1
ENSMUST00020183477.1	0	0	0	0	0	1
ENSMUST00020183487.1	0	1	0	0	2	0
ENSMUST00020183490.1	0	0	0	0	4	7
ENSMUST00020183506.1	74449	30800	7760	17858	40	34
ENSMUST00020183513.1	0	1	0	0	0	0
ENSMUST00020183530.1	9463	3985	103	2445	8224	3288
ENSMUST00020183531.1	0	1	0	0	0	0
ENSMUST00020183534.1	0	0	0	1	0	0
ENSMUST00020183536.1	3	5	4	19	6	6
ENSMUST00020183568.1	0	2	0	0	0	0
ENSMUST00020183590.1	0	0	0	0	0	3
ENSMUST00020183598.1	46	161	10	10	31	20
ENSMUST00020183602.1	0	0	0	0	0	1
ENSMUST00020183609.1	0	0	2	0	0	0
ENSMUST00020183638.1	0	0	0	0	0	1
ENSMUST00020183655.1	0	1	0	0	0	0
ENSMUST00020183677.1	0	0	4	3	3	6
ENSMUST00020183679.1	2	0	0	0	0	0
ENSMUST00020183684.1	1	0	1	0	0	0
ENSMUST00020183686.1	0	2	0	0	2	4
ENSMUST00020183696.1	2	0	0	0	0	0
ENSMUST00020183700.1	0	1	0	0	0	0
ENSMUST00020183706.1	1	0	1	0	1	2
ENSMUST00020183721.1	0	4	0	0	0	0
ENSMUST00020183725.1	509	1040	300	125	688	831
ENSMUST00020183737.1	0	0	1	0	0	0
ENSMUST00020183740.1	3576	2608	6257	4399	462	188
ENSMUST00020183747.1	0	1	0	0	0	1
ENSMUST00020183753.1	0	0	0	0	0	1
ENSMUST00020183754.1	1	0	0	0	0	0
ENSMUST00020183755.1	2125	4353	0	0	0	2
ENSMUST00020183762.1	2	0	0	0	0	0
ENSMUST00020183773.1	0	0	0	0	0	1
ENSMUST00020183780.1	2	0	92	31	144	224
ENSMUST00020183801.1	150	2	107	60	125	111
URS0000008A14_10090	95	98	42	16	84	69
URS000000925B_10090	697	656	335	285	151	173
URS000005146A_10090	761	1168	503	632	863	378
URS000005A7A9_10090	4160	2230	2049	1114	1235	1137
URS000005AEAB_10090	49525	42666	7570	5816	7976	8567
URS000008EF43_10090	779	566	168	176	168	116
URS0000092302_10090	22610	9765	5507	5052	6070	2341
URS000009BE9A_10090	2726	2898	646	1429	1441	363
URS00000A1A88_10090	24022	21798	3505	3637	4858	1781
URS00000AD8FC_10090	1	5	2	0	1	3
URS00000C18F2_10090	182253	143897	11869	2077	18887	8139
URS00000CC06A_10090	56984	73530	25494	2425	32076	18797
URS00000EE28E_10090	1302	1523	497	706	614	230
URS00000F30A4_10090	868	1689	1220	645	689	411
URS00000FB60D_10090	44741	35417	8476	7562	7081	10253
URS0000120E41_10090	53803	25432	13921	6170	4110	8747
URS000013899F_10090	9792	5137	2394	1245	1925	2307
URS000013B42D_10090	37910	34952	15351	5508	16925	15996
URS0000145C5E_10090	44689	25635	14596	18997	12889	5765
URS000014D40F_10090	5545	8132	2219	2911	4000	1378
URS0000152E19_10090	91	11	5	10	0	1
URS00001618FC_10090	16261	16945	4685	7447	1735	1289
URS0000176051_10090	29717	17713	10061	7139	16835	10110
URS00001A72CE_10090	33126	36912	9708	14220	8651	5822
URS00001AD596_10090	18811	7910	21145	13195	8355	17880
URS00001B506A_10090	15156	13666	3050	2502	2258	2503
URS00001C3F54_10090	13110	19693	2711	3979	6357	3259
URS00001C9DE3_10090	613	962	349	364	645	0
URS00001D909A_10090	3837	5482	1048	560	1965	1682
URS00001D9AFB_10090	4367	2960	757	435	1074	999
URS00001D9C35_10090	7	4	2	0	1	2
URS00001F9D54_10090	36033	46687	34676	5319	32250	21780
URS00002034DC_10090	8737	5241	1561	1815	755	1224
URS00002064F6_10090	232152	122872	79815	29208	105925	102304
URS000021550A_10090	7721	7697	4205	1929	2910	2552
URS0000222FD2_10090	8359	8749	8857	10926	3555	983
URS0000225EE1_10090	8397	5773	3246	2441	2089	2197
URS000022DD4A_10090	4532	2904	1109	693	807	1111
URS00002313F1_10090	0	0	0	0	1	1
URS000023FFA7_10090	1280	899	781	226	646	104
URS00002504CA_10090	14775	10688	6959	3266	5018	4306
URS00002512EB_10090	8374	3380	1675	329	494	1527
URS00002581AF_10090	65	103	29	31	40	8
URS000025E031_10090	19903	16088	5037	6886	5757	3026
URS0000278E1B_10090	11651	18641	3847	3562	11037	4137
URS0000282AB2_10090	2538	1843	988	780	763	633
URS0000287398_10090	50	12	9	11	35	27
URS00002901EC_10090	13407	14548	18313	11316	8899	3357
URS000029CCC5_10090	1491	901	405	360	222	190
URS00002D40C8_10090	280561	205816	26948	5889	28460	16710
URS00002D4542_10090	4260	2330	1055	499	1193	935
URS00002D7BB5_10090	8470	5669	4098	3036	3619	2495
URS00002DDD59_10090	124622	148994	47912	7425	54561	35710
URS00002F1B1E_10090	35	49	12	52	6	6
URS00002F7AF0_10090	252	134	80	44	24	49
URS000030BAD5_10090	13366	13202	23347	7467	5224	5679
URS0000319847_10090	68	39	57	57	14	16
URS000031CB9C_10090	266	497	63	34	83	23
URS0000320FD9_10090	17345	5426	3078	2069	1560	1911
URS000032D8BB_10090	16	18	5	3	4	4
URS0000333F2E_10090	1069	903	223	372	290	384
URS000034AAC2_10090	30600	20996	21302	12903	12281	9937
URS000035EE7E_10090	5701	7150	5849	3066	2203	1229
URS000036DE28_10090	28	43	13	8	16	8
URS000037D0FB_10090	0	0	0	0	3253	2079
URS000038803E_10090	50010	18974	8060	3317	7027	7477
URS000038D8D3_10090	0	0	0	0	6056	3013
URS000038F4B2_10090	39338	29988	7166	10472	5829	7433
URS0000390F3A_10090	7030	3349	3505	2218	2492	2737
URS00003A0C47_10090	96	85	33	34	27	17
URS00003A4B65_10090	157614	27955	16693	12289	15997	31439
URS00003A8311_10090	45	193	49	7	0	182
URS00003C9A26_10090	20466	13945	7714	3039	6459	5583
URS00003D2CC9_10090	9425	7837	1966	1055	1512	982
URS0000415026_10090	157523	278023	81024	53194	91532	29607
URS0000416E93_10090	90237	118240	57911	6462	63374	33539
URS0000417A0F_10090	21194	43429	10041	6843	28565	6277
URS0000423F8E_10090	14023	19986	10888	1557	11907	6562
URS000042C3BF_10090	121	0	0	0	176	0
URS000042F13F_10090	21953	18451	4905	5298	3925	7288
URS000042F419_10090	2366	2066	698	631	635	327
URS0000433F6A_10090	4	0	0	0	0	7
URS000044BAE3_10090	520198	623833	63529	36799	64251	36914
URS000044C005_10090	4	0	0	2	3	1
URS00004665EB_10090	10	2	2	2	2	1
URS000047B05D_10090	12424	8512	2269	1983	1907	888
URS000047CD44_10090	21346	9134	7967	4874	3858	4507
URS00004CDAF3_10090	6103	2700	1306	915	401	921
URS00004CF258_10090	8796	4608	2235	1330	1531	3070
URS00004D9E92_10090	14952	9759	14374	6317	5587	9331
URS00004E4B47_10090	5308	9037	3177	6160	4118	899
URS00004F0321_10090	49225	35915	18440	6854	30594	19745
URS0000502C74_10090	6144	8917	9770	2685	8455	7405
URS000052A1C9_10090	2888	1955	624	442	649	434
URS0000572B72_10090	2794	2462	783	635	1205	982
URS000059900F_10090	250011	270413	78248	19029	99542	89238
URS000059D2BF_10090	32004	12521	10445	7227	8553	9384
URS00005A2426_10090	0	1	0	0	0	0
URS00005B30A9_10090	4919	1694	1161	528	383	487
URS00005DB87D_10090	5423	2833	261	55	1050	169
URS0000610FFE_10090	8675	7018	6915	3667	1862	2977
URS00006174C2_10090	51939	47023	18257	12505	29894	17198
URS000061D582_10090	8112	638	314	251	639	576
URS000061E9BC_10090	823	1224	348	265	447	137
URS000061F57C_10090	53426	20991	10725	7082	6782	6060
URS0000629AA0_10090	10	4	1	1	2	0
URS000062ABF6_10090	9	20	1	0	4	0
URS000062BBF1_10090	0	0	1	1	0	0
URS000062C4DE_10090	37009	17639	4161	776	2729	1618
URS000062F7F9_10090	8	0	3	3	1	2
URS00006309AF_10090	1	0	1	1	1	0
URS0000636E2A_10090	326	440	51	79	48	58
URS000063ACF9_10090	0	6	0	0	0	0
URS000063FB43_10090	4161	3336	1804	641	2014	1851
URS00006416EB_10090	11	12	2	2	6	3
URS0000641E73_10090	886	247	179	445	16517	3528
URS0000642422_10090	0	0	0	1	0	0
URS000064886A_10090	15668	24612	6413	485	8325	5264
URS000064A02A_10090	0	1	0	0	0	0
URS000065FCBC_10090	33	14	7	5	16	4
URS000066103F_10090	19318	39595	13159	1151	14985	8890
URS0000664EAD_10090	317	178	142	197	72	94
URS0000665C7F_10090	6	7	10	8	9	5
URS000066F3D7_10090	23099	19369	16293	5275	18741	10540
URS00006725C9_10090	4	3	3	3	0	0
URS0000673A4E_10090	2	3	2	1	1	1
URS000067674F_10090	0	0	0	0	15	0
URS000067676A_10090	0	0	0	1	0	0
URS0000676D76_10090	9	6	0	1	0	1
URS000067D0F5_10090	40	19	4	2	5	3
URS000067E033_10090	2130	990	352	266	146	169
URS0000680FAA_10090	0	4	1	1	0	1
URS0000683CF7_10090	18	28	20	0	0	0
URS0000685595_10090	74	78	38	17	22	51
URS0000687322_10090	2	0	5	0	1	0
URS000068B235_10090	0	2	0	1	1	1
URS000068B98D_10090	5062	3666	1416	1086	2111	1548
URS0000690020_10090	2	2	1	0	1	0
URS000069661A_10090	753	804	94	53	16	98
URS000069E08C_10090	2	0	1	1	0	0
URS00006A3213_10090	2	0	0	0	1	0
URS00006A64D6_10090	1	2	3	1	0	1
URS00006A959F_10090	0	0	0	1	0	0
URS00006AFA55_10090	22	44	46	163	24	4
URS00006B2446_10090	1765	2564	635	622	672	316
URS00006B3404_10090	254	82	26	17	15	55
URS00006B4879_10090	0	2	0	0	1	0
URS00006B64CC_10090	12029	6584	1969	1851	1992	3067
URS00006B77D2_10090	2	0	0	0	0	0
URS00006BFBE2_10090	0	0	1	1	0	0
URS00006C14B2_10090	0	0	0	1	416	8
URS00006C5A75_10090	19	8	6	1	4	3
URS00006D039B_10090	117	26	23	31	37	22
URS00006D0DB1_10090	74	43	17	2	12	11
URS00006D49E3_10090	4860	8353	4940	772	4610	2380
URS00006D716A_10090	12	19	0	0	18	0
URS00006D8045_10090	29	24	8	23	3	1
URS00006D82AA_10090	55	70	56	150	31	9
URS00006D89DF_10090	38	26	10	7	17	8
URS00006D8BC1_10090	147	40	11	12	20	12
URS00006DA677_10090	27	20	9	8	25	17
URS00006DB71B_10090	50	141	19	31	203	128
URS00006E23D4_10090	25	5	2	7	1	1
URS00006E4513_10090	18	8	1	0	2	1
URS00006E4C95_10090	0	0	0	1	1	0
URS00006F0E85_10090	4057	3970	931	1491	530	687
URS00006F4537_10090	11174	9042	1475	778	3517	2203
URS0000703C0D_10090	76	168	866	1188	197	43
URS0000705F77_10090	6853	12131	1667	6597	5751	4096
URS0000706948_10090	8	9	2	4	0	5
URS000070936F_10090	1374	2187	283	266	1136	481
URS000071D3A8_10090	72	111	86	156	44	6
URS000072A930_10090	9	5	3	4	1	1
URS000072C5D5_10090	6	3	0	0	1	0
URS00007321F9_10090	441	262	802	946	373	184
URS000073351C_10090	511	331	352	341	271	181
URS00007362AD_10090	1133	1136	358	158	659	630
URS0000738059_10090	2147	774	766	440	377	363
URS000074448D_10090	492	259	121	92	84	188
URS0000745F5D_10090	830	997	1096	1555	636	358
URS0000748178_10090	18	3	0	23	2374	7
URS000074CEF7_10090	23	0	12	8	3	6
URS000074FC25_10090	897	738	198	378	124	208
URS0000751D67_10090	693	364	384	396	182	241
URS0000752AEF_10090	114	103	33	66	28	35
URS0000754800_10090	2	2	0	0	0	1
URS0000757938_10090	729	1154	246	93	587	464

## Sheet: small_RNA_result300_mouse_femal
	baseMean	log2FoldChange	lfcSE	stat	pvalue	padj
ENSMUST00000029309.13	0.55422	-1.17776	3.96566	-0.296989	0.766475	NA
ENSMUST00000053575.5	0.190815	-1.99919	4.01566	-0.497848	0.618591	NA
ENSMUST00000054148.9	1.24194	-1.33567	3.33862	-0.400065	0.689109	NA
ENSMUST00000078149.5	0.0954076	-1.38255	4.04457	-0.341827	0.732481	NA
ENSMUST00000079272.13	0.190815	-1.99919	4.01566	-0.497848	0.618591	NA
ENSMUST00000080160.4	0.118431	0.576361	4.08047	0.141249	0.887674	NA
ENSMUST00000080671.8	0.119891	0.576361	4.08047	0.141249	0.887674	NA
ENSMUST00000082387.1	24647.8	-0.369088	0.822519	-0.448729	0.653628	0.985706
ENSMUST00000082389.1	41636.7	0.737863	0.880774	0.837743	0.402175	0.897866
ENSMUST00000082391.1	12031.2	-2.25643	1.27962	-1.76336	0.0778396	0.44288
ENSMUST00000082393.1	48159	0.478802	0.842341	0.568418	0.569751	0.97642
ENSMUST00000082394.1	17990.1	0.0738824	0.784349	0.0941959	0.924954	0.995394
ENSMUST00000082395.1	6979.91	1.00274	0.872291	1.14954	0.250333	0.790857
ENSMUST00000082397.1	3470.7	0.725284	0.853693	0.849584	0.395556	0.897866
ENSMUST00000082398.1	38007.2	0.577418	0.89871	0.642496	0.520551	0.96838
ENSMUST00000082399.1	27173.2	0.186788	0.816739	0.228699	0.819103	0.995394
ENSMUST00000082400.1	26631.1	0.648558	0.922551	0.703005	0.482053	0.952978
ENSMUST00000082401.1	7324.46	1.1175	0.951395	1.17459	0.240158	0.78733
ENSMUST00000082403.1	13899.1	-0.0895413	0.860668	-0.104037	0.91714	0.995394
ENSMUST00000082404.1	30078.6	0.572652	0.896485	0.638775	0.522969	0.96838
ENSMUST00000082406.1	41827.2	0.689179	0.858472	0.802798	0.422091	0.921991
ENSMUST00000082407.1	1081.85	-3.17983	1.49488	-2.12714	NA	NA
ENSMUST00000082410.1	2228.98	0.525763	0.882397	0.595836	0.551285	0.971022
ENSMUST00000082412.1	16155.2	2.66534	1.24802	2.13565	0.0327078	0.30319
ENSMUST00000082415.1	10013.9	1.42493	1.03503	1.37671	0.168603	0.678526
ENSMUST00000082416.1	30712.9	1.08395	0.87613	1.2372	0.216013	0.771477
ENSMUST00000082417.1	22003.5	0.912064	0.850544	1.07233	0.283572	0.801553
ENSMUST00000082420.1	31037.3	0.651028	0.813957	0.799832	0.423808	0.921991
ENSMUST00000082422.1	28065.4	0.720474	0.842478	0.855183	0.39245	0.897866
ENSMUST00000082423.1	46897	0.730895	0.842031	0.868014	0.385387	0.897866
ENSMUST00000082446.3	1037.34	-2.50598	1.31672	-1.90319	NA	NA
ENSMUST00000082448.3	32.6505	1.96782	2.4669	0.797688	0.425052	0.921991
ENSMUST00000082453.3	475.536	-2.53986	2.92001	-0.869812	NA	NA
ENSMUST00000082456.3	326.334	0.941354	0.839434	1.12142	0.262111	0.790984
ENSMUST00000082466.4	0.57229	-0.32211	3.98715	-0.0807871	0.935611	NA
ENSMUST00000082471.3	15.2901	1.18057	2.38727	0.494526	0.620935	0.985706
ENSMUST00000082474.3	22.4144	0.643701	1.34454	0.47875	0.632116	0.985706
ENSMUST00000082476.2	133.809	-0.467443	0.837785	-0.557951	0.576878	0.983315
ENSMUST00000082483.3	1.02988	-1.11927	2.79037	-0.401119	0.688333	NA
ENSMUST00000082485.3	1.48374	-4.07603	3.96265	-1.02861	0.303661	0.824127
ENSMUST00000082487.3	0.840579	3.0182	3.57966	0.843153	0.399143	NA
ENSMUST00000082493.3	98.5244	0.737545	0.881647	0.836555	0.402843	0.897866
ENSMUST00000082498.3	111.348	0.493876	1.44224	0.342438	NA	NA
ENSMUST00000082503.4	3440.2	0.131474	0.873665	0.150486	0.880381	0.995394
ENSMUST00000082506.3	14746.6	-3.10195	1.15192	-2.69286	0.00708419	0.12435
ENSMUST00000082507.3	3774.67	0.587785	0.929652	0.632263	0.527215	0.96838
ENSMUST00000082508.3	202.307	-0.420117	0.793345	-0.529552	0.596423	0.985706
ENSMUST00000082509.3	0.360633	-0.641479	3.83332	-0.167343	0.8671	NA
ENSMUST00000082512.3	2.11277	-0.368389	1.93299	-0.19058	0.848855	0.995394
ENSMUST00000082516.3	455.445	-2.34749	1.23135	-1.90643	0.0565942	0.379595
ENSMUST00000082517.3	400.759	0.485743	0.805011	0.603399	0.546243	0.969973
ENSMUST00000082518.3	0.0954076	-1.38255	4.04457	-0.341827	0.732481	NA
ENSMUST00000082519.3	1555.71	-1.56428	0.785997	-1.99019	0.0465703	0.352482
ENSMUST00000082526.3	56.6926	-0.0967699	1.1486	-0.0842502	0.932858	0.995394
ENSMUST00000082530.3	0.0954076	-1.38255	4.04457	-0.341827	0.732481	NA
ENSMUST00000082537.3	0.2184	0.576361	4.08047	0.141249	0.887674	NA
ENSMUST00000082538.3	0.420678	-2.2631	3.66241	-0.617928	0.536623	NA
ENSMUST00000082543.3	0.0954076	-1.38255	4.04457	-0.341827	0.732481	NA
ENSMUST00000082553.3	30.5487	-3.40386	1.8214	-1.86882	0.0616478	0.399319
ENSMUST00000082559.3	114.884	0.0473079	2.27708	0.0207757	0.983425	0.995394
ENSMUST00000082561.3	107.058	0.394522	0.896783	0.43993	0.659988	0.985706
ENSMUST00000082562.3	1.07592	-0.0336479	2.81905	-0.0119359	0.990477	NA
ENSMUST00000082566.4	1143.88	0.478487	0.886413	0.539801	0.589334	0.985706
ENSMUST00000082578.4	4.52085	-0.139004	1.8649	-0.0745371	0.940583	0.995394
ENSMUST00000082579.3	274.963	0.383622	0.87287	0.439495	0.660303	0.985706
ENSMUST00000082580.3	2116.24	1.36208	1.00277	1.35832	0.174364	0.697612
ENSMUST00000082581.3	176.576	-0.176163	1.74178	-0.10114	NA	NA
ENSMUST00000082588.3	5.69464	-1.88694	1.88047	-1.00344	0.315648	0.833554
ENSMUST00000082591.3	0.960456	3.20953	3.4641	0.92651	0.354181	NA
ENSMUST00000082606.3	317.697	0.432063	1.03419	0.417779	0.676109	0.994278
ENSMUST00000082608.3	3717.32	0.626794	0.868083	0.722043	0.470268	0.952978
ENSMUST00000082611.4	13.5203	-3.70408	1.64066	-2.25769	0.0239653	0.260395
ENSMUST00000082614.3	11.5415	-0.427431	1.51778	-0.281615	0.778239	0.995394
ENSMUST00000082624.3	304.445	0.10148	0.790659	0.128348	0.897873	0.995394
ENSMUST00000082629.3	1700.22	-0.178271	0.771445	-0.231087	0.817247	0.995394
ENSMUST00000082631.3	0.118431	0.576361	4.08047	0.141249	0.887674	NA
ENSMUST00000082632.3	0.0954076	-1.38255	4.04457	-0.341827	0.732481	NA
ENSMUST00000082636.3	0.118431	0.576361	4.08047	0.141249	0.887674	NA
ENSMUST00000082638.3	0.195303	-2.01947	4.01489	-0.502996	0.614967	NA
ENSMUST00000082647.3	0.981653	-0.291893	3.66518	-0.0796395	0.936524	NA
ENSMUST00000082648.3	1.37809	-3.10036	2.46023	-1.26019	0.2076	0.764598
ENSMUST00000082651.3	3.75655	0.401074	1.62591	0.246677	0.805158	0.995394
ENSMUST00000082662.3	0.347311	-0.443131	3.86819	-0.114558	0.908796	NA
ENSMUST00000082666.3	121.917	0.0312692	0.93018	0.0336163	0.973183	0.995394
ENSMUST00000082668.3	291.051	0.0114448	0.742881	0.015406	0.987708	0.995394
ENSMUST00000082670.3	125.82	-0.146262	2.64999	-0.0551934	0.955984	0.995394
ENSMUST00000082671.5	5.58361	-2.22932	2.0795	-1.07204	0.283701	0.801553
ENSMUST00000082672.3	2.56735	-0.59936	2.01523	-0.297416	0.766149	0.995394
ENSMUST00000082675.3	49.134	-0.297774	0.813148	-0.366199	0.714217	0.995394
ENSMUST00000082678.4	754.575	-3.74533	1.33355	-2.80855	0.00497657	0.0954808
ENSMUST00000082679.3	0.359672	1.80734	4.01438	0.450216	0.652555	NA
ENSMUST00000082686.3	97.6465	0.110264	0.889068	0.124022	0.901298	0.995394
ENSMUST00000082687.3	3.18376	1.82341	1.71916	1.06064	0.288854	0.805083
ENSMUST00000082698.3	3.67129	4.89129	2.64822	1.84701	0.0647453	0.410884
ENSMUST00000082700.3	235.577	-0.0755595	0.947149	-0.0797757	0.936416	0.995394
ENSMUST00000082703.3	1192.16	-0.029929	0.839038	-0.0356706	0.971545	0.995394
ENSMUST00000082712.3	0.118431	0.576361	4.08047	0.141249	0.887674	NA
ENSMUST00000082713.3	982.346	0.638733	0.932725	0.684803	0.493468	0.952978
ENSMUST00000082719.3	1.7422	2.73922	2.77887	0.985731	0.324265	0.838617
ENSMUST00000082721.3	847.354	0.324316	0.753466	0.430433	0.666881	0.985706
ENSMUST00000082730.4	0.861762	-1.05156	3.78351	-0.277932	0.781065	NA
ENSMUST00000082732.3	255.025	1.11386	1.45007	0.768147	0.4424	0.935846
ENSMUST00000082738.3	299.96	-0.0760796	0.890016	-0.0854811	0.931879	0.995394
ENSMUST00000082739.3	0.592153	2.51611	3.97319	0.63327	0.526557	NA
ENSMUST00000082748.3	43.3742	-1.93504	0.959049	-2.01766	0.0436267	0.347728
ENSMUST00000082755.3	2.76602	-3.38909	1.95682	-1.73194	0.083284	0.455028
ENSMUST00000082781.3	0.68483	-1.10171	3.22017	-0.342127	0.732255	NA
ENSMUST00000082785.3	43.5668	0.563249	1.10227	0.510988	0.60936	0.985706
ENSMUST00000082787.6	8015.75	0.480178	0.932446	0.514966	0.606577	0.985706
ENSMUST00000082790.3	68.0368	0.45948	0.881477	0.521261	0.602185	0.985706
ENSMUST00000082791.3	686.845	-2.80221	0.928346	-3.01849	0.00254034	0.0646254
ENSMUST00000082792.3	2.13227	1.71748	1.6975	1.01177	0.311648	0.829385
ENSMUST00000082797.3	199.822	0.853565	0.99426	0.858493	0.39062	0.897866
ENSMUST00000082801.3	594.48	-26.0576	2.99708	-8.69433	NA	NA
ENSMUST00000082806.3	481.119	0.20316	1.65488	0.122764	0.902294	0.995394
ENSMUST00000082807.3	630.859	-3.34782	1.04328	-3.20895	0.00133221	0.0457947
ENSMUST00000082808.3	0.119891	0.576361	4.08047	0.141249	0.887674	NA
ENSMUST00000082814.3	52.4782	0.768075	1.11328	0.689921	0.490244	0.952978
ENSMUST00000082817.3	3250.05	0.665824	1.06377	0.625911	0.531374	0.96838
ENSMUST00000082821.3	3.94948	-1.54778	1.59642	-0.969537	0.332277	0.845194
ENSMUST00000082825.4	1.24892	0.346217	2.52844	0.136929	0.891087	NA
ENSMUST00000082833.3	303.619	-1.65882	1.09223	-1.51875	0.128825	0.593748
ENSMUST00000082834.3	1109.75	-4.18901	1.37379	-3.04924	0.00229423	0.0646254
ENSMUST00000082838.3	7.81725	-0.639775	1.47373	-0.434119	0.664202	0.985706
ENSMUST00000082842.4	0.54511	-3.01531	4.00001	-0.753826	0.450954	NA
ENSMUST00000082844.4	5460.18	-3.68629	1.47985	-2.49098	0.012739	0.191085
ENSMUST00000082846.3	1940.03	0.771807	0.839978	0.918842	0.358178	0.882706
ENSMUST00000082848.2	1.43737	-2.09077	2.53397	-0.825096	0.409317	0.905326
ENSMUST00000082858.3	51.0315	-0.298971	1.07532	-0.27803	0.780989	0.995394
ENSMUST00000082861.3	0.340586	-1.42213	4.01218	-0.354452	0.723	NA
ENSMUST00000082863.3	1877.84	-4.16061	1.66805	-2.49429	NA	NA
ENSMUST00000082880.3	0.119891	0.576361	4.08047	0.141249	0.887674	NA
ENSMUST00000082882.3	1737.15	-2.67468	2.35624	-1.13515	0.256313	0.790857
ENSMUST00000082889.3	1348.7	-0.0752478	1.02717	-0.0732575	0.941601	0.995394
ENSMUST00000082895.5	2014.21	-4.73611	1.53817	-3.07906	NA	NA
ENSMUST00000082899.3	0.0954076	-1.38255	4.04457	-0.341827	0.732481	NA
ENSMUST00000082903.3	1536.13	-0.11325	0.744207	-0.152176	0.879048	0.995394
ENSMUST00000082907.3	66.5449	1.60058	1.35539	1.18089	0.237645	0.78733
ENSMUST00000082910.3	296.368	0.567308	0.958608	0.591804	0.553982	0.972415
ENSMUST00000082917.3	0.599453	2.53257	3.97245	0.637534	0.523777	NA
ENSMUST00000082919.3	234.973	0.724937	0.895935	0.80914	0.418435	0.920556
ENSMUST00000082923.3	127.278	0.543071	1.81513	0.299191	NA	NA
ENSMUST00000082924.4	4.38523	1.09949	2.40504	0.457162	0.647555	0.985706
ENSMUST00000082931.4	0.119891	0.576361	4.08047	0.141249	0.887674	NA
ENSMUST00000082937.3	1277.66	0.387843	0.842116	0.460557	0.645116	0.985706
ENSMUST00000082938.3	0.2184	0.576361	4.08047	0.141249	0.887674	NA
ENSMUST00000082946.3	185.63	2.07972	1.3848	1.50182	0.133143	0.61024
ENSMUST00000082947.3	677.477	0.21564	0.952858	0.226308	0.820962	0.995394
ENSMUST00000082950.3	1.48374	-4.07603	3.96265	-1.02861	0.303661	0.824127
ENSMUST00000082965.3	12096.2	-0.193082	0.753511	-0.256243	0.797763	0.995394
ENSMUST00000082967.3	2542.17	0.00626889	0.735801	0.00851982	0.993202	0.997765
ENSMUST00000082972.3	74.9349	-0.0262542	1.1535	-0.0227604	0.981841	0.995394
ENSMUST00000082982.3	0.118431	0.576361	4.08047	0.141249	0.887674	NA
ENSMUST00000082984.5	922.325	1.01674	0.86015	1.18205	0.237185	0.78733
ENSMUST00000082989.2	29.8785	-1.4711	1.66157	-0.885369	0.375958	0.891417
ENSMUST00000082990.4	0.119891	0.576361	4.08047	0.141249	0.887674	NA
ENSMUST00000082991.3	446.245	0.456515	0.747482	0.610737	0.541374	0.969545
ENSMUST00000082993.3	0.0954076	-1.38255	4.04457	-0.341827	0.732481	NA
ENSMUST00000082996.3	0.688726	1.21013	3.1906	0.379282	0.704479	NA
ENSMUST00000083007.3	43.0521	3.81672	1.85656	2.05581	0.039801	0.33722
ENSMUST00000083009.3	0.791125	0.99983	3.07801	0.32483	0.74531	NA
ENSMUST00000083011.3	6063.69	2.17929	1.27919	1.70366	0.0884451	0.465297
ENSMUST00000083015.3	90.4313	-0.4055	2.59186	-0.156452	0.875677	0.995394
ENSMUST00000083018.3	260.271	-1.84413	1.01885	-1.81001	0.070294	0.427524
ENSMUST00000083025.3	3.16293	-1.55016	2.0638	-0.751121	0.45258	0.94336
ENSMUST00000083029.4	0.0954076	-1.38255	4.04457	-0.341827	0.732481	NA
ENSMUST00000083030.3	0.236861	1.30903	4.04412	0.323688	0.746174	NA
ENSMUST00000083032.3	4295.42	-0.0507004	0.833294	-0.0608433	0.951484	0.995394
ENSMUST00000083033.3	1.60363	-3.05155	3.35515	-0.909514	0.363079	0.882706
ENSMUST00000083034.3	5996.91	-4.73535	1.39654	-3.39077	0.000696968	0.0261363
ENSMUST00000083036.3	1.56853	-1.0844	1.91066	-0.567555	0.570337	0.97642
ENSMUST00000083050.3	524.045	0.705193	0.809399	0.871255	0.383615	0.897866
ENSMUST00000083060.3	287.425	0.147283	0.744088	0.197938	0.843093	0.995394
ENSMUST00000083061.3	22.521	0.864232	1.99515	0.433166	0.664894	0.985706
ENSMUST00000083072.3	0.118431	0.576361	4.08047	0.141249	0.887674	NA
ENSMUST00000083082.3	1200.4	-0.100282	0.838973	-0.11953	0.904856	0.995394
ENSMUST00000083084.3	11.9814	-0.0329087	1.81162	-0.0181654	0.985507	0.995394
ENSMUST00000083088.3	18.2224	-3.91493	1.90679	-2.05315	0.0400576	0.33722
ENSMUST00000083099.3	9288	0.169435	0.966897	0.175236	0.860894	0.995394
ENSMUST00000083100.3	182.116	0.0263807	1.02553	0.025724	0.979477	0.995394
ENSMUST00000083102.3	526.162	0.298251	0.755965	0.39453	0.693189	0.995394
ENSMUST00000083107.3	1946.76	-0.239438	0.790125	-0.303039	0.76186	0.995394
ENSMUST00000083108.3	0.905082	-0.47104	3.12083	-0.150934	0.880028	NA
ENSMUST00000083111.3	0.303845	-0.249851	4.01269	-0.0622652	0.950352	NA
ENSMUST00000083112.3	895.024	-1.88733	1.02616	-1.83921	0.0658842	0.411654
ENSMUST00000083116.4	3.16911	-3.03485	1.86927	-1.62355	0.104472	0.519213
ENSMUST00000083123.3	0.118431	0.576361	4.08047	0.141249	0.887674	NA
ENSMUST00000083127.3	789.205	0.0404095	0.739421	0.0546501	0.956417	0.995394
ENSMUST00000083140.3	1.18652	3.51485	3.19128	1.10139	0.270725	NA
ENSMUST00000083146.3	4.30402	1.57595	2.1552	0.731235	0.464636	0.952978
ENSMUST00000083153.3	4385.81	-0.195861	0.772361	-0.253587	0.799814	0.995394
ENSMUST00000083155.3	534.448	0.202961	0.78899	0.257241	0.796992	0.995394
ENSMUST00000083160.3	1007.72	-4.99993	1.62784	-3.07152	NA	NA
ENSMUST00000083162.3	26.5499	-3.38892	1.76365	-1.92154	0.0546642	0.373839
ENSMUST00000083163.3	1902.62	-0.0976028	0.824557	-0.11837	0.905775	0.995394
ENSMUST00000083166.3	0.238328	1.31498	4.04379	0.325186	0.74504	NA
ENSMUST00000083171.3	72.4778	0.0940094	1.06084	0.088618	0.929386	0.995394
ENSMUST00000083173.4	99.6375	0.309662	1.48188	0.208966	0.834475	0.995394
ENSMUST00000083176.6	626	0.112075	1.04258	0.107498	0.914394	0.995394
ENSMUST00000083184.3	1169.94	0.0439994	0.723304	0.0608311	0.951494	0.995394
ENSMUST00000083190.3	319.113	-0.707969	2.30204	-0.30754	0.758433	0.995394
ENSMUST00000083192.3	2697.37	0.607081	0.888405	0.683338	0.494393	0.952978
ENSMUST00000083193.3	1.41215	2.09368	3.31557	0.631468	0.527735	0.96838
ENSMUST00000083213.3	1353.17	0.116051	0.743994	0.155983	0.876046	0.995394
ENSMUST00000083215.4	7.64546	0.524715	1.18658	0.442206	0.65834	0.985706
ENSMUST00000083226.3	2477.23	-5.52374	2.28435	-2.41808	NA	NA
ENSMUST00000083230.3	0.0976514	-1.39944	4.04362	-0.346085	0.729279	NA
ENSMUST00000083231.3	1.45916	-0.678814	3.24768	-0.209015	0.834436	0.995394
ENSMUST00000083232.3	48.4509	-1.7962	1.51483	-1.18575	0.235722	0.78733
ENSMUST00000083242.3	3508.74	0.0267094	0.752831	0.0354786	0.971698	0.995394
ENSMUST00000083244.3	1.6928	0.0561652	1.79862	0.0312268	0.975089	0.995394
ENSMUST00000083262.3	2593.18	0.619254	0.896027	0.691111	0.489496	0.952978
ENSMUST00000083266.3	1.73661	2.4321	2.8429	0.8555	0.392275	0.897866
ENSMUST00000083269.3	0.310117	-0.855445	4.01542	-0.21304	0.831296	NA
ENSMUST00000083274.3	2450.71	-0.491689	0.805864	-0.610139	0.54177	0.969545
ENSMUST00000083278.3	20.5031	-2.23654	1.10327	-2.0272	0.0426417	0.347728
ENSMUST00000083285.3	1480.23	-1.91129	0.90855	-2.10367	0.0354076	0.313285
ENSMUST00000083286.3	0.236861	1.30903	4.04412	0.323688	0.746174	NA
ENSMUST00000083292.3	151.847	0.154892	1.03353	0.149867	0.880869	0.995394
ENSMUST00000083294.3	5203.55	-4.51381	1.85292	-2.43604	0.0148489	0.207632
ENSMUST00000083298.3	1711.69	-0.287379	0.719648	-0.399333	0.689648	0.995394
ENSMUST00000083299.3	11.5226	-0.411255	1.54451	-0.266268	0.790033	0.995394
ENSMUST00000083302.3	105.74	1.58547	1.14576	1.38378	0.166427	0.677774
ENSMUST00000083305.3	4.89706	-1.98152	1.74779	-1.13373	0.256909	0.790857
ENSMUST00000083321.3	0.992287	1.79553	3.04214	0.59022	0.555043	NA
ENSMUST00000083324.3	5144.31	-3.58376	1.5554	-2.30407	NA	NA
ENSMUST00000083325.3	1788.48	-0.0380001	0.745331	-0.0509842	0.959338	0.995394
ENSMUST00000083328.3	221.882	0.0600181	1.20879	0.0496514	0.9604	0.995394
ENSMUST00000083331.3	0.2184	0.576361	4.08047	0.141249	0.887674	NA
ENSMUST00000083338.3	517.421	-0.246634	0.88545	-0.278541	0.780597	0.995394
ENSMUST00000083339.3	3316.36	-4.66199	1.36344	-3.41928	0.00062787	0.0246663
ENSMUST00000083343.3	1.32339	0.499142	2.71234	0.184027	0.853993	0.995394
ENSMUST00000083346.3	4532.3	-5.99988	1.30964	-4.58131	4.62076e-06	0.000381212
ENSMUST00000083347.4	3318.44	1.46503	1.72165	0.850948	0.394798	0.897866
ENSMUST00000083348.3	285.673	0.128672	1.18467	0.108614	0.913509	0.995394
ENSMUST00000083353.3	1765.84	0.517226	0.741806	0.697253	0.485645	0.952978
ENSMUST00000083355.3	6432.27	0.234204	0.910296	0.257284	0.79696	0.995394
ENSMUST00000083361.3	201.951	-1.28061	1.26026	-1.01614	0.309562	0.8265
ENSMUST00000083364.3	0.193085	-2.00948	4.01528	-0.500459	0.616752	NA
ENSMUST00000083367.3	0.119891	0.576361	4.08047	0.141249	0.887674	NA
ENSMUST00000083370.3	60.0429	0.634094	0.817339	0.775803	0.437865	0.933433
ENSMUST00000083371.3	9768.86	1.0607	1.03123	1.02858	0.303678	0.824127
ENSMUST00000083378.3	0.67949	-3.30663	3.67051	-0.900866	0.36766	NA
ENSMUST00000083394.4	0.119891	0.576361	4.08047	0.141249	0.887674	NA
ENSMUST00000083397.3	0.190815	-1.99919	4.01566	-0.497848	0.618591	NA
ENSMUST00000083399.3	0.238331	1.31499	4.04379	0.325189	0.745038	NA
ENSMUST00000083410.2	2.26112	-0.704977	1.71798	-0.410353	0.681547	0.994749
ENSMUST00000083412.4	3.31606	4.98539	3.37141	1.47872	0.139214	0.624193
ENSMUST00000083419.3	420.551	-1.7481	2.42927	-0.719599	NA	NA
ENSMUST00000083424.3	1199.13	-2.20718	0.971644	-2.2716	0.0231109	0.260395
ENSMUST00000083425.3	1488.67	2.78314	1.50537	1.84881	0.0644856	0.410884
ENSMUST00000083426.3	0.981049	-0.313351	3.66489	-0.0855009	0.931863	NA
ENSMUST00000083428.3	17.195	0.294583	1.56762	0.187917	0.850941	0.995394
ENSMUST00000083435.3	37.5715	0.760709	1.26714	0.600337	0.548282	0.969973
ENSMUST00000083437.3	19.399	-0.157926	1.2402	-0.127339	0.898672	0.995394
ENSMUST00000083439.3	1.67851	4.01186	2.97321	1.34933	0.17723	0.701235
ENSMUST00000083444.3	275.673	-0.242286	2.78512	-0.0869929	0.930677	0.995394
ENSMUST00000083446.3	8.33195	0.182167	1.74219	0.104562	0.916724	0.995394
ENSMUST00000083448.2	0.119891	0.576361	4.08047	0.141249	0.887674	NA
ENSMUST00000083458.3	18847.2	-3.93012	1.88153	-2.08879	NA	NA
ENSMUST00000083460.3	0.194132	-2.01382	4.01536	-0.50153	0.615998	NA
ENSMUST00000083462.3	0.708713	2.77457	3.74265	0.741336	0.45849	NA
ENSMUST00000083466.3	2.08998	-2.41485	2.60507	-0.926983	0.353935	0.879508
ENSMUST00000083468.3	0.119891	0.576361	4.08047	0.141249	0.887674	NA
ENSMUST00000083471.5	0.0954076	-1.38255	4.04457	-0.341827	0.732481	NA
ENSMUST00000083472.5	1.06698	-3.69595	3.37293	-1.09577	0.27318	NA
ENSMUST00000083474.3	0.976514	-3.69881	3.9766	-0.930144	0.352297	NA
ENSMUST00000083475.3	0.236861	1.30903	4.04412	0.323688	0.746174	NA
ENSMUST00000083478.5	7.16068	-4.98528	1.785	-2.79288	0.00522409	0.096739
ENSMUST00000083480.3	0.2184	0.576361	4.08047	0.141249	0.887674	NA
ENSMUST00000083481.3	0.741872	-2.0471	4.01386	-0.510008	0.610046	NA
ENSMUST00000083484.3	0.118431	0.576361	4.08047	0.141249	0.887674	NA
ENSMUST00000083485.5	0.118431	0.576361	4.08047	0.141249	0.887674	NA
ENSMUST00000083486.4	2.33182	-2.04879	2.0633	-0.99297	0.320725	0.834694
ENSMUST00000083487.5	9.51734	-2.56929	1.30099	-1.97487	0.0482823	0.362118
ENSMUST00000083492.5	0.118431	0.576361	4.08047	0.141249	0.887674	NA
ENSMUST00000083493.3	6.51706	-4.71084	1.81483	-2.59575	0.00943837	0.155733
ENSMUST00000083495.3	8.59887	0.063351	1.21688	0.05206	0.958481	0.995394
ENSMUST00000083496.3	0.510213	-1.01167	3.98325	-0.253981	0.79951	NA
ENSMUST00000083500.3	2.51126	-0.86335	1.79678	-0.480498	0.630874	0.985706
ENSMUST00000083502.3	0.118431	0.576361	4.08047	0.141249	0.887674	NA
ENSMUST00000083505.3	0.195303	-2.01947	4.01489	-0.502996	0.614967	NA
ENSMUST00000083506.3	9.09035	-2.39138	1.30926	-1.82651	0.0677731	0.41726
ENSMUST00000083508.3	1.44154	1.74765	3.3137	0.527401	0.597915	0.985706
ENSMUST00000083510.3	0.349897	-1.43753	4.00964	-0.358519	0.719955	NA
ENSMUST00000083511.5	18.153	1.6105	1.23294	1.30623	0.191476	0.731331
ENSMUST00000083512.3	0.118431	0.576361	4.08047	0.141249	0.887674	NA
ENSMUST00000083517.3	0.606583	-3.17786	3.83261	-0.829162	0.407013	NA
ENSMUST00000083519.3	3.24961	-3.70072	1.92723	-1.92022	0.0548297	0.373839
ENSMUST00000083521.3	3.87295	-2.9783	2.2592	-1.3183	0.187405	0.725863
ENSMUST00000083524.3	0.195303	-2.01947	4.01489	-0.502996	0.614967	NA
ENSMUST00000083528.5	3.43728	1.17217	1.56386	0.749538	0.453533	0.94336
ENSMUST00000083529.3	810.285	-3.20331	1.27294	-2.51647	0.0118537	0.184515
ENSMUST00000083530.4	1.29189	2.54387	2.63957	0.963746	0.335173	NA
ENSMUST00000083531.3	0.0976514	-1.39944	4.04362	-0.346085	0.729279	NA
ENSMUST00000083534.3	0.585021	-1.14747	3.3516	-0.342366	0.732076	NA
ENSMUST00000083540.3	1.96054	-0.150599	2.26683	-0.0664362	0.947031	0.995394
ENSMUST00000083541.4	8.75705	0.137351	1.22847	0.111806	0.910977	0.995394
ENSMUST00000083542.4	0.476664	2.2072	3.98878	0.553352	0.580022	NA
ENSMUST00000083545.4	0.452943	0.777521	3.97809	0.195451	0.84504	NA
ENSMUST00000083549.4	0.0954076	-1.38255	4.04457	-0.341827	0.732481	NA
ENSMUST00000083550.3	0.0976514	-1.39944	4.04362	-0.346085	0.729279	NA
ENSMUST00000083555.3	0.118431	0.576361	4.08047	0.141249	0.887674	NA
ENSMUST00000083556.3	0.692347	2.72182	3.10585	0.876351	0.380839	NA
ENSMUST00000083557.3	0.0954076	-1.38255	4.04457	-0.341827	0.732481	NA
ENSMUST00000083559.3	0.693599	0.364576	3.1844	0.114488	0.908851	NA
ENSMUST00000083560.3	0.35733	-1.49345	4.00855	-0.372567	0.709471	NA
ENSMUST00000083561.3	0.215491	-0.411022	4.04461	-0.101622	0.919057	NA
ENSMUST00000083571.3	0.355292	1.79155	4.01554	0.446155	0.655485	NA
ENSMUST00000083574.3	2.77875	-2.64728	2.0187	-1.31138	0.189729	0.728029
ENSMUST00000083575.5	10.6804	-5.76086	1.65119	-3.48892	0.000484982	0.0246663
ENSMUST00000083578.5	0.0954076	-1.38255	4.04457	-0.341827	0.732481	NA
ENSMUST00000083579.3	0.118431	0.576361	4.08047	0.141249	0.887674	NA
ENSMUST00000083580.3	0.692123	2.72049	3.78399	0.718947	0.472173	NA
ENSMUST00000083582.3	0.0976514	-1.39944	4.04362	-0.346085	0.729279	NA
ENSMUST00000083584.4	0.741872	-2.0471	4.01386	-0.510008	0.610046	NA
ENSMUST00000083585.3	2.15293	2.6812	2.33995	1.14584	0.251863	0.790857
ENSMUST00000083589.3	34.0333	-1.15916	1.113	-1.04148	0.297653	0.823757
ENSMUST00000083593.3	1.18784	-3.36286	3.39772	-0.989739	0.322302	NA
ENSMUST00000083594.3	0.195303	-2.01947	4.01489	-0.502996	0.614967	NA
ENSMUST00000083600.3	2.51816	-1.5439	1.71523	-0.90011	0.368061	0.882706
ENSMUST00000083602.4	0.894761	-1.85502	2.51853	-0.73655	0.461396	NA
ENSMUST00000083603.4	0.216082	-0.437666	4.04362	-0.108236	0.913808	NA
ENSMUST00000083605.3	0.741872	-2.0471	4.01386	-0.510008	0.610046	NA
ENSMUST00000083606.3	1.70155	-0.235801	2.08435	-0.113129	0.909928	0.995394
ENSMUST00000083607.3	0.2184	0.576361	4.08047	0.141249	0.887674	NA
ENSMUST00000083609.3	0.0976514	-1.39944	4.04362	-0.346085	0.729279	NA
ENSMUST00000083610.2	0.689805	1.50415	3.84292	0.391409	0.695495	NA
ENSMUST00000083614.3	3.25285	-1.81145	1.53582	-1.17947	0.23821	0.78733
ENSMUST00000083615.5	2.97215	-1.2549	1.89614	-0.661819	0.508087	0.963614
ENSMUST00000083619.3	3.22386	-3.25064	1.84289	-1.76388	0.0777515	0.44288
ENSMUST00000083621.3	0.119891	0.576361	4.08047	0.141249	0.887674	NA
ENSMUST00000083622.3	0.96903	-1.83514	2.24687	-0.816757	0.414068	NA
ENSMUST00000083623.5	0.458301	2.11208	3.99419	0.52879	0.596951	NA
ENSMUST00000083626.3	3.39631	-2.26622	1.87877	-1.20623	0.227731	0.78733
ENSMUST00000083628.3	9.24067	-0.972456	1.51417	-0.642237	0.520719	0.96838
ENSMUST00000083629.3	0.457461	-2.22678	3.56148	-0.62524	0.531813	NA
ENSMUST00000083630.3	8.46168	-1.30842	1.13016	-1.15773	0.246974	0.790857
ENSMUST00000083636.3	0.236861	1.30903	4.04412	0.323688	0.746174	NA
ENSMUST00000083637.3	1.54034	0.173744	2.27615	0.0763324	0.939155	0.995394
ENSMUST00000083638.3	2.54282	-0.635299	1.93389	-0.328508	0.742527	0.995394
ENSMUST00000083640.3	1.71489	-3.92974	3.16341	-1.24225	0.214145	0.771477
ENSMUST00000083645.3	0.239781	1.32087	4.04346	0.326668	0.743919	NA
ENSMUST00000083646.4	1.05739	-0.553515	2.87706	-0.192389	0.847438	NA
ENSMUST00000083647.3	5.4965	0.152716	1.40503	0.108692	0.913447	0.995394
ENSMUST00000083648.3	10.7065	-3.14593	1.56367	-2.01188	0.0442323	0.347728
ENSMUST00000083655.3	0.0976514	-1.39944	4.04362	-0.346085	0.729279	NA
ENSMUST00000083657.3	7.81831	0.316407	1.30596	0.242278	0.808565	0.995394
ENSMUST00000083658.4	0.813896	1.80607	2.95406	0.611386	0.540944	NA
ENSMUST00000083665.4	0.923362	2.02674	2.95455	0.685974	0.49273	NA
ENSMUST00000083668.3	0.787806	-2.48413	2.63422	-0.943024	0.345669	NA
ENSMUST00000083670.4	0.236861	1.30903	4.04412	0.323688	0.746174	NA
ENSMUST00000083672.3	0.118431	0.576361	4.08047	0.141249	0.887674	NA
ENSMUST00000083674.3	19.5166	-1.93911	0.99807	-1.94286	0.0520325	0.370002
ENSMUST00000083675.3	0.118431	0.576361	4.08047	0.141249	0.887674	NA
ENSMUST00000083676.3	0.0976514	-1.39944	4.04362	-0.346085	0.729279	NA
ENSMUST00000083677.3	0.236861	1.30903	4.04412	0.323688	0.746174	NA
ENSMUST00000083678.3	0.119891	0.576361	4.08047	0.141249	0.887674	NA
ENSMUST00000083682.5	3.26364	-0.295966	1.70956	-0.173124	0.862554	0.995394
ENSMUST00000083688.3	3.35697	-3.02101	2.18918	-1.37997	0.167595	0.677774
ENSMUST00000083695.4	3.40625	0.0915607	2.02699	0.0451708	0.963971	0.995394
ENSMUST00000083701.3	55.2163	-0.7943	3.1689	-0.250655	NA	NA
ENSMUST00000083703.3	62.0437	0.657777	0.907048	0.725185	0.468339	0.952978
ENSMUST00000083706.3	522.716	-4.91021	1.69989	-2.88854	0.00387033	0.0886952
ENSMUST00000083708.3	774.976	-0.165258	0.746385	-0.221412	0.824772	0.995394
ENSMUST00000083709.3	0.741872	-2.0471	4.01386	-0.510008	0.610046	NA
ENSMUST00000083713.3	1.38708	-1.95105	2.3282	-0.83801	0.402025	0.897866
ENSMUST00000083715.3	4460.4	-5.09863	2.1289	-2.39496	NA	NA
ENSMUST00000083719.3	10.2947	-0.703627	1.20649	-0.583201	0.559758	0.97642
ENSMUST00000083723.3	0.473723	2.19902	3.98924	0.551239	0.58147	NA
ENSMUST00000083724.3	0.39516	0.119361	4.04496	0.0295085	0.976459	NA
ENSMUST00000083729.3	237.64	0.0399949	0.917515	0.0435905	0.965231	0.995394
ENSMUST00000083735.3	94.7671	0.333934	0.860256	0.38818	0.697883	0.995394
ENSMUST00000083740.3	1.18027	-0.282878	3.00517	-0.0941305	0.925006	NA
ENSMUST00000083742.3	926.577	0.481378	0.947004	0.508316	0.611232	0.985706
ENSMUST00000083746.4	1049.17	0.547415	0.868589	0.630235	0.528541	0.96838
ENSMUST00000083752.3	296.505	0.100142	0.820783	0.122008	0.902893	0.995394
ENSMUST00000083753.3	350.371	0.399689	1.02059	0.391628	0.695333	0.995394
ENSMUST00000083755.3	2.26014	0.73586	2.70277	0.272262	0.785421	0.995394
ENSMUST00000083758.3	0.238328	1.31499	4.04379	0.325187	0.74504	NA
ENSMUST00000083767.3	770.935	0.803354	0.954187	0.841925	0.39983	0.897866
ENSMUST00000083771.3	0.0954076	-1.38255	4.04457	-0.341827	0.732481	NA
ENSMUST00000083781.3	98.4108	-1.25043	0.95054	-1.3155	0.188342	0.726086
ENSMUST00000083782.4	0.193125	-2.00965	4.01528	-0.5005	0.616723	NA
ENSMUST00000083787.3	0.858653	1.0348	2.92319	0.353998	0.72334	NA
ENSMUST00000083791.3	310.044	0.744853	0.775056	0.96103	0.336537	0.846472
ENSMUST00000083794.3	518.805	-0.314201	0.75861	-0.41418	0.678743	0.994426
ENSMUST00000083795.3	0.119891	0.576361	4.08047	0.141249	0.887674	NA
ENSMUST00000083800.3	5131.86	0.415544	0.932537	0.445606	0.655882	0.985706
ENSMUST00000083801.3	172.611	-2.82129	2.07673	-1.35853	NA	NA
ENSMUST00000083804.3	1051.63	-1.89639	1.10456	-1.71688	0.0860018	0.460724
ENSMUST00000083808.4	0.0954076	-1.38255	4.04457	-0.341827	0.732481	NA
ENSMUST00000083809.4	0.958121	-1.30835	2.65083	-0.493561	0.621616	NA
ENSMUST00000083815.3	8.96881	-0.299898	1.1494	-0.260916	0.794158	0.995394
ENSMUST00000083816.3	64.3271	0.342504	0.844191	0.405719	0.684949	0.995394
ENSMUST00000083818.3	1251.24	1.01972	0.886699	1.15002	0.250135	0.790857
ENSMUST00000083836.4	1.11045	-1.99269	2.4794	-0.803698	0.421571	NA
ENSMUST00000083844.3	394.089	0.537655	0.760359	0.707107	0.4795	0.952978
ENSMUST00000083848.3	3335.29	0.241954	0.767167	0.315387	0.752468	0.995394
ENSMUST00000083856.3	880.475	-2.37501	1.1113	-2.13714	0.0325864	0.30319
ENSMUST00000083860.4	0.763109	0.162679	3.75281	0.0433486	0.965424	NA
ENSMUST00000083865.3	23.6425	0.780757	1.11015	0.703293	0.481873	0.952978
ENSMUST00000083877.4	1.48374	-4.07603	3.96265	-1.02861	0.303661	0.824127
ENSMUST00000083883.3	111.224	1.18772	0.773273	1.53596	0.124548	0.58386
ENSMUST00000083884.3	3639.6	-1.55327	1.07168	-1.44938	0.14723	0.63929
ENSMUST00000083888.3	1953.05	-0.465005	0.781851	-0.594749	0.552011	0.971022
ENSMUST00000083891.3	0.0976514	-1.39944	4.04362	-0.346085	0.729279	NA
ENSMUST00000083895.3	1498.88	3.09402	1.87374	1.65125	NA	NA
ENSMUST00000083902.4	0.359672	1.80734	4.01438	0.450216	0.652555	NA
ENSMUST00000083907.4	0.236861	1.30903	4.04412	0.323688	0.746174	NA
ENSMUST00000083911.3	64.3626	-0.102536	1.35849	-0.0754779	0.939834	0.995394
ENSMUST00000083913.3	94.8388	-0.17392	0.831504	-0.209163	0.834321	0.995394
ENSMUST00000083928.3	483.068	-1.15163	2.81495	-0.409111	0.682458	0.994749
ENSMUST00000083935.3	0.861746	-1.04608	2.48544	-0.420885	0.673839	NA
ENSMUST00000083938.3	26.0441	0.0528515	0.97794	0.0540437	0.9569	0.995394
ENSMUST00000083942.3	102.91	-0.454697	0.914151	-0.497398	0.618908	0.985706
ENSMUST00000083944.3	514.514	1.12022	0.897142	1.24865	0.211792	0.771477
ENSMUST00000083947.3	6.14993	1.21831	1.443	0.844291	0.398507	0.897866
ENSMUST00000083949.4	0.528531	-2.4109	3.45501	-0.697798	0.485304	NA
ENSMUST00000083959.3	322.219	-1.2565	1.73039	-0.726134	NA	NA
[truncated: 1,509 more rows]

## Sheet: tRNA_description_mouse_f
	Row.names	baseMean	log2FoldChange	lfcSE	stat	pvalue	padj	amino_acid	name	description	anticodon	single_letter	three_letter
[truncated: 187 more rows]

[truncated: 19 more sheets: small_RNA_counts300_mouse_male, small_RNA_results300_mouse_male, tRNA_description_mouse_m, ribo_seq_counts_drosophila, ribo_seq_results_drosophila, decoding data, Figure 2, Figure 3, Figure 4, Figure 5, Figure 6, Figure 7, Sup Figure 2, Sup Figure 3, Sup Figure 4, Sup Figure 5, Sup Figure 6, Sup Figure 9, Sup Figure 11]
